# Supplementary material for: ﻿Taxonomic revision of Muhlenbergia (Poaceae, Chloridoideae, Cynodonteae, Muhlenbergiinae) in Central America: phylogeny and classification
Source: PhytoKeys. 2023 Aug 3;230:1–106. doi: 10.3897/phytokeys.230.103882 (PMC10416094; doi:10.3897/phytokeys.230.103882)
Supplement: XML Treatment for Muhlenbergia [file phytokeys.230.103882-treatment1.xml]

<!DOCTYPE tp:taxon-treatment
  PUBLIC "-//TaxonX//DTD Taxonomic Treatment Publishing DTD v0 20100105//EN" "tax-treatment-NSO.dtd">
<tp:taxon-treatment xmlns:tp="http://www.plazi.org/taxpub"><tp:treatment-meta><kwd-group><label>Taxon classification</label><kwd>
                <named-content content-type="kingdom">Plantae</named-content>
              </kwd><kwd>
                <named-content content-type="order">Poales</named-content>
              </kwd><kwd>
                <named-content content-type="family">Poaceae</named-content>
              </kwd></kwd-group><mixed-citation publication-type="journal"><person-group><name><surname>Peterson</surname><given-names>Paul M.</given-names></name><name><surname>Herrera Arrieta</surname><given-names>Yolanda</given-names></name><name><surname>Lobo Cabezas</surname><given-names>Silvia</given-names></name><name><surname>Romaschenko</surname><given-names>Konstantin</given-names></name></person-group><article-title>﻿Taxonomic revision of <italic><tp:taxon-name><tp:taxon-name-part taxon-name-part-type="genus" reg="Muhlenbergia">Muhlenbergia</tp:taxon-name-part></tp:taxon-name></italic> (<tp:taxon-name><tp:taxon-name-part taxon-name-part-type="family">Poaceae</tp:taxon-name-part></tp:taxon-name>, <tp:taxon-name><tp:taxon-name-part taxon-name-part-type="subfamily">Chloridoideae</tp:taxon-name-part></tp:taxon-name>, <tp:taxon-name><tp:taxon-name-part taxon-name-part-type="tribe">Cynodonteae</tp:taxon-name-part></tp:taxon-name>, <tp:taxon-name><tp:taxon-name-part taxon-name-part-type="subtribe">Muhlenbergiinae</tp:taxon-name-part></tp:taxon-name>) in Central America: phylogeny and classification</article-title><source>PhytoKeys</source><day>03</day><month>08</month><year>2023</year><volume>230</volume><fpage>1</fpage><lpage>106</lpage><pub-id pub-id-type="doi">10.3897/phytokeys.230.103882</pub-id></mixed-citation></tp:treatment-meta><tp:nomenclature><label>﻿</label><tp:taxon-name>
              <object-id xmlns:xlink="http://www.w3.org/1999/xlink" content-type="arpha" xlink:type="simple">898BC280-1645-5C86-A461-FF6EA26A755C</object-id>
              <tp:taxon-name-part taxon-name-part-type="genus" reg="Muhlenbergia">Muhlenbergia</tp:taxon-name-part>
            </tp:taxon-name><tp:taxon-authority>Schreb., Gen. Pl. 1: 44. 1789.</tp:taxon-authority><tp:nomenclature-citation-list><tp:nomenclature-citation><tp:taxon-name>
                  <tp:taxon-name-part taxon-name-part-type="genus" reg="Dilepyrum">Dilepyrum</tp:taxon-name-part>
                </tp:taxon-name><comment>Michx., Fl. Bor.-Amer. 1: 40. 1803. Type: <tp:taxon-name><tp:taxon-name-part taxon-name-part-type="genus" reg="Dilepyrum">Dilepyrum</tp:taxon-name-part><tp:taxon-name-part taxon-name-part-type="species" reg="minutiflorum">minutiflorum</tp:taxon-name-part></tp:taxon-name> Michx. (= <tp:taxon-name><tp:taxon-name-part taxon-name-part-type="genus" reg="Muhlenbergia">Muhlenbergia</tp:taxon-name-part><tp:taxon-name-part taxon-name-part-type="species" reg="schreberi">schreberi</tp:taxon-name-part></tp:taxon-name> J. F. Gmel.). (<tp:taxon-name><tp:taxon-name-part taxon-name-part-type="genus" reg="Muhlenbergia">M.</tp:taxon-name-part><tp:taxon-name-part taxon-name-part-type="infraspecific-rank">subg.</tp:taxon-name-part><tp:taxon-name-part taxon-name-part-type="subgenus" reg="Muhlenbergia">Muhlenbergia</tp:taxon-name-part></tp:taxon-name>).</comment></tp:nomenclature-citation><tp:nomenclature-citation><tp:taxon-name>
                  <tp:taxon-name-part taxon-name-part-type="genus" reg="Aegopogon">Aegopogon</tp:taxon-name-part>
                </tp:taxon-name><comment>Humb. &amp; Bonpl. ex Willd., Sp. Pl. 4 (2): 899. 1805 [1806]. Type: <tp:taxon-name><tp:taxon-name-part taxon-name-part-type="genus" reg="Aegopogon">Aegopogon</tp:taxon-name-part><tp:taxon-name-part taxon-name-part-type="species" reg="cenchroides">cenchroides</tp:taxon-name-part></tp:taxon-name> Humb. &amp; Bonpl. ex Willd. [≡ <tp:taxon-name><tp:taxon-name-part taxon-name-part-type="genus" reg="Muhlenbergia">Muhlenbergia</tp:taxon-name-part><tp:taxon-name-part taxon-name-part-type="species" reg="cenchroides">cenchroides</tp:taxon-name-part></tp:taxon-name> (Humb. &amp; Bonpl. ex Willd.) P.M. Peterson]. (<tp:taxon-name><tp:taxon-name-part taxon-name-part-type="genus" reg="Muhlenbergia">M.</tp:taxon-name-part><tp:taxon-name-part taxon-name-part-type="infraspecific-rank">subg.</tp:taxon-name-part><tp:taxon-name-part taxon-name-part-type="subgenus" reg="Muhlenbergia">Muhlenbergia</tp:taxon-name-part></tp:taxon-name>).</comment></tp:nomenclature-citation><tp:nomenclature-citation><tp:taxon-name>
                  <tp:taxon-name-part taxon-name-part-type="genus" reg="Podosemum">Podosemum</tp:taxon-name-part>
                </tp:taxon-name><comment>Desv., Nouv. Bull. Sci. Soc. Philom. Paris 2: 188. 1810. Type: <tp:taxon-name><tp:taxon-name-part taxon-name-part-type="genus" reg="Podosemum">Podosemum</tp:taxon-name-part><tp:taxon-name-part taxon-name-part-type="species" reg="capillare">capillare</tp:taxon-name-part></tp:taxon-name> (Lam.) Desv. [≡ <tp:taxon-name><tp:taxon-name-part taxon-name-part-type="genus" reg="Muhlenbergia">Muhlenbergia</tp:taxon-name-part><tp:taxon-name-part taxon-name-part-type="species" reg="capillaris">capillaris</tp:taxon-name-part></tp:taxon-name> (Lam.) Trin.]. (<tp:taxon-name><tp:taxon-name-part taxon-name-part-type="genus" reg="Muhlenbergia">M.</tp:taxon-name-part><tp:taxon-name-part taxon-name-part-type="infraspecific-rank">subg.</tp:taxon-name-part><tp:taxon-name-part taxon-name-part-type="subgenus" reg="Trichochloa">Trichochloa</tp:taxon-name-part></tp:taxon-name>).</comment></tp:nomenclature-citation><tp:nomenclature-citation><tp:taxon-name>
                  <tp:taxon-name-part taxon-name-part-type="genus" reg="Clomena">Clomena</tp:taxon-name-part>
                </tp:taxon-name><comment>P. Beauv., Ess. Agrostogr. 28. 1812. Type: <tp:taxon-name><tp:taxon-name-part taxon-name-part-type="genus" reg="Clomena">Clomena</tp:taxon-name-part><tp:taxon-name-part taxon-name-part-type="species" reg="peruviana">peruviana</tp:taxon-name-part></tp:taxon-name> P. Beauv. [≡ <tp:taxon-name><tp:taxon-name-part taxon-name-part-type="genus" reg="Muhlenbergia">Muhlenbergia</tp:taxon-name-part><tp:taxon-name-part taxon-name-part-type="species" reg="peruviana">peruviana</tp:taxon-name-part></tp:taxon-name> (P. Beauv.) Steud.]. (<tp:taxon-name><tp:taxon-name-part taxon-name-part-type="genus" reg="Muhlenbergia">M.</tp:taxon-name-part><tp:taxon-name-part taxon-name-part-type="infraspecific-rank">subg.</tp:taxon-name-part><tp:taxon-name-part taxon-name-part-type="subgenus" reg="Clomena">Clomena</tp:taxon-name-part></tp:taxon-name>).</comment></tp:nomenclature-citation><tp:nomenclature-citation><tp:taxon-name>
                  <tp:taxon-name-part taxon-name-part-type="genus" reg="Tosagris">Tosagris</tp:taxon-name-part>
                </tp:taxon-name><comment>P. Beauv., Ess. Agrostogr. 29. 1812. Type: <tp:taxon-name><tp:taxon-name-part taxon-name-part-type="genus" reg="Tosagris">Tosagris</tp:taxon-name-part><tp:taxon-name-part taxon-name-part-type="species" reg="agrostidea">agrostidea</tp:taxon-name-part></tp:taxon-name> P. Beauv. [= <tp:taxon-name><tp:taxon-name-part taxon-name-part-type="genus" reg="Muhlenbergia">Muhlenbergia</tp:taxon-name-part><tp:taxon-name-part taxon-name-part-type="species" reg="capillaris">capillaris</tp:taxon-name-part></tp:taxon-name> (Lam.) Trin.]. (<tp:taxon-name><tp:taxon-name-part taxon-name-part-type="genus" reg="Muhlenbergia">M.</tp:taxon-name-part><tp:taxon-name-part taxon-name-part-type="infraspecific-rank">subg.</tp:taxon-name-part><tp:taxon-name-part taxon-name-part-type="subgenus" reg="Trichochloa">Trichochloa</tp:taxon-name-part></tp:taxon-name>).</comment></tp:nomenclature-citation><tp:nomenclature-citation><tp:taxon-name>
                  <tp:taxon-name-part taxon-name-part-type="genus" reg="Trichochloa">Trichochloa</tp:taxon-name-part>
                </tp:taxon-name><comment>P. Beauv., Ess. Agrostogr. 29. 1812. Type: <tp:taxon-name><tp:taxon-name-part taxon-name-part-type="genus" reg="Trichochloa">Trichochloa</tp:taxon-name-part><tp:taxon-name-part taxon-name-part-type="species" reg="purpurea">purpurea</tp:taxon-name-part></tp:taxon-name> P. Beauv. [= <tp:taxon-name><tp:taxon-name-part taxon-name-part-type="genus" reg="Muhlenbergia">Muhlenbergia</tp:taxon-name-part><tp:taxon-name-part taxon-name-part-type="species" reg="expansa">expansa</tp:taxon-name-part></tp:taxon-name> (Poir.) Trin.]. (<tp:taxon-name><tp:taxon-name-part taxon-name-part-type="genus" reg="Muhlenbergia">M.</tp:taxon-name-part><tp:taxon-name-part taxon-name-part-type="infraspecific-rank">subg.</tp:taxon-name-part><tp:taxon-name-part taxon-name-part-type="subgenus" reg="Trichochloa">Trichochloa</tp:taxon-name-part></tp:taxon-name>).</comment></tp:nomenclature-citation><tp:nomenclature-citation><tp:taxon-name>
                  <tp:taxon-name-part taxon-name-part-type="genus" reg="Podosaemum">Podosaemum</tp:taxon-name-part>
                </tp:taxon-name><comment>Kunth, Mem. Mus. Hist. Nat. 2: 72. 1815; orth. var. <tp:taxon-name><tp:taxon-name-part taxon-name-part-type="genus" reg="Muhlenbergia"/><tp:taxon-name-part taxon-name-part-type="species" reg="purpurea"/><tp:taxon-name-part taxon-name-part-type="variety" reg="Podosemum">Podosemum</tp:taxon-name-part></tp:taxon-name>. (<tp:taxon-name><tp:taxon-name-part taxon-name-part-type="genus" reg="Muhlenbergia">M.</tp:taxon-name-part><tp:taxon-name-part taxon-name-part-type="infraspecific-rank">subg.</tp:taxon-name-part><tp:taxon-name-part taxon-name-part-type="subgenus" reg="Trichochloa">Trichochloa</tp:taxon-name-part></tp:taxon-name>).</comment></tp:nomenclature-citation><tp:nomenclature-citation><tp:taxon-name>
                  <tp:taxon-name-part taxon-name-part-type="genus" reg="Hymenothecium">Hymenothecium</tp:taxon-name-part>
                </tp:taxon-name><comment>Lag., Gen. Sp. Pl. 4. 1816. Lectotype: <tp:taxon-name><tp:taxon-name-part taxon-name-part-type="genus" reg="Cynosurus">Cynosurus</tp:taxon-name-part><tp:taxon-name-part taxon-name-part-type="species" reg="tenellus">tenellus</tp:taxon-name-part></tp:taxon-name> Cav. ex DC., designated by Hitchcock 1920: 169 [≡ <tp:taxon-name><tp:taxon-name-part taxon-name-part-type="genus" reg="Lamarckia">Lamarckia</tp:taxon-name-part><tp:taxon-name-part taxon-name-part-type="species" reg="tenella">tenella</tp:taxon-name-part></tp:taxon-name> DC. ≡ <tp:taxon-name><tp:taxon-name-part taxon-name-part-type="genus" reg="Hymenothecium">Hymenothecium</tp:taxon-name-part><tp:taxon-name-part taxon-name-part-type="species" reg="tenellum">tenellum</tp:taxon-name-part></tp:taxon-name> (Cav. ex DC.) Lag. = <tp:taxon-name><tp:taxon-name-part taxon-name-part-type="genus" reg="Muhlenbergia">Muhlenbergia</tp:taxon-name-part><tp:taxon-name-part taxon-name-part-type="species" reg="uniseta">uniseta</tp:taxon-name-part></tp:taxon-name> (Lag.) Columbus]. (<tp:taxon-name><tp:taxon-name-part taxon-name-part-type="genus" reg="Muhlenbergia">M.</tp:taxon-name-part><tp:taxon-name-part taxon-name-part-type="infraspecific-rank">subg.</tp:taxon-name-part><tp:taxon-name-part taxon-name-part-type="subgenus" reg="Muhlenbergia">Muhlenbergia</tp:taxon-name-part></tp:taxon-name>).</comment></tp:nomenclature-citation><tp:nomenclature-citation><tp:taxon-name>
                  <tp:taxon-name-part taxon-name-part-type="genus" reg="Lycurus">Lycurus</tp:taxon-name-part>
                </tp:taxon-name><comment>Kunth, Nov. Gen. Sp. 1: 141. 1815 [1816]. Lectotype: <tp:taxon-name><tp:taxon-name-part taxon-name-part-type="genus" reg="Lycurus">Lycurus</tp:taxon-name-part><tp:taxon-name-part taxon-name-part-type="species" reg="phleoides">phleoides</tp:taxon-name-part></tp:taxon-name> Kunth, designated by Hitchcock 1920: 139 [≡ <tp:taxon-name><tp:taxon-name-part taxon-name-part-type="genus" reg="Muhlenbergia">Muhlenbergia</tp:taxon-name-part><tp:taxon-name-part taxon-name-part-type="species" reg="phleoides">phleoides</tp:taxon-name-part></tp:taxon-name> (Kunth) Columbus]. (<tp:taxon-name><tp:taxon-name-part taxon-name-part-type="genus" reg="Muhlenbergia">M.</tp:taxon-name-part><tp:taxon-name-part taxon-name-part-type="infraspecific-rank">subg.</tp:taxon-name-part><tp:taxon-name-part taxon-name-part-type="subgenus" reg="Pseudosporobolus">Pseudosporobolus</tp:taxon-name-part></tp:taxon-name>).</comment></tp:nomenclature-citation><tp:nomenclature-citation><tp:taxon-name>
                  <tp:taxon-name-part taxon-name-part-type="genus" reg="Anthipsimus">Anthipsimus</tp:taxon-name-part>
                </tp:taxon-name><comment>Raf., J. Phys. Chim. Hist. Nat. Arts 89: 105. 1819. Type: <tp:taxon-name><tp:taxon-name-part taxon-name-part-type="genus" reg="Anthipsimus">Anthipsimus</tp:taxon-name-part><tp:taxon-name-part taxon-name-part-type="species" reg="gonopodus">gonopodus</tp:taxon-name-part></tp:taxon-name> Raf. (= <tp:taxon-name><tp:taxon-name-part taxon-name-part-type="genus" reg="Muhlenbergia">Muhlenbergia</tp:taxon-name-part><tp:taxon-name-part taxon-name-part-type="species" reg="schreberi">schreberi</tp:taxon-name-part></tp:taxon-name> J.F. Gmel.). (<tp:taxon-name><tp:taxon-name-part taxon-name-part-type="genus" reg="Muhlenbergia">M.</tp:taxon-name-part><tp:taxon-name-part taxon-name-part-type="infraspecific-rank">subg.</tp:taxon-name-part><tp:taxon-name-part taxon-name-part-type="subgenus" reg="Muhlenbergia">Muhlenbergia</tp:taxon-name-part></tp:taxon-name>).</comment></tp:nomenclature-citation><tp:nomenclature-citation><tp:taxon-name>
                  <tp:taxon-name-part taxon-name-part-type="genus" reg="Sericrostis">Sericrostis</tp:taxon-name-part>
                </tp:taxon-name><comment>Raf., Neogenyton 4. 1825. Lectotype: <tp:taxon-name><tp:taxon-name-part taxon-name-part-type="genus" reg="Stipa">Stipa</tp:taxon-name-part><tp:taxon-name-part taxon-name-part-type="species" reg="sericea">sericea</tp:taxon-name-part></tp:taxon-name> Michx, designated by Pfeiffer 1874: 1142 [≡ <tp:taxon-name><tp:taxon-name-part taxon-name-part-type="genus" reg="Muhlenbergia">Muhlenbergia</tp:taxon-name-part><tp:taxon-name-part taxon-name-part-type="species" reg="sericea">sericea</tp:taxon-name-part></tp:taxon-name> (Michx.) P.M. Peterson]. (<tp:taxon-name><tp:taxon-name-part taxon-name-part-type="genus" reg="Muhlenbergia">M.</tp:taxon-name-part><tp:taxon-name-part taxon-name-part-type="infraspecific-rank">subg.</tp:taxon-name-part><tp:taxon-name-part taxon-name-part-type="subgenus" reg="Trichochloa">Trichochloa</tp:taxon-name-part></tp:taxon-name>).</comment></tp:nomenclature-citation><tp:nomenclature-citation><tp:taxon-name>
                  <tp:taxon-name-part taxon-name-part-type="genus" reg="Pereilema">Pereilema</tp:taxon-name-part>
                </tp:taxon-name><comment>J. Presl, Reliq. Haenk. 1 (4–5): 233.1830. Type: <tp:taxon-name><tp:taxon-name-part taxon-name-part-type="genus" reg="Pereilema">Pereilema</tp:taxon-name-part><tp:taxon-name-part taxon-name-part-type="species" reg="crinitum">crinitum</tp:taxon-name-part></tp:taxon-name> J. Presl (≡ <tp:taxon-name><tp:taxon-name-part taxon-name-part-type="genus" reg="Muhlenbergia">Muhlenbergia</tp:taxon-name-part><tp:taxon-name-part taxon-name-part-type="species" reg="pereilema">pereilema</tp:taxon-name-part></tp:taxon-name> P.M. Peterson). (<tp:taxon-name><tp:taxon-name-part taxon-name-part-type="genus" reg="Muhlenbergia">M.</tp:taxon-name-part><tp:taxon-name-part taxon-name-part-type="infraspecific-rank">subg.</tp:taxon-name-part><tp:taxon-name-part taxon-name-part-type="subgenus" reg="Muhlenbergia">Muhlenbergia</tp:taxon-name-part></tp:taxon-name>).</comment></tp:nomenclature-citation><tp:nomenclature-citation><tp:taxon-name>
                  <tp:taxon-name-part taxon-name-part-type="genus" reg="Epicampes">Epicampes</tp:taxon-name-part>
                </tp:taxon-name><comment>J. Presl, Reliq. Haenk. 1 (4–5): 235. 1830. Type: <tp:taxon-name><tp:taxon-name-part taxon-name-part-type="genus" reg="Epicampes">Epicampes</tp:taxon-name-part><tp:taxon-name-part taxon-name-part-type="species" reg="stricta">stricta</tp:taxon-name-part></tp:taxon-name> J. Presl [= <tp:taxon-name><tp:taxon-name-part taxon-name-part-type="genus" reg="Muhlenbergia">Muhlenbergia</tp:taxon-name-part><tp:taxon-name-part taxon-name-part-type="species" reg="robusta">robusta</tp:taxon-name-part></tp:taxon-name> (E. Fourn.) Hitchc.]. (<tp:taxon-name><tp:taxon-name-part taxon-name-part-type="genus" reg="Muhlenbergia">M.</tp:taxon-name-part><tp:taxon-name-part taxon-name-part-type="infraspecific-rank">subg.</tp:taxon-name-part><tp:taxon-name-part taxon-name-part-type="subgenus" reg="Trichochloa">Trichochloa</tp:taxon-name-part></tp:taxon-name>).</comment></tp:nomenclature-citation><tp:nomenclature-citation><tp:taxon-name>
                  <tp:taxon-name-part taxon-name-part-type="genus" reg="Dactylogramma">Dactylogramma</tp:taxon-name-part>
                </tp:taxon-name><comment>Link, Hort. Berol. 2: 248. 1833. Type: <tp:taxon-name><tp:taxon-name-part taxon-name-part-type="genus" reg="Dactylogramma">Dactylogramma</tp:taxon-name-part><tp:taxon-name-part taxon-name-part-type="species" reg="cinnoides">cinnoides</tp:taxon-name-part></tp:taxon-name> Link [= <tp:taxon-name><tp:taxon-name-part taxon-name-part-type="genus" reg="Muhlenbergia">Muhlenbergia</tp:taxon-name-part><tp:taxon-name-part taxon-name-part-type="species" reg="glomerata">glomerata</tp:taxon-name-part></tp:taxon-name> (Willd.) Trin.]. (<tp:taxon-name><tp:taxon-name-part taxon-name-part-type="genus" reg="Muhlenbergia">M.</tp:taxon-name-part><tp:taxon-name-part taxon-name-part-type="infraspecific-rank">subg.</tp:taxon-name-part><tp:taxon-name-part taxon-name-part-type="subgenus" reg="Muhlenbergia">Muhlenbergia</tp:taxon-name-part></tp:taxon-name>).</comment></tp:nomenclature-citation><tp:nomenclature-citation><tp:taxon-name>
                  <tp:taxon-name-part taxon-name-part-type="genus" reg="Calycodon">Calycodon</tp:taxon-name-part>
                </tp:taxon-name><comment>Nutt., Proc. Acad. Nat. Sci. Philadelphia 4: 23. 1848. Type: <tp:taxon-name><tp:taxon-name-part taxon-name-part-type="genus" reg="Calycodon">Calycodon</tp:taxon-name-part><tp:taxon-name-part taxon-name-part-type="species" reg="montanum">montanum</tp:taxon-name-part></tp:taxon-name> Nutt. [≡ <tp:taxon-name><tp:taxon-name-part taxon-name-part-type="genus" reg="Muhlenbergia">Muhlenbergia</tp:taxon-name-part><tp:taxon-name-part taxon-name-part-type="species" reg="montana">montana</tp:taxon-name-part></tp:taxon-name> (Nutt.) Hitchc.]. (<tp:taxon-name><tp:taxon-name-part taxon-name-part-type="genus" reg="Muhlenbergia">M.</tp:taxon-name-part><tp:taxon-name-part taxon-name-part-type="infraspecific-rank">subg.</tp:taxon-name-part><tp:taxon-name-part taxon-name-part-type="subgenus" reg="Clomena">Clomena</tp:taxon-name-part></tp:taxon-name>).</comment></tp:nomenclature-citation><tp:nomenclature-citation><tp:taxon-name>
                  <tp:taxon-name-part taxon-name-part-type="genus" reg="Pleopogon">Pleopogon</tp:taxon-name-part>
                </tp:taxon-name><comment>Nutt., Proc. Acad. Nat. Sci. Philadelphia 4: 25. 1848. Type: <tp:taxon-name><tp:taxon-name-part taxon-name-part-type="genus" reg="Pleopogon">Pleopogon</tp:taxon-name-part><tp:taxon-name-part taxon-name-part-type="species" reg="setosum">setosum</tp:taxon-name-part></tp:taxon-name> Nutt. [≡ <tp:taxon-name><tp:taxon-name-part taxon-name-part-type="genus" reg="Lycurus">Lycurus</tp:taxon-name-part><tp:taxon-name-part taxon-name-part-type="species" reg="setosus">setosus</tp:taxon-name-part></tp:taxon-name> (Nutt.) C.G. Reeder = <tp:taxon-name><tp:taxon-name-part taxon-name-part-type="genus" reg="Muhlenbergia">Muhlenbergia</tp:taxon-name-part><tp:taxon-name-part taxon-name-part-type="species" reg="alopecuroides">alopecuroides</tp:taxon-name-part></tp:taxon-name> (Griseb.) P.M. Peterson &amp; Columbus]. (<tp:taxon-name><tp:taxon-name-part taxon-name-part-type="genus" reg="Muhlenbergia">M.</tp:taxon-name-part><tp:taxon-name-part taxon-name-part-type="infraspecific-rank">subg.</tp:taxon-name-part><tp:taxon-name-part taxon-name-part-type="subgenus" reg="Pseudosporobolus">Pseudosporobolus</tp:taxon-name-part></tp:taxon-name>).</comment></tp:nomenclature-citation><tp:nomenclature-citation><tp:taxon-name>
                  <tp:taxon-name-part taxon-name-part-type="genus" reg="Schedonnardus">Schedonnardus</tp:taxon-name-part>
                </tp:taxon-name><comment>Steud., Syn. Pl. Glumac. 1: 146. 1854. Type: <tp:taxon-name><tp:taxon-name-part taxon-name-part-type="genus" reg="Schedonnardus">Schedonnardus</tp:taxon-name-part><tp:taxon-name-part taxon-name-part-type="species" reg="texanus">texanus</tp:taxon-name-part></tp:taxon-name> Steud. [= <tp:taxon-name><tp:taxon-name-part taxon-name-part-type="genus" reg="Lepturus">Lepturus</tp:taxon-name-part><tp:taxon-name-part taxon-name-part-type="species" reg="paniculatus">paniculatus</tp:taxon-name-part></tp:taxon-name> Nutt. ≡ <tp:taxon-name><tp:taxon-name-part taxon-name-part-type="genus" reg="Rottboellia">Rottboellia</tp:taxon-name-part><tp:taxon-name-part taxon-name-part-type="species" reg="paniculata">paniculata</tp:taxon-name-part></tp:taxon-name> (Nutt.) Spreng. ≡ <tp:taxon-name><tp:taxon-name-part taxon-name-part-type="genus" reg="Schedonnardus">Schedonnardus</tp:taxon-name-part><tp:taxon-name-part taxon-name-part-type="species" reg="paniculatus">paniculatus</tp:taxon-name-part></tp:taxon-name> (Nutt.) Branner &amp; Coville ≡ <tp:taxon-name><tp:taxon-name-part taxon-name-part-type="genus" reg="Spirochloe">Spirochloe</tp:taxon-name-part><tp:taxon-name-part taxon-name-part-type="species" reg="paniculata">paniculata</tp:taxon-name-part></tp:taxon-name> (Nutt.) Lunell ≡ <tp:taxon-name><tp:taxon-name-part taxon-name-part-type="genus" reg="Muhlenbergia">Muhlenbergia</tp:taxon-name-part><tp:taxon-name-part taxon-name-part-type="species" reg="paniculata">paniculata</tp:taxon-name-part></tp:taxon-name> (Nutt.) Columbus]. (<tp:taxon-name><tp:taxon-name-part taxon-name-part-type="genus" reg="Muhlenbergia">M.</tp:taxon-name-part><tp:taxon-name-part taxon-name-part-type="infraspecific-rank">subg.</tp:taxon-name-part><tp:taxon-name-part taxon-name-part-type="subgenus" reg="Pseudosporobolus">Pseudosporobolus</tp:taxon-name-part></tp:taxon-name>).</comment></tp:nomenclature-citation><tp:nomenclature-citation><tp:taxon-name>
                  <tp:taxon-name-part taxon-name-part-type="genus" reg="Vaseya">Vaseya</tp:taxon-name-part>
                </tp:taxon-name><comment>Thurb., Proc. Acad. Nat. Sci. Philadelphia 15: 79. 1863. Type: <tp:taxon-name><tp:taxon-name-part taxon-name-part-type="genus" reg="Vaseya">Vaseya</tp:taxon-name-part><tp:taxon-name-part taxon-name-part-type="species" reg="comata">comata</tp:taxon-name-part></tp:taxon-name> Thurb. [= <tp:taxon-name><tp:taxon-name-part taxon-name-part-type="genus" reg="Muhlenbergia">Muhlenbergia</tp:taxon-name-part><tp:taxon-name-part taxon-name-part-type="species" reg="andina">andina</tp:taxon-name-part></tp:taxon-name> (Nutt.) Hitchc.]. (<tp:taxon-name><tp:taxon-name-part taxon-name-part-type="genus" reg="Muhlenbergia">M.</tp:taxon-name-part><tp:taxon-name-part taxon-name-part-type="infraspecific-rank">subg.</tp:taxon-name-part><tp:taxon-name-part taxon-name-part-type="subgenus" reg="Muhlenbergia">Muhlenbergia</tp:taxon-name-part></tp:taxon-name>).</comment></tp:nomenclature-citation><tp:nomenclature-citation><tp:taxon-name>
                  <tp:taxon-name-part taxon-name-part-type="genus" reg="Chaboissaea">Chaboissaea</tp:taxon-name-part>
                </tp:taxon-name><comment>E. Fourn., Mexic. Pl. 2: 112. 1886. Type: <tp:taxon-name><tp:taxon-name-part taxon-name-part-type="genus" reg="Chaboissaea">Chaboissaea</tp:taxon-name-part><tp:taxon-name-part taxon-name-part-type="species" reg="ligulata">ligulata</tp:taxon-name-part></tp:taxon-name> E. Fourn. [≡ <tp:taxon-name><tp:taxon-name-part taxon-name-part-type="genus" reg="Muhlenbergia">Muhlenbergia</tp:taxon-name-part><tp:taxon-name-part taxon-name-part-type="species" reg="ligulata">ligulata</tp:taxon-name-part></tp:taxon-name> (E. Fourn.) Scribn. &amp; Merr.]. (<tp:taxon-name><tp:taxon-name-part taxon-name-part-type="genus" reg="Muhlenbergia">M.</tp:taxon-name-part><tp:taxon-name-part taxon-name-part-type="infraspecific-rank">subg.</tp:taxon-name-part><tp:taxon-name-part taxon-name-part-type="subgenus" reg="Pseudosporobolus">Pseudosporobolus</tp:taxon-name-part></tp:taxon-name>).</comment></tp:nomenclature-citation><tp:nomenclature-citation><tp:taxon-name>
                  <tp:taxon-name-part taxon-name-part-type="genus" reg="Crypsinna">Crypsinna</tp:taxon-name-part>
                </tp:taxon-name><comment>E. Fourn., Mexic. Pl. 2: 90. 1886. Lectotype: <tp:taxon-name><tp:taxon-name-part taxon-name-part-type="genus" reg="Crypsis">Crypsis</tp:taxon-name-part><tp:taxon-name-part taxon-name-part-type="species" reg="macroura">macroura</tp:taxon-name-part></tp:taxon-name> Kunth, designated by Hitchcock 1920: 144. [≡ <tp:taxon-name><tp:taxon-name-part taxon-name-part-type="genus" reg="Crypsinna">Crypsinna</tp:taxon-name-part><tp:taxon-name-part taxon-name-part-type="species" reg="macroura">macroura</tp:taxon-name-part></tp:taxon-name> (Kunth) E. Fourn.≡ <tp:taxon-name><tp:taxon-name-part taxon-name-part-type="genus" reg="Muhlenbergia">Muhlenbergia</tp:taxon-name-part><tp:taxon-name-part taxon-name-part-type="species" reg="macroura">macroura</tp:taxon-name-part></tp:taxon-name> (Kunth) Hitchc.]. (<tp:taxon-name><tp:taxon-name-part taxon-name-part-type="genus" reg="Muhlenbergia">M.</tp:taxon-name-part><tp:taxon-name-part taxon-name-part-type="infraspecific-rank">subg.</tp:taxon-name-part><tp:taxon-name-part taxon-name-part-type="subgenus" reg="Trichochloa">Trichochloa</tp:taxon-name-part></tp:taxon-name>).</comment></tp:nomenclature-citation><tp:nomenclature-citation><tp:taxon-name>
                  <tp:taxon-name-part taxon-name-part-type="genus" reg="Redfieldia">Redfieldia</tp:taxon-name-part>
                </tp:taxon-name><comment>Vasey, Bull. Torrey Bot. Club 14: 133. 1887. Type: <tp:taxon-name><tp:taxon-name-part taxon-name-part-type="genus" reg="Graphephorum">Graphephorum</tp:taxon-name-part><tp:taxon-name-part taxon-name-part-type="species" reg="flexuosum">flexuosum</tp:taxon-name-part></tp:taxon-name> Thurb. ex A. Gray [≡ <tp:taxon-name><tp:taxon-name-part taxon-name-part-type="genus" reg="Redfieldia">Redfieldia</tp:taxon-name-part><tp:taxon-name-part taxon-name-part-type="species" reg="flexuosa">flexuosa</tp:taxon-name-part></tp:taxon-name> (Thurb. ex A. Gray) Vasey ≡ <tp:taxon-name><tp:taxon-name-part taxon-name-part-type="genus" reg="Muhlenbergia">Muhlenbergia</tp:taxon-name-part><tp:taxon-name-part taxon-name-part-type="species" reg="multiflora">multiflora</tp:taxon-name-part></tp:taxon-name> Columbus]. (<tp:taxon-name><tp:taxon-name-part taxon-name-part-type="genus" reg="Muhlenbergia">M.</tp:taxon-name-part><tp:taxon-name-part taxon-name-part-type="infraspecific-rank">subg.</tp:taxon-name-part><tp:taxon-name-part taxon-name-part-type="subgenus" reg="Pseudosporobolus">Pseudosporobolus</tp:taxon-name-part></tp:taxon-name>).</comment></tp:nomenclature-citation><tp:nomenclature-citation><tp:taxon-name>
                  <tp:taxon-name-part taxon-name-part-type="genus" reg="Bealia">Bealia</tp:taxon-name-part>
                </tp:taxon-name><comment>Scribn., True Grasses 104, f. 45a. 1890. Type: <tp:taxon-name><tp:taxon-name-part taxon-name-part-type="genus" reg="Bealia">Bealia</tp:taxon-name-part><tp:taxon-name-part taxon-name-part-type="species" reg="mexicana">mexicana</tp:taxon-name-part></tp:taxon-name> Scribn. (≡ <tp:taxon-name><tp:taxon-name-part taxon-name-part-type="genus" reg="Muhlenbergia">Muhlenbergia</tp:taxon-name-part><tp:taxon-name-part taxon-name-part-type="species" reg="biloba">biloba</tp:taxon-name-part></tp:taxon-name> Hitchc.). (<tp:taxon-name><tp:taxon-name-part taxon-name-part-type="genus" reg="Muhlenbergia">M.</tp:taxon-name-part><tp:taxon-name-part taxon-name-part-type="infraspecific-rank">subg.</tp:taxon-name-part><tp:taxon-name-part taxon-name-part-type="subgenus" reg="Bealia">Bealia</tp:taxon-name-part></tp:taxon-name>).</comment></tp:nomenclature-citation><tp:nomenclature-citation><tp:taxon-name>
                  <tp:taxon-name-part taxon-name-part-type="genus" reg="Blepharoneuron">Blepharoneuron</tp:taxon-name-part>
                </tp:taxon-name><comment>Nash, Bull. Torrey Bot. Club 25(2): 88. 1898. Lectotype: <tp:taxon-name><tp:taxon-name-part taxon-name-part-type="genus" reg="Vilfa">Vilfa</tp:taxon-name-part><tp:taxon-name-part taxon-name-part-type="species" reg="tricholepis">tricholepis</tp:taxon-name-part></tp:taxon-name> Torr., designated by Peterson and Annable 1990: 522 [≡ <tp:taxon-name><tp:taxon-name-part taxon-name-part-type="genus" reg="Blepharoneuron">Blepharoneuron</tp:taxon-name-part><tp:taxon-name-part taxon-name-part-type="species" reg="tricholepis">tricholepis</tp:taxon-name-part></tp:taxon-name> (Torr.) Nash ≡ <tp:taxon-name><tp:taxon-name-part taxon-name-part-type="genus" reg="Muhlenbergia">Muhlenbergia</tp:taxon-name-part><tp:taxon-name-part taxon-name-part-type="species" reg="tricholepis">tricholepis</tp:taxon-name-part></tp:taxon-name> (Torr.) Columbus]. (<tp:taxon-name><tp:taxon-name-part taxon-name-part-type="genus" reg="Muhlenbergia">M.</tp:taxon-name-part><tp:taxon-name-part taxon-name-part-type="infraspecific-rank">subg.</tp:taxon-name-part><tp:taxon-name-part taxon-name-part-type="subgenus" reg="Bealia">Bealia</tp:taxon-name-part></tp:taxon-name>)</comment></tp:nomenclature-citation><tp:nomenclature-citation><tp:taxon-name>
                  <tp:taxon-name-part taxon-name-part-type="genus" reg="Schaffnerella">Schaffnerella</tp:taxon-name-part>
                </tp:taxon-name><comment>Nash, N. Amer. Fl. 17(2): 141. 1912. Type: <tp:taxon-name><tp:taxon-name-part taxon-name-part-type="genus" reg="Schaffnera">Schaffnera</tp:taxon-name-part><tp:taxon-name-part taxon-name-part-type="species" reg="gracilis">gracilis</tp:taxon-name-part></tp:taxon-name> Benth. [≡ <tp:taxon-name><tp:taxon-name-part taxon-name-part-type="genus" reg="Schaffnerella">Schaffnerella</tp:taxon-name-part><tp:taxon-name-part taxon-name-part-type="species" reg="gracilis">gracilis</tp:taxon-name-part></tp:taxon-name> (Benth.) Nash ≡ <tp:taxon-name><tp:taxon-name-part taxon-name-part-type="genus" reg="Muhlenbergia">Muhlenbergia</tp:taxon-name-part><tp:taxon-name-part taxon-name-part-type="species" reg="spatha">spatha</tp:taxon-name-part></tp:taxon-name> Columbus]. (<tp:taxon-name><tp:taxon-name-part taxon-name-part-type="genus" reg="Muhlenbergia">M.</tp:taxon-name-part><tp:taxon-name-part taxon-name-part-type="infraspecific-rank">subg.</tp:taxon-name-part><tp:taxon-name-part taxon-name-part-type="subgenus" reg="Pseudosporobolus">Pseudosporobolus</tp:taxon-name-part></tp:taxon-name>).</comment></tp:nomenclature-citation></tp:nomenclature-citation-list></tp:nomenclature><tp:treatment-sec sec-type="description" id="SECID0EFTBG"><title>Description.</title><p>Plants <bold><italic>annual</italic></bold> or <bold><italic>perennial</italic></bold>; usually synoecious, infrequently andromonoecious; sometimes rhizomatous, often cespitose, sometimes mat-forming, rarely stoloniferous. <bold><italic>Culms</italic></bold> 2–300 cm, erect, geniculate, or decumbent, usually herbaceous, sometimes becoming woody. <bold><italic>Sheaths</italic></bold> open; <bold><italic>ligules</italic></bold> membranous or hyaline (rarely firm or coriaceous), acuminate to truncate, sometimes minutely ciliolate, sometimes with lateral lobes longer than the central portion; <bold><italic>blades</italic></bold> narrow, flat, folded, or involute, sometimes arcuate. <bold><italic>Inflorescences</italic> (synflorescence)</bold> terminal, sometimes also axillary, open to contracted, racemelike or spikelike panicles; <bold>disarticulation</bold> usually above the glumes, occasionally below the pedicels. <bold><italic>Spikelets</italic></bold> mostly perfect with 1 (2–6) florets, sometimes staminate or sterile, occasionally paired or in groups of threes then the central spikelet perfect and the lateral ones staminate or sterile; chasmogamous, rarely cleistogamous; <bold><italic>glumes</italic></bold> usually (0)1(2–3)-veined, apices entire, erose, or toothed, truncate to acuminate, sometimes mucronate or awned from the midvein, occasionally awned from the lateral veins; <bold><italic>lower glumes</italic></bold> sometimes rudimentary or absent, occasionally bifid; <bold><italic>upper glumes</italic></bold> shorter than to longer than the florets; <bold><italic>callus</italic>es</bold> poorly developed, glabrous or hairy, the hairs up to 3.5 mm long, straight; <bold><italic>lemmas</italic></bold> glabrous, scabrous, or with short hairs, 3-veined (rarely appearing 5-veined), apices awned from the midvein, mucronate, or unawned; <bold>awns</bold>, if present, straight, flexuous, sinuous, or curled, sometimes borne between 2 minute teeth, lateral veins occasionally extended into awns; <bold><italic>paleas</italic></bold> shorter than or equal to the lemmas, 2-veined, apices; <bold><italic>lodicules</italic></bold> 2, cuneate, fleshy, sometimes with a narrow membranous apex, apex truncate and slightly lobed, glabrous; <bold><italic>anthers</italic></bold> (1–2) 3, purple, orange, yellow, olivaceous, or whitish; <bold><italic>ovary</italic></bold> with 2 styles (rarely 1), glabrous, stigmas plumose. <bold><italic>Caryopses</italic></bold> an achene,elongate, fusiform or elliptic, slightly dorsally compressed, rarely laterally compressed, free threshing; <bold><italic>grain</italic></bold> solid without lipid. <bold><italic>Cleistogamous panicles</italic></bold> sometimes present in the axils of the lower cauline leaves, enclosed by a tightly rolled, somewhat indurate sheath. <bold><italic>Chromosome base number</italic></bold> is <italic>x</italic> = (8 or 9) 10, and these are relatively small in size when compared to chromosomes in the <tp:taxon-name><tp:taxon-name-part taxon-name-part-type="subfamily">Pooideae</tp:taxon-name-part></tp:taxon-name>.</p></tp:treatment-sec><tp:treatment-sec sec-type="distribution" id="SECID0EOWBG"><title>Distribution.</title><p>The genus is primarily distributed in the Western Hemisphere in North, Central, and South America (<xref ref-type="bibr" rid="B26">Peterson 2003</xref>; <xref ref-type="bibr" rid="B29">Peterson and Giraldo-Cañas 2012</xref>; <xref ref-type="bibr" rid="B40">Peterson et al. 2018</xref>, <xref ref-type="bibr" rid="B41">2021</xref>). There are also eight species known to occur in southeastern Asia; six of these are found in China (<xref ref-type="bibr" rid="B63">Wu and Peterson 2006</xref>) and five in India (<xref ref-type="bibr" rid="B60">Tiwari et al. 2023</xref>).</p></tp:treatment-sec><tp:treatment-sec sec-type="ecology" id="SECID0EMXBG"><title>Ecology.</title><p>The species occur in open habitats in deserts, grasslands, sclerophyllous scrubland, and margins of forests often in xeric to meso-xeric habitats from near sea level to more than 4000 m.</p></tp:treatment-sec><tp:treatment-sec sec-type="etymology" id="SECID0ERXBG"><title>Etymology.</title><p>Named for Gotthilf Henry Ernest Muhlenberg (1753–1815), a Lutheran minister and pioneer botanist of Pennsylvania, USA.</p></tp:treatment-sec><ref-list><ref id="B26"><mixed-citation xmlns:xlink="http://www.w3.org/1999/xlink" xlink:type="simple"><person-group><name name-style="western"><surname>Peterson</surname><given-names>PM</given-names></name></person-group> (<year>2003</year>) <article-title>17.33 <italic><tp:taxon-name><tp:taxon-name-part taxon-name-part-type="genus">Muhlenbergia</tp:taxon-name-part></tp:taxon-name></italic> Schreb.</article-title> In: <person-group><name name-style="western"><surname>Barkworth</surname><given-names>ME</given-names></name><name name-style="western"><surname>Capels</surname><given-names>KM</given-names></name><name name-style="western"><surname>Long</surname><given-names>S</given-names></name><name name-style="western"><surname>Piep</surname><given-names>MB</given-names></name></person-group> (<role>Eds</role>) <issue-title>Magnoliophyta: Commelinidae (in part): Poaceae, part 2 Flora of North America North of México, Vol 25.</issue-title><source>Oxford University Press, New York</source>, <fpage>145</fpage>–<lpage>201</lpage>.</mixed-citation></ref><ref id="B29"><mixed-citation xmlns:xlink="http://www.w3.org/1999/xlink" xlink:type="simple"><person-group><name name-style="western"><surname>Peterson</surname><given-names>PM</given-names></name><name name-style="western"><surname>Giraldo-Cañas</surname><given-names>D</given-names></name></person-group> (<year>2012</year>) <article-title><italic><tp:taxon-name><tp:taxon-name-part taxon-name-part-type="genus">Muhlenbergia</tp:taxon-name-part></tp:taxon-name></italic> Schreb.</article-title> In: <person-group><name name-style="western"><surname>Zuloaga</surname><given-names>FO</given-names></name><name name-style="western"><surname>Rugolo</surname><given-names>ZE</given-names></name><name name-style="western"><surname>Anton</surname><given-names>AMR</given-names></name></person-group> (<role>Eds</role>) <issue-title>Flora Argentina, Flora Vascular de la Republica Argentina, Vol.</issue-title><source>3, Tomo 1, <tp:taxon-name><tp:taxon-name-part taxon-name-part-type="subclass">Monocotyledoneae</tp:taxon-name-part></tp:taxon-name>, <tp:taxon-name><tp:taxon-name-part taxon-name-part-type="family">Poaceae</tp:taxon-name-part></tp:taxon-name>: <tp:taxon-name><tp:taxon-name-part taxon-name-part-type="subfamily">Aristidoideae</tp:taxon-name-part></tp:taxon-name> a <tp:taxon-name><tp:taxon-name-part taxon-name-part-type="subfamily">Pharoideae</tp:taxon-name-part></tp:taxon-name>. IBODA-IMBIV, CONICET, Buenos Aires, Argentina</source>, <fpage>140</fpage>–<lpage>154</lpage>.</mixed-citation></ref><ref id="B40"><mixed-citation xmlns:xlink="http://www.w3.org/1999/xlink" xlink:type="simple"><person-group><name name-style="western"><surname>Peterson</surname><given-names>PM</given-names></name><name name-style="western"><surname>Sánchez Vega</surname><given-names>I</given-names></name><name name-style="western"><surname>Romaschenko</surname><given-names>K</given-names></name><name name-style="western"><surname>Giraldo-Cañas</surname><given-names>D</given-names></name><name name-style="western"><surname>Refulio Rodriguez</surname><given-names>NF</given-names></name></person-group> (<year>2018</year>) <article-title>Revision of <italic><tp:taxon-name><tp:taxon-name-part taxon-name-part-type="genus">Muhlenbergia</tp:taxon-name-part></tp:taxon-name></italic> (<tp:taxon-name><tp:taxon-name-part taxon-name-part-type="family">Poaceae</tp:taxon-name-part></tp:taxon-name>, <tp:taxon-name><tp:taxon-name-part taxon-name-part-type="subfamily">Chloridoideae</tp:taxon-name-part></tp:taxon-name>, <tp:taxon-name><tp:taxon-name-part taxon-name-part-type="tribe">Cynodonteae</tp:taxon-name-part></tp:taxon-name>, <tp:taxon-name><tp:taxon-name-part taxon-name-part-type="subtribe">Muhlenbergiinae</tp:taxon-name-part></tp:taxon-name>) in Peru: Classification, phylogeny, and a new species, <italic><tp:taxon-name><tp:taxon-name-part taxon-name-part-type="genus">M.</tp:taxon-name-part><tp:taxon-name-part taxon-name-part-type="species">romaschenkoi</tp:taxon-name-part></tp:taxon-name></italic>.</article-title><source>PhytoKeys</source><volume>114</volume>: <fpage>123</fpage>–<lpage>206</lpage>. <ext-link xlink:href="10.3897/phytokeys.114.28799" ext-link-type="doi" xlink:type="simple">https://doi.org/10.3897/phytokeys.114.28799</ext-link></mixed-citation></ref><ref id="B41"><mixed-citation xmlns:xlink="http://www.w3.org/1999/xlink" xlink:type="simple"><person-group><name name-style="western"><surname>Peterson</surname><given-names>PM</given-names></name><name name-style="western"><surname>Roquet</surname><given-names>C</given-names></name><name name-style="western"><surname>Romaschenko</surname><given-names>K</given-names></name><name name-style="western"><surname>Herrera Arrieta</surname><given-names>Y</given-names></name><name name-style="western"><surname>Susanna</surname><given-names>A</given-names></name></person-group> (<year>2021</year>) <article-title>A biogeographical analysis of <italic><tp:taxon-name><tp:taxon-name-part taxon-name-part-type="genus">Muhlenbergia</tp:taxon-name-part></tp:taxon-name></italic> (<tp:taxon-name><tp:taxon-name-part taxon-name-part-type="family">Poaceae</tp:taxon-name-part></tp:taxon-name>: <tp:taxon-name><tp:taxon-name-part taxon-name-part-type="subfamily">Chloridoideae</tp:taxon-name-part></tp:taxon-name>: <tp:taxon-name><tp:taxon-name-part taxon-name-part-type="tribe">Cynodonteae</tp:taxon-name-part></tp:taxon-name>: <tp:taxon-name><tp:taxon-name-part taxon-name-part-type="subtribe">Muhlenbergiinae</tp:taxon-name-part></tp:taxon-name>).</article-title><source>Journal of Systematics and Evolution</source><volume>60</volume>(<issue>3</issue>): <fpage>621</fpage>–<lpage>629</lpage>. <ext-link xlink:href="10.1111/jse.12805" ext-link-type="doi" xlink:type="simple">https://doi.org/10.1111/jse.12805</ext-link></mixed-citation></ref><ref id="B63"><mixed-citation xmlns:xlink="http://www.w3.org/1999/xlink" xlink:type="simple"><person-group><name name-style="western"><surname>Wu</surname><given-names>ZL</given-names></name><name name-style="western"><surname>Peterson</surname><given-names>PM</given-names></name></person-group> (<year>2006</year>) <article-title>140. <italic><tp:taxon-name><tp:taxon-name-part taxon-name-part-type="genus">Muhlenbergia</tp:taxon-name-part></tp:taxon-name></italic>.</article-title> In: <person-group><name name-style="western"><surname>Wu</surname><given-names>Z</given-names></name><name name-style="western"><surname>Raven</surname><given-names>PH</given-names></name><name name-style="western"><surname>Hong</surname><given-names>DY</given-names></name></person-group> (<role>Eds</role>) <issue-title>Flora of China: Poaceae, volume 22.</issue-title><source>Science Press, Beijing &amp; Missouri Botanical Garden Press, St. Louis</source>, <fpage>486</fpage>–<lpage>487</lpage>.</mixed-citation></ref><ref id="B60"><mixed-citation xmlns:xlink="http://www.w3.org/1999/xlink" xlink:type="simple"><person-group><name name-style="western"><surname>Tiwari</surname><given-names>S</given-names></name><name name-style="western"><surname>Tiwari</surname><given-names>S</given-names></name><name name-style="western"><surname>Prasad</surname><given-names>D</given-names></name><name name-style="western"><surname>Jaiswal</surname><given-names>S</given-names></name><name name-style="western"><surname>Yadav</surname><given-names>R</given-names></name><name name-style="western"><surname>Sharma</surname><given-names>S</given-names></name><name name-style="western"><surname>Agnihotri</surname><given-names>P</given-names></name></person-group> (<year>2023</year>) <article-title>Typification and taxonomic notes on species of <italic><tp:taxon-name><tp:taxon-name-part taxon-name-part-type="genus">Muhlenbergia</tp:taxon-name-part></tp:taxon-name></italic> Schreb. (<tp:taxon-name><tp:taxon-name-part taxon-name-part-type="family">Poaceae</tp:taxon-name-part></tp:taxon-name>, <tp:taxon-name><tp:taxon-name-part taxon-name-part-type="subtribe">Muhlenbergiinae</tp:taxon-name-part></tp:taxon-name>) in India.</article-title><source>Plant Science Today</source><volume>10</volume>(<issue>2</issue>): <fpage>69</fpage>–<lpage>73</lpage>. <ext-link xlink:href="10.14719/pst.1971" ext-link-type="doi" xlink:type="simple">https://doi.org/10.14719/pst.1971</ext-link></mixed-citation></ref></ref-list></tp:taxon-treatment>
