# Supplementary material for: ﻿Taxonomic revision of Muhlenbergia (Poaceae, Chloridoideae, Cynodonteae, Muhlenbergiinae) in Central America: phylogeny and classification
Source: PhytoKeys. 2023 Aug 3;230:1–106. doi: 10.3897/phytokeys.230.103882 (PMC10416094; doi:10.3897/phytokeys.230.103882)
Supplement: XML Treatment for Muhlenbergia aurea [file phytokeys.230.103882-treatment2.xml]

<!DOCTYPE tp:taxon-treatment
  PUBLIC "-//TaxonX//DTD Taxonomic Treatment Publishing DTD v0 20100105//EN" "tax-treatment-NSO.dtd">
<tp:taxon-treatment xmlns:tp="http://www.plazi.org/taxpub"><tp:treatment-meta><kwd-group><label>Taxon classification</label><kwd>
                <named-content content-type="kingdom">Plantae</named-content>
              </kwd><kwd>
                <named-content content-type="order">Poales</named-content>
              </kwd><kwd>
                <named-content content-type="family">Poaceae</named-content>
              </kwd></kwd-group><mixed-citation publication-type="journal"><person-group><name><surname>Peterson</surname><given-names>Paul M.</given-names></name><name><surname>Herrera Arrieta</surname><given-names>Yolanda</given-names></name><name><surname>Lobo Cabezas</surname><given-names>Silvia</given-names></name><name><surname>Romaschenko</surname><given-names>Konstantin</given-names></name></person-group><article-title>﻿Taxonomic revision of <italic><tp:taxon-name><tp:taxon-name-part taxon-name-part-type="genus" reg="Muhlenbergia">Muhlenbergia</tp:taxon-name-part></tp:taxon-name></italic> (<tp:taxon-name><tp:taxon-name-part taxon-name-part-type="family">Poaceae</tp:taxon-name-part></tp:taxon-name>, <tp:taxon-name><tp:taxon-name-part taxon-name-part-type="subfamily">Chloridoideae</tp:taxon-name-part></tp:taxon-name>, <tp:taxon-name><tp:taxon-name-part taxon-name-part-type="tribe">Cynodonteae</tp:taxon-name-part></tp:taxon-name>, <tp:taxon-name><tp:taxon-name-part taxon-name-part-type="subtribe">Muhlenbergiinae</tp:taxon-name-part></tp:taxon-name>) in Central America: phylogeny and classification</article-title><source>PhytoKeys</source><day>03</day><month>08</month><year>2023</year><volume>230</volume><fpage>1</fpage><lpage>106</lpage><pub-id pub-id-type="doi">10.3897/phytokeys.230.103882</pub-id></mixed-citation></tp:treatment-meta><tp:nomenclature><label>﻿1.</label><tp:taxon-name>
              <object-id xmlns:xlink="http://www.w3.org/1999/xlink" content-type="arpha" xlink:type="simple">90576265-77DB-564A-9F36-129BDE55BAF1</object-id>
              <tp:taxon-name-part taxon-name-part-type="genus" reg="Muhlenbergia">Muhlenbergia</tp:taxon-name-part>
              <tp:taxon-name-part taxon-name-part-type="species" reg="aurea">aurea</tp:taxon-name-part>
            </tp:taxon-name><tp:taxon-authority>Swallen, Contr. U.S. Natl. Herb. 29(9): 411. 1950.</tp:taxon-authority><xref ref-type="fig" rid="F2">Fig. 2A–E</xref></tp:nomenclature><tp:treatment-sec sec-type="material" id="SECID0E3TBI"><title>Type.</title><p>Guatemala. Quezaltenango, in thickets at base of vertical slopes along railroad, Finca Pirineos, lower S facing slopes of Volcán Santa María, between Santa Maria de Jesus and Calahuache, 1300–1500 m, 31 Dec 1939, <italic>J.A. Steyermark 33175</italic> (holotype: F-1057948 [image 64109!]; isotype: US-2236470 fragm. ex F!).</p></tp:treatment-sec><tp:treatment-sec sec-type="description" id="SECID0EEUBI"><title>Description.</title><p>Strongly caespitose <bold><italic>perennials</italic>. <italic>Culms</italic></bold> 70–80 cm tall, stout, compressed-keeled near base, glabrous below the nodes; <bold><italic>internodes</italic></bold> glabrous. <bold><italic>Leaf sheaths</italic></bold> glabrous below becoming scabrous near the collar; <bold><italic>ligules</italic></bold> 3–10 mm long, hyaline, apex attenuate, appearing shredded and withering with age; <bold><italic>sheath auricles</italic></bold> 4–8 mm long, often rudimentary and withering with age; <bold><italic>blades</italic></bold> 25–42 cm long, 2.5–5 mm wide, flat, conduplicate near base, scaberulous above, scabrous below, margins saw-toothed. <bold><italic>Panicles</italic></bold> 28–36 cm long, 5–10 cm wide, nodding, dense, golden yellow; <bold><italic>primary branches</italic></bold> 10–17 cm long, ascending, appressed to spreading up to 30° from the culm axis, without spikelets on the lower half; pedicels 1.5–2 mm long, scabrous. <bold><italic>Spikelets</italic></bold> 1.7–2.2 mm long, erect, yellow; <bold><italic>glumes</italic></bold> 1.7–2.2 mm long, as long as the floret, the upper glumes slightly longer than the lower, apex acute, scabrous, mucronate, the mucro up to 0.6 mm long; <bold><italic>lemmas</italic></bold> 1.8–2 mm long, hyaline, indistinctly 3-veined, pubescent on the lower 1/3 of the margins and midvein, awned, awns 10–20 mm long, flexuous borne just below the apex; <bold><italic>paleas</italic></bold> 1.7–1.8 mm long, a little shorter than the lemma, hyaline, glabrous; <bold><italic>anthers</italic></bold> not seen. <bold><italic>Caryopses</italic></bold> not seen.</p></tp:treatment-sec><tp:treatment-sec sec-type="phenology" id="SECID0E6VBI"><title>Phenology.</title><p>Flowering December and January.</p></tp:treatment-sec><tp:treatment-sec sec-type="distribution" id="SECID0EEWBI"><title>Distribution.</title><p>Known only from two collections in Guatemala, the type locality on the south facing slopes of Volcán Santa Maria in Departamento Quezaltenango between the cities of Quezaltenango and Retalhuleu (<xref ref-type="bibr" rid="B34">Peterson et al. 2001</xref>).</p></tp:treatment-sec><tp:treatment-sec sec-type="ecology" id="SECID0EOWBI"><title>Ecology.</title><p><italic><tp:taxon-name><tp:taxon-name-part taxon-name-part-type="genus" reg="Muhlenbergia">Muhlenbergia</tp:taxon-name-part><tp:taxon-name-part taxon-name-part-type="species" reg="aurea">aurea</tp:taxon-name-part></tp:taxon-name></italic> occurs on slopes between 1300 and 1500 meters.</p></tp:treatment-sec><tp:treatment-sec sec-type="comments" id="SECID0E6WBI"><title>Comments.</title><p><xref ref-type="bibr" rid="B58">Swallen (1950)</xref> suggested <italic><tp:taxon-name><tp:taxon-name-part taxon-name-part-type="genus" reg="Muhlenbergia">M.</tp:taxon-name-part><tp:taxon-name-part taxon-name-part-type="species" reg="aurea">aurea</tp:taxon-name-part></tp:taxon-name></italic> is related to <italic><tp:taxon-name><tp:taxon-name-part taxon-name-part-type="genus" reg="Muhlenbergia">M.</tp:taxon-name-part><tp:taxon-name-part taxon-name-part-type="species" reg="scoparia">scoparia</tp:taxon-name-part></tp:taxon-name></italic> Vasey “which differs in having narrower sheaths and blades, an elongate ligule, a narrow, less densely flowered, purple panicle, and longer awns.” Not much is known about <italic><tp:taxon-name><tp:taxon-name-part taxon-name-part-type="genus" reg="Muhlenbergia">M.</tp:taxon-name-part><tp:taxon-name-part taxon-name-part-type="species" reg="aurea">aurea</tp:taxon-name-part></tp:taxon-name></italic> and currently it has not been investigated using molecular methods. However, based on morphology it is placed in <tp:taxon-name><tp:taxon-name-part taxon-name-part-type="genus" reg="Muhlenbergia">M.</tp:taxon-name-part><tp:taxon-name-part taxon-name-part-type="infraspecific-rank">subg.</tp:taxon-name-part><tp:taxon-name-part taxon-name-part-type="subgenus" reg="Trichochloa">Trichochloa</tp:taxon-name-part></tp:taxon-name>.</p><fig id="F2" position="float" orientation="portrait"><object-id xmlns:xlink="http://www.w3.org/1999/xlink" content-type="doi" xlink:type="simple">10.3897/phytokeys.230.103882.figure2</object-id><object-id xmlns:xlink="http://www.w3.org/1999/xlink" content-type="arpha" xlink:type="simple">6B541F8D-92DC-55D4-A6C2-9215F07582B9</object-id><label>Figure 2.</label><caption><p><bold>A–E</bold><italic><tp:taxon-name><tp:taxon-name-part taxon-name-part-type="genus" reg="Muhlenbergia">Muhlenbergia</tp:taxon-name-part><tp:taxon-name-part taxon-name-part-type="species" reg="aurea">aurea</tp:taxon-name-part></tp:taxon-name></italic> Swallen <bold>A</bold> habit <bold>B</bold> inflorescence <bold>C</bold> ligule <bold>D</bold> Spikelet <bold>E</bold> immature lemma <bold>F–H</bold><italic><tp:taxon-name><tp:taxon-name-part taxon-name-part-type="genus" reg="Muhlenbergia">Muhlenbergia</tp:taxon-name-part><tp:taxon-name-part taxon-name-part-type="species" reg="xanthodas">xanthodas</tp:taxon-name-part></tp:taxon-name></italic> Soderstr. <bold>F</bold> ligule <bold>G</bold> spikelet <bold>H</bold> lemma. <bold>A</bold> drawn from <italic>J.A. Steyermark 33175</italic> (F-1057948) <bold>B–E</bold> drawn from <italic>M. de Koninck 241</italic> (US-2182672) <bold>F–H</bold> drawn from <italic>E. Matuda 4003</italic> (US-1817864).</p></caption><graphic xmlns:xlink="http://www.w3.org/1999/xlink" xlink:href="phytokeys-230-001_article-103882__-g002.jpg" position="float" orientation="portrait" xlink:type="simple" id="oo_887870.jpg"><uri content-type="original_file" xlink:type="simple">https://binary.pensoft.net/fig/887870</uri></graphic></fig></tp:treatment-sec><tp:treatment-sec sec-type="material" id="SECID0EP2BI"><title>Specimens examined.</title><p>Guatemala. <bold>Quetzaltenango</bold>: Finca Pirineos, lower south-facing slopes of Volcán Santa María, between Santa María de Jesús and Calahuaché, <italic>J.A. Steyermark 33175</italic> (MO); Quezaltenango–Retalhuleu, 1480 m, 1954, <italic>M. de Koninck 241</italic> (US-2182672).</p></tp:treatment-sec><ref-list><ref id="B34"><mixed-citation xmlns:xlink="http://www.w3.org/1999/xlink" xlink:type="simple"><person-group><name name-style="western"><surname>Peterson</surname><given-names>PM</given-names></name><name name-style="western"><surname>Soreng</surname><given-names>RJ</given-names></name><name name-style="western"><surname>Davidse</surname><given-names>G</given-names></name><name name-style="western"><surname>Filgueiras</surname><given-names>TS</given-names></name><name name-style="western"><surname>Zuloaga</surname><given-names>FO</given-names></name><name name-style="western"><surname>Judziewicz</surname><given-names>EJ</given-names></name></person-group> (<year>2001</year>) <article-title>Catalogue of New World grasses (<tp:taxon-name><tp:taxon-name-part taxon-name-part-type="family">Poaceae</tp:taxon-name-part></tp:taxon-name>): II. subfamily <tp:taxon-name><tp:taxon-name-part taxon-name-part-type="subfamily">Chloridoideae</tp:taxon-name-part></tp:taxon-name>.</article-title><source>Contributions from the United States National Herbarium</source><volume>41</volume>: <fpage>1</fpage>–<lpage>255</lpage>.</mixed-citation></ref><ref id="B58"><mixed-citation xmlns:xlink="http://www.w3.org/1999/xlink" xlink:type="simple"><person-group><name name-style="western"><surname>Swallen</surname><given-names>JR</given-names></name></person-group> (<year>1950</year>) <article-title>New grasses from México, Central America, and Surinam.</article-title><source>Contributions from the United States National Herbarium</source><volume>29</volume>(<issue>9</issue>): <fpage>395</fpage>–<lpage>428</lpage>.</mixed-citation></ref></ref-list></tp:taxon-treatment>
