# Supplementary material for: ﻿Taxonomic revision of Muhlenbergia (Poaceae, Chloridoideae, Cynodonteae, Muhlenbergiinae) in Central America: phylogeny and classification
Source: PhytoKeys. 2023 Aug 3;230:1–106. doi: 10.3897/phytokeys.230.103882 (PMC10416094; doi:10.3897/phytokeys.230.103882)
Supplement: XML Treatment for Muhlenbergia breviligula [file phytokeys.230.103882-treatment3.xml]

<!DOCTYPE tp:taxon-treatment
  PUBLIC "-//TaxonX//DTD Taxonomic Treatment Publishing DTD v0 20100105//EN" "tax-treatment-NSO.dtd">
<tp:taxon-treatment xmlns:tp="http://www.plazi.org/taxpub"><tp:treatment-meta><kwd-group><label>Taxon classification</label><kwd>
                <named-content content-type="kingdom">Plantae</named-content>
              </kwd><kwd>
                <named-content content-type="order">Poales</named-content>
              </kwd><kwd>
                <named-content content-type="family">Poaceae</named-content>
              </kwd></kwd-group><mixed-citation publication-type="journal"><person-group><name><surname>Peterson</surname><given-names>Paul M.</given-names></name><name><surname>Herrera Arrieta</surname><given-names>Yolanda</given-names></name><name><surname>Lobo Cabezas</surname><given-names>Silvia</given-names></name><name><surname>Romaschenko</surname><given-names>Konstantin</given-names></name></person-group><article-title>﻿Taxonomic revision of <italic><tp:taxon-name><tp:taxon-name-part taxon-name-part-type="genus" reg="Muhlenbergia">Muhlenbergia</tp:taxon-name-part></tp:taxon-name></italic> (<tp:taxon-name><tp:taxon-name-part taxon-name-part-type="family">Poaceae</tp:taxon-name-part></tp:taxon-name>, <tp:taxon-name><tp:taxon-name-part taxon-name-part-type="subfamily">Chloridoideae</tp:taxon-name-part></tp:taxon-name>, <tp:taxon-name><tp:taxon-name-part taxon-name-part-type="tribe">Cynodonteae</tp:taxon-name-part></tp:taxon-name>, <tp:taxon-name><tp:taxon-name-part taxon-name-part-type="subtribe">Muhlenbergiinae</tp:taxon-name-part></tp:taxon-name>) in Central America: phylogeny and classification</article-title><source>PhytoKeys</source><day>03</day><month>08</month><year>2023</year><volume>230</volume><fpage>1</fpage><lpage>106</lpage><pub-id pub-id-type="doi">10.3897/phytokeys.230.103882</pub-id></mixed-citation></tp:treatment-meta><tp:nomenclature><label>﻿2.</label><tp:taxon-name>
              <object-id xmlns:xlink="http://www.w3.org/1999/xlink" content-type="arpha" xlink:type="simple">F839A21F-8995-5EBB-96A3-C03CED6496B7</object-id>
              <tp:taxon-name-part taxon-name-part-type="genus" reg="Muhlenbergia">Muhlenbergia</tp:taxon-name-part>
              <tp:taxon-name-part taxon-name-part-type="species" reg="breviligula">breviligula</tp:taxon-name-part>
            </tp:taxon-name><tp:taxon-authority>Hitchc., N. Amer. Flora 17(6):458. 1935.</tp:taxon-authority><xref ref-type="fig" rid="F3">Fig. 3A–E</xref></tp:nomenclature><tp:treatment-sec sec-type="material" id="SECID0EK4BI"><title>Type.</title><p>Guatemala, Guatemala City, collected on clay hill, 1500 m, 2 Dec 1911, <italic>A.S. Hitchcock 9063</italic> (holotype: US-995888!).</p></tp:treatment-sec><tp:treatment-sec sec-type="description" id="SECID0ES4BI"><title>Description.</title><p>Densely caespitose <bold><italic>perennials</italic>. <italic>Culms</italic></bold> 70–140 tall, erect, stout, compressed-keeled near base, puberulent to glabrous below the nodes; <bold><italic>internodes</italic></bold> glabrous. <bold><italic>Leaf sheaths</italic></bold> 8–26 cm long, mostly longer than the lower internode, scaberulous to glabrous, basally becoming brown, curled and fibrillose or shredded, margins entire, apex pubescent on abaxial surface; <bold><italic>ligules</italic></bold> 0.1–2 mm long on the culm leaves, of innovations 6–13 mm long, membranous to chartaceous with a rim of hairs, lacerate, apex truncate; <bold><italic>sheath auricles</italic></bold> 1.5–6 mm long, whitish when present, often lacking; <bold><italic>blades</italic></bold> 20–50 cm long, 2–3 mm wide, usually abruptly narrowed at base (sheath and blade junction), flat to folded, scabrous above, sometimes pubescent near throat and scaberulous below. <bold><italic>Panicles</italic></bold> 30–51 cm long, 3–10 cm wide, nodding, somewhat dense, yellowish to purplish brown or purplish green; <bold><italic>primary branches</italic></bold> mostly 3–12 cm long, ascending, lax and nodding, appressed to spreading up to 40° from the culm axis; <bold><italic>pedicels</italic></bold> 0.5–3 mm long, scaberulous. <bold><italic>Spikelets</italic></bold> 2–3.5 mm long, erect, yellowish to purplish-brown; <bold><italic>glumes</italic></bold> 2–3.5 mm long, equal or a little longer than the floret, equal in length, lanceolate to oblong-lanceolate, 1-veined, occasionally the upper 2-veined, apex acute to acuminate, often scaberulous, sometimes mucronate, the mucros up to 0.2 mm long; l<bold>emmas</bold> 2.1–2.8 mm long, lanceolate to oblong-lanceolate, awned, midvein and margins pubescent to sparsely pilose on the proximal 2/3, the hairs up to 0.3 mm long, apex acute to acuminate; awns 6–18 mm long, straight or flexuous, borne just below the apex; <bold><italic>callus</italic></bold> sparsely pilose; <bold><italic>paleas</italic></bold> 2–2.7 mm long, oblong, the proximal 2/3 pubescent to sparsely pilose between the veins, apex acute; <bold>anthers</bold> 1–1.7 mm long, purple or yellow. <bold><italic>Caryopses</italic></bold> 1–1.3 mm long, fusiform, light brownish.</p><fig id="F3" position="float" orientation="portrait"><object-id xmlns:xlink="http://www.w3.org/1999/xlink" content-type="doi" xlink:type="simple">10.3897/phytokeys.230.103882.figure3</object-id><object-id xmlns:xlink="http://www.w3.org/1999/xlink" content-type="arpha" xlink:type="simple">55AB5905-EA0B-5723-AA02-0549BD9498BD</object-id><label>Figure 3.</label><caption><p><bold>A–E</bold><italic><tp:taxon-name><tp:taxon-name-part taxon-name-part-type="genus" reg="Muhlenbergia">Muhlenbergia</tp:taxon-name-part><tp:taxon-name-part taxon-name-part-type="species" reg="breviligula">breviligula</tp:taxon-name-part></tp:taxon-name></italic> Hitchc. <bold>A</bold> habit <bold>B</bold> ligule with auricles <bold>C</bold> glumes <bold>D</bold> floret <bold>E</bold> stamens and lodicules <bold>F–J</bold><italic><tp:taxon-name><tp:taxon-name-part taxon-name-part-type="genus" reg="Muhlenbergia">Muhlenbergia</tp:taxon-name-part><tp:taxon-name-part taxon-name-part-type="species" reg="nigra">nigra</tp:taxon-name-part></tp:taxon-name></italic> Hitchc. <bold>F</bold> habit <bold>G</bold> ligule <bold>H</bold> glumes <bold>I</bold> floret <bold>J</bold> stamens, pistil, and lodicules. <bold>A–E</bold> drawn from <italic>A. Molina R. 25227</italic> (US-2942492) <bold>F–J</bold> drawn from <italic>S.D. Koch 76255</italic> (US-2824590).</p></caption><graphic xmlns:xlink="http://www.w3.org/1999/xlink" xlink:href="phytokeys-230-001_article-103882__-g003.jpg" position="float" orientation="portrait" xlink:type="simple" id="oo_887871.jpg"><uri content-type="original_file" xlink:type="simple">https://binary.pensoft.net/fig/887871</uri></graphic></fig></tp:treatment-sec><tp:treatment-sec sec-type="phenology" id="SECID0EUBCI"><title>Phenology.</title><p>Flowering October through December.</p></tp:treatment-sec><tp:treatment-sec sec-type="distribution" id="SECID0EZBCI"><title>Distribution.</title><p>Chiapas, México, southeast to Guatemala, Honduras, El Salvador, and Nicaragua (<xref ref-type="bibr" rid="B34">Peterson et al. 2001</xref>; <xref ref-type="bibr" rid="B22">Menjívar Cruz et al. 2021</xref>).</p></tp:treatment-sec><tp:treatment-sec sec-type="ecology" id="SECID0EHCCI"><title>Ecology.</title><p><italic><tp:taxon-name><tp:taxon-name-part taxon-name-part-type="genus" reg="Muhlenbergia">Muhlenbergia</tp:taxon-name-part><tp:taxon-name-part taxon-name-part-type="species" reg="breviligula">breviligula</tp:taxon-name-part></tp:taxon-name></italic> occurs on rocky slopes, along drainages, and in open pine-oak woodlands; 650–2530 m.</p></tp:treatment-sec><tp:treatment-sec sec-type="comments" id="SECID0EYCCI"><title>Comments.</title><p>This species is morphologically similar to <italic><tp:taxon-name><tp:taxon-name-part taxon-name-part-type="genus" reg="Muhlenbergia">M.</tp:taxon-name-part><tp:taxon-name-part taxon-name-part-type="species" reg="emersleyi">emersleyi</tp:taxon-name-part></tp:taxon-name></italic> Vasey, a species common in southwestern USA and northern México. However, <italic><tp:taxon-name><tp:taxon-name-part taxon-name-part-type="genus" reg="Muhlenbergia">M.</tp:taxon-name-part><tp:taxon-name-part taxon-name-part-type="species" reg="breviligula">breviligula</tp:taxon-name-part></tp:taxon-name></italic> differs in having culms with a short ligule 0.2–2 mm long (ligules 10–25 mm long in <italic><tp:taxon-name><tp:taxon-name-part taxon-name-part-type="genus" reg="Muhlenbergia">M.</tp:taxon-name-part><tp:taxon-name-part taxon-name-part-type="species" reg="emersleyi">emersleyi</tp:taxon-name-part></tp:taxon-name></italic>), leaf blades 2–3 mm wide (2–6 mm wide in <italic><tp:taxon-name><tp:taxon-name-part taxon-name-part-type="genus" reg="Muhlenbergia">M.</tp:taxon-name-part><tp:taxon-name-part taxon-name-part-type="species" reg="emersleyi">emersleyi</tp:taxon-name-part></tp:taxon-name></italic>), and persistent fimbrillose basal sheaths (not as persistent in <italic><tp:taxon-name><tp:taxon-name-part taxon-name-part-type="genus" reg="Muhlenbergia">M.</tp:taxon-name-part><tp:taxon-name-part taxon-name-part-type="species" reg="emersleyi">emersleyi</tp:taxon-name-part></tp:taxon-name></italic>) [<xref ref-type="bibr" rid="B54">Soderstrom 1967</xref>; <xref ref-type="bibr" rid="B26">Peterson 2003</xref>]. <italic><tp:taxon-name><tp:taxon-name-part taxon-name-part-type="genus" reg="Muhlenbergia">Muhlenbergia</tp:taxon-name-part><tp:taxon-name-part taxon-name-part-type="species" reg="breviligula">breviligula</tp:taxon-name-part></tp:taxon-name></italic>, a member of <tp:taxon-name><tp:taxon-name-part taxon-name-part-type="genus" reg="Muhlenbergia">M.</tp:taxon-name-part><tp:taxon-name-part taxon-name-part-type="infraspecific-rank">subg.</tp:taxon-name-part><tp:taxon-name-part taxon-name-part-type="subgenus" reg="Trichochloa">Trichochloa</tp:taxon-name-part></tp:taxon-name>, has been found in an unsupported clade with three other species, distributed in North America (México), Central America, and South America (Columbia, Ecuador, and Peru) [<italic><tp:taxon-name><tp:taxon-name-part taxon-name-part-type="genus" reg="Muhlenbergia">M.</tp:taxon-name-part><tp:taxon-name-part taxon-name-part-type="species" reg="lehmanniana">lehmanniana</tp:taxon-name-part></tp:taxon-name></italic>, <italic><tp:taxon-name><tp:taxon-name-part taxon-name-part-type="genus" reg="Muhlenbergia">M.</tp:taxon-name-part><tp:taxon-name-part taxon-name-part-type="species" reg="versicolor">versicolor</tp:taxon-name-part></tp:taxon-name></italic>, and <italic><tp:taxon-name><tp:taxon-name-part taxon-name-part-type="genus" reg="Muhlenbergia">M.</tp:taxon-name-part><tp:taxon-name-part taxon-name-part-type="species" reg="maxima">maxima</tp:taxon-name-part></tp:taxon-name></italic> Lægaard &amp; Sanchez Vega] (Fig. <xref ref-type="fig" rid="F1">1A</xref>; <xref ref-type="bibr" rid="B41">Peterson et al. 2021</xref>).</p></tp:treatment-sec><tp:treatment-sec sec-type="material" id="SECID0EHHCI"><title>Specimens examined.</title><p>El Salvador. <bold>Chalatenango</bold>: San Fernando, creciendo a orilla de la calle, <italic>J. González 398</italic> (MO). Honduras. <bold>Choluteca</bold>: San Marcos de Colón, pine forest area near San Marcos [de Colón], <italic>L.O. Williams &amp; A. Molina R. 10921</italic> (MO). <bold>El Paraíso</bold>: Guinope, Galeras, along road ca 10 km S of El Zamorano, open pine forest. [Originally reported from Francisco Morazán], <italic>R.W. Pohl 12527</italic> (MO); Alauca, Las Manos, 5 km N of Las Manos, near Los Limones, <italic>R.W. Pohl &amp; M. Gabel 13430</italic> (MO). <bold>Francisco Morazán</bold>: Tatumbla, 24 km E de Tegucigalpa, bosque húmedo subtropical, <italic>I. Cruz P. 75</italic> (MO); In mountains along highway, 30 km W of Tegucigalpa, <italic>W.A. Archer 3846</italic> (US); Drainage of the Rio Yaguare, floresta de pino roble, acueducto de la EAP, Zamorano, <italic>A. Molina R. 1593</italic> (US); foothills of Mt. Uyuca, beyond Las Floras, overhanging steep bank in pine forest, <italic>J.R. Swallen 11323</italic> (US); San Antonio de Oriente, El Zamorano, <italic>R.W. Pohl 12509</italic> (MO); San Antonio del Oriente, overhanging bank, small shady canyon, about 2 km above San Antonio, <italic>J.R. Swallen 10968</italic> (US); Distrito Central, El Picacho, carretera en el Picacho, <italic>Villatoro et al. 137</italic> (MO). <bold>Lempira</bold>: Gracias, Río Mejocote [Rio Grande de Mejocote], 9 km de Gracias, pinares, <italic>C. Nelson et al. 252</italic> (MO). <bold>Ocotepeque</bold>: Santa Fe, about 8 km southwest of Santa Fé, near the Guatemala border, <italic>R.A. Molina et al. 31271</italic> (MO). <bold>Olancho</bold>: Jutiapa, mountain above a fire tower, Jutiapa Forest Station, between Concordia and Salamáa, pine forest on a steep slope, <italic>R.W. Pohl &amp; M. Gabel 13493</italic> (MO). <bold>Santa Bárbara</bold>: Quimistán, Cofradia, ca. 8 km S of Cofradia, along Highway 18, open pine savana on a hill, <italic>R.W. Pohl &amp; M. Gabel 13392</italic> (MO). <bold>El Paraíso</bold>: Dry hillsides along the Quebrada de Dantas, Rio Choluteca Valley about 16 km north of Yuscaran, <italic>L.O. Williams &amp; R.P. Williams 18652</italic> (US). Guatemala. <bold>Chiquimula</bold>: along Rio Taco, between Chiquimula and Montana Barriol, 3–15 mi NW of Chiquimula, <italic>J.A. Steyermark 30649</italic> (US). Alta Verapaz: vicinity of Secanquim, <italic>O.F. Cook &amp; C.B. Doyle 60</italic> (US). <bold>Guatemala</bold>: Guatemala City, <italic>A S. Hitchcock 9063</italic> (MO), <italic>A.S. Hitchcock 9064</italic> (US). <italic>A.S. Hitchcock 9109</italic> (US). <bold>Huehuetenango</bold>: Mountains wet of Aguacatan, on the road to Huehuetenango, open bank, <italic>P.C. Standley 81190</italic> (US). <bold>Zacapa</bold>: 13 km east of El Lobo, North-facing slope of open field and thickets, <tp:taxon-name><tp:taxon-name-part taxon-name-part-type="genus" reg="Quercus">Quercus</tp:taxon-name-part></tp:taxon-name> and <tp:taxon-name><tp:taxon-name-part taxon-name-part-type="genus" reg="Pinus">Pinus</tp:taxon-name-part></tp:taxon-name> on drier slopes, <italic>W.E. Harmon &amp; J.A. Fuentes 1851</italic> (MO). Mexico. <bold>Chiapas</bold>: <bold>Arriaga</bold>: At La Mina Microwave Station, <italic>D.E. Breedlove 56328</italic> (CAS, MO); <bold>Chiapa de Corso</bold>: Above El Chorreadero, <italic>D.E. Breedlove &amp; R.F. Thorne 20499</italic> (CAS, MO); 30 miles W of San Cristobal de las Casas on Mex 190 <italic>J. N. Brunken &amp; C. H. Perino 354</italic> (MEXU); <bold>Cintalapa</bold>: Crest of the Sierra, near the microwave station of La Mina, 12 km S of Mexican Highway 190, near Rizo de Oro, <italic>D.E. Breedlove &amp; R.F. Thorne 20555</italic> (CAS, MO); <bold>Comitán de Domínguez</bold>: 6 km N of Comitán along Mexican Highway 190, <italic>D.E. Breedlove &amp; G. Davidse 54872</italic> (CAS, MO); 6 km N of Comitán along Mexican Highway 190, <italic>D.E. Breedlove &amp; G. Davidse 54870</italic> (CAS, MO); <bold>Huistán</bold>: 10 km E of Huistán. [Tenejapa Mpo. (Huistan), <italic>D.E. Breedlove &amp; G. Davidse 55186</italic> (CAS, MO); Comitán de Domínguez: 6 km N of Comitán along Mexican Highway 190, <italic>D.E. Breedlove &amp; G. Davidse 54872</italic> (CAS, MO); 6 km N of Comitán along Mexican Highway 190, <italic>D.E. Breedlove &amp; G. Davidse 54870</italic> (CAS, MO); <bold>Ixtapa</bold>: near the Zinacantán Paraje of Muctajoc. Slope with tropical deciduous forest, <italic>D.E. Breedlove &amp; G. Davidse 54005</italic> (MEXU, CAS, MO), <italic>54006</italic> (CAS, MO), <italic>54008</italic> (MEXU, CAS, MO), <italic>54009</italic> (MEXU, CAS, MO), <italic>54011</italic> (CAS, MO); Intersection of the Tuxtla Gutiérrez-San Cristobal de las Casas and the Villahermosa highways, <italic>G. Davidse et al. 30101</italic> (MO); along road from Zinacantán center to Ixtapa near Paraje Vo Bits, <italic>D.E. Breedlove 40709</italic> (CAS, MO); <bold>Jiquipilas</bold>: Ejido Tierra y Libertad, <italic>A. Reyes-García 5556</italic> (MEXU); <bold>La Independencia</bold>: 6–10 km NNE of La Soledad along logging road from Las Margaritas to Campo Alegre, <italic>D.E. Breedlove &amp; B.M. Bartholomew 55670</italic> (CAS, MO); <bold>La Trinitaria</bold>: a 12 km al S de la Trinitaria, camino a Cd. Cuauhtemoc, <italic>E.M. Martínez S. &amp; W.D. Stevens 23905a</italic> (MEXU); 6–7 km S of La Trinitaria, <italic>G. Davidse et al. 29938</italic> (MO); 6 km south of La Trinitaria on Mexican Highway 190, <italic>D.E. Breedlove &amp; G. Davidse 55074</italic> (CAS, MO); 20 km south of La Trinitaria, <italic>D.E. Breedlove &amp; G. Davidse 55067</italic> (CAS, MO); <italic>D.E. Breedlove 4216</italic> (CAS, MO); <bold>Oxchuc</bold>: 5 km east of Oxchuc, <italic>D.E. Breedlove &amp; F. Almeda 57120</italic> (CAS, MO); <bold>San Cristóbal las Casas</bold>: NE edge of San Cristóbal las Casas, <italic>D.E. Breedlove 54721 &amp; G. Davidse</italic> (CAS, MEXU, MO); Northeast edge of San Cristóbal Las Casas, <italic>D.E. Breedlove &amp; G. Davidse 54746</italic> (CAS, MEXU, MO); San Fernando: Parque Nacional del Sumidero, 20–22 km NW of Tuxtla Gutiérrez, along the road to the canyon Outlook, <italic>G. Davidse et al. 29764</italic> (MO); Northeast edge of San Cristóbal Las Casas, <italic>D.E. Breedlove &amp; G. Davidse 54728</italic> (CAS, MO); <bold>San Juan Chamula</bold>, <italic>C. Santíz Ruíz 222</italic> (MEXU); <bold>Tuxtla Gutiérrez</bold>: 22 km north of Tuxtla Gutiérrez. Cliff faces and limestone bluffs with Seasonal Evergreen Forest, Calycophyllum, Zanthoxylum, Bursera, <tp:taxon-name><tp:taxon-name-part taxon-name-part-type="genus" reg="Quercus">Quercus</tp:taxon-name-part></tp:taxon-name>, Ficus and Erythrina at El Sumidero, <italic>D.E. Breedlove &amp; B.M. Bartholomew 55482</italic> (CAS, MO); 16 km north of Tuxtla Gutiérrez on road to El Sumidero, <italic>D.E. Breedlove &amp; Bruce M. 55494</italic> (CAS, MO); t El Sumidero, 22 km north of Tuxtla Gutiérrez, <italic>D.E. Breedlove &amp; A.R. Smith 21557</italic> (CAS, MO); <bold>Venustiano Carranza</bold>: Wooded slope near the town, along the road to Pugiltic, <italic>R. M. Laughlin 2702</italic> (ENCB); 3 mi S of Aguacatenango along road to Pinola Las Rosas, <italic>D.E. Breedlove &amp; P.H. Raven 13135</italic> (ENCB); <bold>Villa Corzo</bold>: Above Colonia Vincente Guerrero on road to Finca Cuxtepec [Custepec], <italic>D.E. Breedlove 54599 &amp; G. Davidse</italic> (CAS, MO); near Paraje Navenchauk, <italic>D.E. Breedlove &amp; G. Davidse 53899</italic> (CAS MO); Near Colonia Vincente Guerrero, <italic>D.E. Breedlove 48584</italic> (CAS, MO); <bold>Zinacantán</bold>: near Paraje Zinacantán, <italic>D.E. Breedlove 53901 &amp; G. Davidse</italic> (MEXU); near the Zinacantán Paraje of Muctajoc, <italic>D.E. Breedlove &amp; G. Davidse</italic>, (MEXU); <italic>D.E. Breedlove 13807</italic> (DS, MO). Nicaragua. <bold>Nueva Segovia</bold>: Santa María, km 242, 1 km al W de Santa María, <italic>P.P. Moreno 25214</italic> (MO).</p></tp:treatment-sec><tp:treatment-sec><!--Section generated to contain objects referenced in tp:taxon-treatment.--><fig id="F1" position="float" orientation="portrait"><object-id xmlns:xlink="http://www.w3.org/1999/xlink" content-type="doi" xlink:type="simple">10.3897/phytokeys.230.103882.figure1</object-id><object-id xmlns:xlink="http://www.w3.org/1999/xlink" content-type="arpha" xlink:type="simple">FC661783-FDE1-5936-8E5A-A38F4C225278</object-id><label>Figure 1.</label><caption><p><bold>A, B</bold> Bayesian tree inferred from combined plastid (<italic>ndhA</italic> intron, <italic>rps16-trnK</italic>, <italic>rps16</italic> intron, <italic>rps3</italic>, and <italic>rpl32-trnL</italic>) and ITS sequences. Thick branches indicate posterior probabilities of 0.95–1; species in bold occur in Central America; Scale bar: 2%.</p></caption><graphic xmlns:xlink="http://www.w3.org/1999/xlink" xlink:href="phytokeys-230-001_article-103882__-g001.jpg" position="float" orientation="portrait" xlink:type="simple" id="oo_887869.jpg"><uri content-type="original_file" xlink:type="simple">https://binary.pensoft.net/fig/887869</uri></graphic></fig></tp:treatment-sec><ref-list><ref id="B34"><mixed-citation xmlns:xlink="http://www.w3.org/1999/xlink" xlink:type="simple"><person-group><name name-style="western"><surname>Peterson</surname><given-names>PM</given-names></name><name name-style="western"><surname>Soreng</surname><given-names>RJ</given-names></name><name name-style="western"><surname>Davidse</surname><given-names>G</given-names></name><name name-style="western"><surname>Filgueiras</surname><given-names>TS</given-names></name><name name-style="western"><surname>Zuloaga</surname><given-names>FO</given-names></name><name name-style="western"><surname>Judziewicz</surname><given-names>EJ</given-names></name></person-group> (<year>2001</year>) <article-title>Catalogue of New World grasses (<tp:taxon-name><tp:taxon-name-part taxon-name-part-type="family">Poaceae</tp:taxon-name-part></tp:taxon-name>): II. subfamily <tp:taxon-name><tp:taxon-name-part taxon-name-part-type="subfamily">Chloridoideae</tp:taxon-name-part></tp:taxon-name>.</article-title><source>Contributions from the United States National Herbarium</source><volume>41</volume>: <fpage>1</fpage>–<lpage>255</lpage>.</mixed-citation></ref><ref id="B22"><mixed-citation xmlns:xlink="http://www.w3.org/1999/xlink" xlink:type="simple"><person-group><name name-style="western"><surname>Menjívar Cruz</surname><given-names>JE</given-names></name><name name-style="western"><surname>Baldini</surname><given-names>RM</given-names></name><name name-style="western"><surname>Davidse</surname><given-names>G</given-names></name><name name-style="western"><surname>Peterson</surname><given-names>PM</given-names></name></person-group> (<year>2021</year>) El Salvador grasses: An updated catalogue and nomenclator. Phytoneuron 2021-22: 1–131. <ext-link xlink:href="https://www.phytoneuron.net/2021Phytoneuron/22PhytoN-ElSalvadorGrasses.pdf" ext-link-type="uri" xlink:type="simple">https://www.phytoneuron.net/2021Phytoneuron/22PhytoN-ElSalvadorGrasses.pdf</ext-link></mixed-citation></ref><ref id="B54"><mixed-citation xmlns:xlink="http://www.w3.org/1999/xlink" xlink:type="simple"><person-group><name name-style="western"><surname>Soderstrom</surname><given-names>TR</given-names></name></person-group> (<year>1967</year>) <article-title>Taxonomic study of subgenus <tp:taxon-name><tp:taxon-name-part taxon-name-part-type="genus"/><tp:taxon-name-part taxon-name-part-type="subgenus">Podosemum</tp:taxon-name-part></tp:taxon-name> and section <tp:taxon-name><tp:taxon-name-part taxon-name-part-type="genus"/><tp:taxon-name-part taxon-name-part-type="section">Epicampes</tp:taxon-name-part></tp:taxon-name> of <italic><tp:taxon-name><tp:taxon-name-part taxon-name-part-type="genus">Muhlenbergia</tp:taxon-name-part></tp:taxon-name></italic> (<tp:taxon-name><tp:taxon-name-part taxon-name-part-type="family">Gramineae</tp:taxon-name-part></tp:taxon-name>).</article-title><source>Contributions from the United States National Herbarium</source><volume>34</volume>: <fpage>75</fpage>–<lpage>189</lpage>.</mixed-citation></ref><ref id="B26"><mixed-citation xmlns:xlink="http://www.w3.org/1999/xlink" xlink:type="simple"><person-group><name name-style="western"><surname>Peterson</surname><given-names>PM</given-names></name></person-group> (<year>2003</year>) <article-title>17.33 <italic><tp:taxon-name><tp:taxon-name-part taxon-name-part-type="genus">Muhlenbergia</tp:taxon-name-part></tp:taxon-name></italic> Schreb.</article-title> In: <person-group><name name-style="western"><surname>Barkworth</surname><given-names>ME</given-names></name><name name-style="western"><surname>Capels</surname><given-names>KM</given-names></name><name name-style="western"><surname>Long</surname><given-names>S</given-names></name><name name-style="western"><surname>Piep</surname><given-names>MB</given-names></name></person-group> (<role>Eds</role>) <issue-title>Magnoliophyta: Commelinidae (in part): Poaceae, part 2 Flora of North America North of México, Vol 25.</issue-title><source>Oxford University Press, New York</source>, <fpage>145</fpage>–<lpage>201</lpage>.</mixed-citation></ref><ref id="B41"><mixed-citation xmlns:xlink="http://www.w3.org/1999/xlink" xlink:type="simple"><person-group><name name-style="western"><surname>Peterson</surname><given-names>PM</given-names></name><name name-style="western"><surname>Roquet</surname><given-names>C</given-names></name><name name-style="western"><surname>Romaschenko</surname><given-names>K</given-names></name><name name-style="western"><surname>Herrera Arrieta</surname><given-names>Y</given-names></name><name name-style="western"><surname>Susanna</surname><given-names>A</given-names></name></person-group> (<year>2021</year>) <article-title>A biogeographical analysis of <italic><tp:taxon-name><tp:taxon-name-part taxon-name-part-type="genus">Muhlenbergia</tp:taxon-name-part></tp:taxon-name></italic> (<tp:taxon-name><tp:taxon-name-part taxon-name-part-type="family">Poaceae</tp:taxon-name-part></tp:taxon-name>: <tp:taxon-name><tp:taxon-name-part taxon-name-part-type="subfamily">Chloridoideae</tp:taxon-name-part></tp:taxon-name>: <tp:taxon-name><tp:taxon-name-part taxon-name-part-type="tribe">Cynodonteae</tp:taxon-name-part></tp:taxon-name>: <tp:taxon-name><tp:taxon-name-part taxon-name-part-type="subtribe">Muhlenbergiinae</tp:taxon-name-part></tp:taxon-name>).</article-title><source>Journal of Systematics and Evolution</source><volume>60</volume>(<issue>3</issue>): <fpage>621</fpage>–<lpage>629</lpage>. <ext-link xlink:href="10.1111/jse.12805" ext-link-type="doi" xlink:type="simple">https://doi.org/10.1111/jse.12805</ext-link></mixed-citation></ref></ref-list></tp:taxon-treatment>
