# Supplementary material for: ﻿Taxonomic revision of Muhlenbergia (Poaceae, Chloridoideae, Cynodonteae, Muhlenbergiinae) in Central America: phylogeny and classification
Source: PhytoKeys. 2023 Aug 3;230:1–106. doi: 10.3897/phytokeys.230.103882 (PMC10416094; doi:10.3897/phytokeys.230.103882)
Supplement: XML Treatment for Muhlenbergia capillaris [file phytokeys.230.103882-treatment4.xml]

<!DOCTYPE tp:taxon-treatment
  PUBLIC "-//TaxonX//DTD Taxonomic Treatment Publishing DTD v0 20100105//EN" "tax-treatment-NSO.dtd">
<tp:taxon-treatment xmlns:tp="http://www.plazi.org/taxpub"><tp:treatment-meta><kwd-group><label>Taxon classification</label><kwd>
                <named-content content-type="kingdom">Plantae</named-content>
              </kwd><kwd>
                <named-content content-type="order">Poales</named-content>
              </kwd><kwd>
                <named-content content-type="family">Poaceae</named-content>
              </kwd></kwd-group><mixed-citation publication-type="journal"><person-group><name><surname>Peterson</surname><given-names>Paul M.</given-names></name><name><surname>Herrera Arrieta</surname><given-names>Yolanda</given-names></name><name><surname>Lobo Cabezas</surname><given-names>Silvia</given-names></name><name><surname>Romaschenko</surname><given-names>Konstantin</given-names></name></person-group><article-title>﻿Taxonomic revision of <italic><tp:taxon-name><tp:taxon-name-part taxon-name-part-type="genus" reg="Muhlenbergia">Muhlenbergia</tp:taxon-name-part></tp:taxon-name></italic> (<tp:taxon-name><tp:taxon-name-part taxon-name-part-type="family">Poaceae</tp:taxon-name-part></tp:taxon-name>, <tp:taxon-name><tp:taxon-name-part taxon-name-part-type="subfamily">Chloridoideae</tp:taxon-name-part></tp:taxon-name>, <tp:taxon-name><tp:taxon-name-part taxon-name-part-type="tribe">Cynodonteae</tp:taxon-name-part></tp:taxon-name>, <tp:taxon-name><tp:taxon-name-part taxon-name-part-type="subtribe">Muhlenbergiinae</tp:taxon-name-part></tp:taxon-name>) in Central America: phylogeny and classification</article-title><source>PhytoKeys</source><day>03</day><month>08</month><year>2023</year><volume>230</volume><fpage>1</fpage><lpage>106</lpage><pub-id pub-id-type="doi">10.3897/phytokeys.230.103882</pub-id></mixed-citation></tp:treatment-meta><tp:nomenclature><label>﻿3.</label><tp:taxon-name>
              <object-id xmlns:xlink="http://www.w3.org/1999/xlink" content-type="arpha" xlink:type="simple">E9FD0089-5929-5814-8DAE-1EDC265D4E1C</object-id>
              <tp:taxon-name-part taxon-name-part-type="genus" reg="Muhlenbergia">Muhlenbergia</tp:taxon-name-part>
              <tp:taxon-name-part taxon-name-part-type="species" reg="capillaris">capillaris</tp:taxon-name-part>
            </tp:taxon-name><tp:taxon-authority>(Lam.) Trin., Gram. Unifl. Sesquifl. 191–192, 296, t. 5, f. 15. 1824.</tp:taxon-authority><xref ref-type="fig" rid="F4">Fig. 4A–D</xref><tp:nomenclature-citation-list><tp:nomenclature-citation><tp:taxon-name>
                  <tp:taxon-name-part taxon-name-part-type="genus" reg="Stipa">Stipa</tp:taxon-name-part>
                  <tp:taxon-name-part taxon-name-part-type="species" reg="capillaris">capillaris</tp:taxon-name-part>
                </tp:taxon-name><comment>Lam., Tabl. Encycl. 1: 158. 1791. Type: USA, E. Carolina, <italic>D. Fraser s.n.</italic> (holotype: P-LAM!; isotypes: MPU-026956 [image!], US-A866136 fragm. ex P-LAM!). ≡ <tp:taxon-name><tp:taxon-name-part taxon-name-part-type="genus" reg="Podosaemum">Podosaemum</tp:taxon-name-part><tp:taxon-name-part taxon-name-part-type="species" reg="capillare">capillare</tp:taxon-name-part></tp:taxon-name> (Lam.) Desv., Nouv. Bull. Sci. Soc. Philom. Paris, sér 2 2: 188. 1810. ≡ <tp:taxon-name><tp:taxon-name-part taxon-name-part-type="genus" reg="Trichochloa">Trichochloa</tp:taxon-name-part><tp:taxon-name-part taxon-name-part-type="species" reg="capillaris">capillaris</tp:taxon-name-part></tp:taxon-name> (Lam.) DC., Cat. Pl. Horti Monsp. 152. 1813. Basionym.</comment></tp:nomenclature-citation></tp:nomenclature-citation-list></tp:nomenclature><tp:treatment-sec sec-type="description" id="SECID0ECSCI"><title>Description.</title><p>Caespitose <bold><italic>perennials</italic>. <italic>Culms</italic></bold> 60–100(–150) cm tall, erect from the base, not conspicuously branched; <bold><italic>internodes</italic></bold> mostly glabrous, sometimes puberulent below the nodes. <bold><italic>Leaf sheaths</italic></bold> glabrous or puberulent, basal sheaths terete, often becoming fibrous, but never spirally coiled, at maturity; <bold><italic>ligules</italic></bold> 1.8–5(–10) mm long, membranous, firm, strongly decurrent, obtuse; <bold><italic>blades</italic></bold> 10–35(–80) cm long, 2–4 mm wide, flat or involute, smooth abaxially, scabrous adaxially. <bold><italic>Panicles</italic></bold> 15–50(–60) cm long, 8–30(–41) cm wide, longer than wide, diffuse; <bold><italic>primary branches</italic></bold> 2–20 cm long, capillary, diverging 30–100° from the culm axis, naked basally, lower branches with 5–20 spikelets; <bold><italic>pedicels</italic></bold> 10–40(–50) mm long, longer than the spikelets, capillary, flexible. <bold><italic>Spikelets</italic></bold> 3–5 mm long, usually purple, occasionally green, brown, or stramineous; <bold><italic>glumes</italic></bold> (0.3–)1–1.5(–2) mm long, usually less than 1/2 as long as the lemmas, subequal, glabrous; <bold><italic>lower glumes</italic></bold> 1-veined, usually unawned, rarely awned, awns 1–3 mm long; <bold><italic>upper glumes</italic></bold> 1-veined, rarely 3-veined, acute to acuminate, often erose, usually unawned, rarely awned, awns 1–3(–5) mm long; <bold><italic>lemmas</italic></bold> 3–5 mm long, lanceolate, not shiny, calluses short pubescent, apices scabrous, acuminate, sometimes with 2 setaceous teeth, teeth to 1 mm long, unawned or awned, awns 2–13(–18) mm long, clearly demarcated from the lemma bodies; <bold><italic>paleas</italic></bold> 2–4.5 mm long, lanceolate, acuminate, usually unawned; <bold><italic>anthers</italic></bold> 1.5–2 mm long, purple. <bold><italic>Caryopses</italic></bold> 2–2.5 mm long, narrowly elliptic, brownish.</p></tp:treatment-sec><tp:treatment-sec sec-type="distribution" id="SECID0EMUCI"><title>Distribution.</title><p><italic><tp:taxon-name><tp:taxon-name-part taxon-name-part-type="genus" reg="Muhlenbergia">Muhlenbergia</tp:taxon-name-part><tp:taxon-name-part taxon-name-part-type="species" reg="capillaris">capillaris</tp:taxon-name-part></tp:taxon-name></italic> ranges from the southeastern United States, the Caribbean coast of México (Quintana Roo), extending to Guatemala, Bahamas, and various Caribbean islands (<xref ref-type="bibr" rid="B34">Peterson et al. 2001</xref>). It is also grown as an ornamental. This species was reported from the Yucatán (<xref ref-type="bibr" rid="B7">Dávila et al. 2018</xref>) but we have been unable to locate a specimen to verify this record.</p></tp:treatment-sec><tp:treatment-sec sec-type="ecology" id="SECID0EFVCI"><title>Ecology.</title><p><italic><tp:taxon-name><tp:taxon-name-part taxon-name-part-type="genus" reg="Muhlenbergia">Muhlenbergia</tp:taxon-name-part><tp:taxon-name-part taxon-name-part-type="species" reg="capillaris">capillaris</tp:taxon-name-part></tp:taxon-name></italic> occurs in open woodlands, pine-oak forests, savannahs and on rock outcrops; 0–2020 m.</p></tp:treatment-sec><tp:treatment-sec sec-type="comments" id="SECID0EWVCI"><title>Comments.</title><p><italic><tp:taxon-name><tp:taxon-name-part taxon-name-part-type="genus" reg="Muhlenbergia">Muhlenbergia</tp:taxon-name-part><tp:taxon-name-part taxon-name-part-type="species" reg="capillaris">capillaris</tp:taxon-name-part></tp:taxon-name></italic> can be separated morphologically from <italic><tp:taxon-name><tp:taxon-name-part taxon-name-part-type="genus" reg="Muhlenbergia">M.</tp:taxon-name-part><tp:taxon-name-part taxon-name-part-type="species" reg="rigida">rigida</tp:taxon-name-part></tp:taxon-name></italic> in having panicles 8–30(–41) cm wide with open, diffuse branches that are strongly divergent, whereas <italic><tp:taxon-name><tp:taxon-name-part taxon-name-part-type="genus" reg="Muhlenbergia">M.</tp:taxon-name-part><tp:taxon-name-part taxon-name-part-type="species" reg="rigida">rigida</tp:taxon-name-part></tp:taxon-name></italic> has loosely contracted panicles 2–5(–12) cm wide with appressed to ascending branches spreading up to 80° from the culm axis. <italic><tp:taxon-name><tp:taxon-name-part taxon-name-part-type="genus" reg="Muhlenbergia">Muhlenbergia</tp:taxon-name-part><tp:taxon-name-part taxon-name-part-type="species" reg="capillaris">capillaris</tp:taxon-name-part></tp:taxon-name></italic>, a member of <tp:taxon-name><tp:taxon-name-part taxon-name-part-type="genus" reg="Muhlenbergia">M.</tp:taxon-name-part><tp:taxon-name-part taxon-name-part-type="infraspecific-rank">subg.</tp:taxon-name-part><tp:taxon-name-part taxon-name-part-type="subgenus" reg="Trichochloa">Trichochloa</tp:taxon-name-part></tp:taxon-name>, is found in a strongly supported clade sister to <italic><tp:taxon-name><tp:taxon-name-part taxon-name-part-type="genus" reg="Muhlenbergia">M.</tp:taxon-name-part><tp:taxon-name-part taxon-name-part-type="species" reg="expansa">expansa</tp:taxon-name-part></tp:taxon-name></italic> (Poir.) Trin., a species from the southeastern USA (Fig. <xref ref-type="fig" rid="F1">1</xref>; <xref ref-type="bibr" rid="B41">Peterson et al. 2021</xref>).</p></tp:treatment-sec><tp:treatment-sec sec-type="material" id="SECID0E1YCI"><title>Specimens examined.</title><p>Guatemala. <bold>Guatemala</bold>: Guatemala City, open prairie, <italic>A.S. Hitchcock 9141</italic> (US-995855); <bold>Huehuetenango</bold>: Rocky dry slopes above San Ildefonso, Ixtahuacan, <italic>J.A. Steyernmark 50673</italic> (US-1935074, US-2208677); <bold>Quiché</bold>: Chichicastenango, 1 km north of Chichicastenango. Small “prairie” next to a milpa, shallow soil on sandstone, <italic>W.E. Harmon 4364</italic> (MO), mts. E of Quiche, <italic>V. Grant 645</italic> (US-1818233). Mexico. <bold>Chiapas</bold>: near ranch house on S edge of Teopisca, <italic>D.E. Breedlove &amp; P.H. Raven 13097</italic> (MICH); Marsh near Teopisca, <italic>D.E. Breedlove &amp; G. Davidse 54803</italic> (MICH, CAS, MO); Teopisca, slope at W edge of Teopisca, <italic>D.E. Breedlove &amp; J.L. Strother 46373</italic> (CAS, MO). <bold>Quintana Roo</bold>: <bold>José María Morelos</bold>: Lake Chichancanab (Laguna Chan-kabnab), 28–29 July 1932, <italic>J.R. Swallen 2726</italic> (MO, US-1537112, US-3090503).</p><fig id="F4" position="float" orientation="portrait"><object-id xmlns:xlink="http://www.w3.org/1999/xlink" content-type="doi" xlink:type="simple">10.3897/phytokeys.230.103882.figure4</object-id><object-id xmlns:xlink="http://www.w3.org/1999/xlink" content-type="arpha" xlink:type="simple">7BC8A07A-F6D8-578D-935F-0838B2175F38</object-id><label>Figure 4.</label><caption><p><bold>A–C</bold><italic><tp:taxon-name><tp:taxon-name-part taxon-name-part-type="genus" reg="Muhlenbergia">Muhlenbergia</tp:taxon-name-part><tp:taxon-name-part taxon-name-part-type="species" reg="capillaris">capillaris</tp:taxon-name-part></tp:taxon-name></italic> (Lam.) Trin. <bold>A</bold> habit <bold>B</bold> glumes <bold>C</bold> floret. <bold>A–C</bold> drawn from <italic>F. Lamson Scribner s.n.</italic> (US-746068) used in <xref ref-type="bibr" rid="B19">Hitchcock (1935)</xref>.</p></caption><graphic xmlns:xlink="http://www.w3.org/1999/xlink" xlink:href="phytokeys-230-001_article-103882__-g004.jpg" position="float" orientation="portrait" xlink:type="simple" id="oo_887872.jpg"><uri content-type="original_file" xlink:type="simple">https://binary.pensoft.net/fig/887872</uri></graphic></fig></tp:treatment-sec><tp:treatment-sec><!--Section generated to contain objects referenced in tp:taxon-treatment.--><fig id="F1" position="float" orientation="portrait"><object-id xmlns:xlink="http://www.w3.org/1999/xlink" content-type="doi" xlink:type="simple">10.3897/phytokeys.230.103882.figure1</object-id><object-id xmlns:xlink="http://www.w3.org/1999/xlink" content-type="arpha" xlink:type="simple">FC661783-FDE1-5936-8E5A-A38F4C225278</object-id><label>Figure 1.</label><caption><p><bold>A, B</bold> Bayesian tree inferred from combined plastid (<italic>ndhA</italic> intron, <italic>rps16-trnK</italic>, <italic>rps16</italic> intron, <italic>rps3</italic>, and <italic>rpl32-trnL</italic>) and ITS sequences. Thick branches indicate posterior probabilities of 0.95–1; species in bold occur in Central America; Scale bar: 2%.</p></caption><graphic xmlns:xlink="http://www.w3.org/1999/xlink" xlink:href="phytokeys-230-001_article-103882__-g001.jpg" position="float" orientation="portrait" xlink:type="simple" id="oo_887869.jpg"><uri content-type="original_file" xlink:type="simple">https://binary.pensoft.net/fig/887869</uri></graphic></fig></tp:treatment-sec><ref-list><ref id="B19"><mixed-citation xmlns:xlink="http://www.w3.org/1999/xlink" xlink:type="simple"><person-group><name name-style="western"><surname>Hitchcock</surname><given-names>AS</given-names></name></person-group> (<year>1935</year>) Manual of the grasses of the United State. Government Printing Office, Washington, DC, 1–1040. <ext-link xlink:href="10.5962/bhl.title.19358" ext-link-type="doi" xlink:type="simple">https://doi.org/10.5962/bhl.title.19358</ext-link></mixed-citation></ref><ref id="B34"><mixed-citation xmlns:xlink="http://www.w3.org/1999/xlink" xlink:type="simple"><person-group><name name-style="western"><surname>Peterson</surname><given-names>PM</given-names></name><name name-style="western"><surname>Soreng</surname><given-names>RJ</given-names></name><name name-style="western"><surname>Davidse</surname><given-names>G</given-names></name><name name-style="western"><surname>Filgueiras</surname><given-names>TS</given-names></name><name name-style="western"><surname>Zuloaga</surname><given-names>FO</given-names></name><name name-style="western"><surname>Judziewicz</surname><given-names>EJ</given-names></name></person-group> (<year>2001</year>) <article-title>Catalogue of New World grasses (<tp:taxon-name><tp:taxon-name-part taxon-name-part-type="family">Poaceae</tp:taxon-name-part></tp:taxon-name>): II. subfamily <tp:taxon-name><tp:taxon-name-part taxon-name-part-type="subfamily">Chloridoideae</tp:taxon-name-part></tp:taxon-name>.</article-title><source>Contributions from the United States National Herbarium</source><volume>41</volume>: <fpage>1</fpage>–<lpage>255</lpage>.</mixed-citation></ref><ref id="B7"><mixed-citation xmlns:xlink="http://www.w3.org/1999/xlink" xlink:type="simple"><person-group><name name-style="western"><surname>Dávila</surname><given-names>P</given-names></name><name name-style="western"><surname>Mejia-Saulés</surname><given-names>MT</given-names></name><name name-style="western"><surname>Soriano-Martínez</surname><given-names>AM</given-names></name><name name-style="western"><surname>Herrera-Arrieta</surname><given-names>Y</given-names></name></person-group> (<year>2018</year>) <article-title>Conocimiento taxonómico de la <tp:taxon-name><tp:taxon-name-part taxon-name-part-type="family">Poaceae</tp:taxon-name-part></tp:taxon-name><tp:taxon-name><tp:taxon-name-part taxon-name-part-type="family">Poaceae</tp:taxon-name-part></tp:taxon-name> en México.</article-title><source>Botanical Sciences</source><volume>96</volume>(<issue>3</issue>): <fpage>462</fpage>–<lpage>514</lpage>. <ext-link xlink:href="10.17129/botsci.1894" ext-link-type="doi" xlink:type="simple">https://doi.org/10.17129/botsci.1894</ext-link></mixed-citation></ref><ref id="B41"><mixed-citation xmlns:xlink="http://www.w3.org/1999/xlink" xlink:type="simple"><person-group><name name-style="western"><surname>Peterson</surname><given-names>PM</given-names></name><name name-style="western"><surname>Roquet</surname><given-names>C</given-names></name><name name-style="western"><surname>Romaschenko</surname><given-names>K</given-names></name><name name-style="western"><surname>Herrera Arrieta</surname><given-names>Y</given-names></name><name name-style="western"><surname>Susanna</surname><given-names>A</given-names></name></person-group> (<year>2021</year>) <article-title>A biogeographical analysis of <italic><tp:taxon-name><tp:taxon-name-part taxon-name-part-type="genus">Muhlenbergia</tp:taxon-name-part></tp:taxon-name></italic> (<tp:taxon-name><tp:taxon-name-part taxon-name-part-type="family">Poaceae</tp:taxon-name-part></tp:taxon-name>: <tp:taxon-name><tp:taxon-name-part taxon-name-part-type="subfamily">Chloridoideae</tp:taxon-name-part></tp:taxon-name>: <tp:taxon-name><tp:taxon-name-part taxon-name-part-type="tribe">Cynodonteae</tp:taxon-name-part></tp:taxon-name>: <tp:taxon-name><tp:taxon-name-part taxon-name-part-type="subtribe">Muhlenbergiinae</tp:taxon-name-part></tp:taxon-name>).</article-title><source>Journal of Systematics and Evolution</source><volume>60</volume>(<issue>3</issue>): <fpage>621</fpage>–<lpage>629</lpage>. <ext-link xlink:href="10.1111/jse.12805" ext-link-type="doi" xlink:type="simple">https://doi.org/10.1111/jse.12805</ext-link></mixed-citation></ref></ref-list></tp:taxon-treatment>
