# Supplementary material for: ﻿Taxonomic revision of Muhlenbergia (Poaceae, Chloridoideae, Cynodonteae, Muhlenbergiinae) in Central America: phylogeny and classification
Source: PhytoKeys. 2023 Aug 3;230:1–106. doi: 10.3897/phytokeys.230.103882 (PMC10416094; doi:10.3897/phytokeys.230.103882)
Supplement: XML Treatment for Muhlenbergia cenchroide [file phytokeys.230.103882-treatment5.xml]

<!DOCTYPE tp:taxon-treatment
  PUBLIC "-//TaxonX//DTD Taxonomic Treatment Publishing DTD v0 20100105//EN" "tax-treatment-NSO.dtd">
<tp:taxon-treatment xmlns:tp="http://www.plazi.org/taxpub"><tp:treatment-meta><kwd-group><label>Taxon classification</label><kwd>
                <named-content content-type="kingdom">Plantae</named-content>
              </kwd><kwd>
                <named-content content-type="order">Poales</named-content>
              </kwd><kwd>
                <named-content content-type="family">Poaceae</named-content>
              </kwd></kwd-group><mixed-citation publication-type="journal"><person-group><name><surname>Peterson</surname><given-names>Paul M.</given-names></name><name><surname>Herrera Arrieta</surname><given-names>Yolanda</given-names></name><name><surname>Lobo Cabezas</surname><given-names>Silvia</given-names></name><name><surname>Romaschenko</surname><given-names>Konstantin</given-names></name></person-group><article-title>﻿Taxonomic revision of <italic><tp:taxon-name><tp:taxon-name-part taxon-name-part-type="genus" reg="Muhlenbergia">Muhlenbergia</tp:taxon-name-part></tp:taxon-name></italic> (<tp:taxon-name><tp:taxon-name-part taxon-name-part-type="family">Poaceae</tp:taxon-name-part></tp:taxon-name>, <tp:taxon-name><tp:taxon-name-part taxon-name-part-type="subfamily">Chloridoideae</tp:taxon-name-part></tp:taxon-name>, <tp:taxon-name><tp:taxon-name-part taxon-name-part-type="tribe">Cynodonteae</tp:taxon-name-part></tp:taxon-name>, <tp:taxon-name><tp:taxon-name-part taxon-name-part-type="subtribe">Muhlenbergiinae</tp:taxon-name-part></tp:taxon-name>) in Central America: phylogeny and classification</article-title><source>PhytoKeys</source><day>03</day><month>08</month><year>2023</year><volume>230</volume><fpage>1</fpage><lpage>106</lpage><pub-id pub-id-type="doi">10.3897/phytokeys.230.103882</pub-id></mixed-citation></tp:treatment-meta><tp:nomenclature><label>﻿4.</label><tp:taxon-name>
              <object-id xmlns:xlink="http://www.w3.org/1999/xlink" content-type="arpha" xlink:type="simple">0AC9F3A4-EC78-5863-83A6-203FE95D3814</object-id>
              <tp:taxon-name-part taxon-name-part-type="genus" reg="Muhlenbergia">Muhlenbergia</tp:taxon-name-part>
              <tp:taxon-name-part taxon-name-part-type="species" reg="cenchroide">cenchroide</tp:taxon-name-part>
            </tp:taxon-name><tp:taxon-authority>s (Humb. &amp; Bonpl. ex Willd.) P.M. Peterson, Caldasia 31(2): 280, f. 2 C–D. 2009.</tp:taxon-authority><xref ref-type="fig" rid="F5">Fig. 5A, B</xref><tp:nomenclature-citation-list><tp:nomenclature-citation><tp:taxon-name>
                  <tp:taxon-name-part taxon-name-part-type="genus" reg="Aegopogon">Aegopogon</tp:taxon-name-part>
                  <tp:taxon-name-part taxon-name-part-type="species" reg="cenchroides">cenchroides</tp:taxon-name-part>
                </tp:taxon-name><comment>Humb. &amp; Bonpl. ex Willd., Sp. Pl. 4(2): 899. 1806. Type: Venezuela, Sucre, Cumaná, <italic>F.W.H.A. Humboldt &amp; A.J.A. Bonpland 3002</italic> (holotype: B-W-01637-020 [image!]). Basionym.</comment></tp:nomenclature-citation><tp:nomenclature-citation><tp:taxon-name>
                  <tp:taxon-name-part taxon-name-part-type="status">=</tp:taxon-name-part>
                  <tp:taxon-name-part taxon-name-part-type="genus" reg="Hymenothecium">Hymenothecium</tp:taxon-name-part>
                  <tp:taxon-name-part taxon-name-part-type="species" reg="quinquesetum">quinquesetum</tp:taxon-name-part>
                </tp:taxon-name><comment> Lag., Gen. Sp. Pl. 4. 1816. <tp:taxon-name><tp:taxon-name-part taxon-name-part-type="genus" reg="Aegopogon">Aegopogon</tp:taxon-name-part><tp:taxon-name-part taxon-name-part-type="species" reg="quinquesetus">quinquesetus</tp:taxon-name-part></tp:taxon-name> (Lag.) Roem. &amp; Schult., Syst. Veg. 1:805. 1817. Type: México, México Iperio, <italic>Ludovicus Nee</italic> (holotype: MA; isotype: BAA-00002156 [image!]). </comment></tp:nomenclature-citation><tp:nomenclature-citation><tp:taxon-name>
                  <tp:taxon-name-part taxon-name-part-type="status">=</tp:taxon-name-part>
                  <tp:taxon-name-part taxon-name-part-type="genus" reg="Hymenothecium">Hymenothecium</tp:taxon-name-part>
                  <tp:taxon-name-part taxon-name-part-type="species" reg="trisetum">trisetum</tp:taxon-name-part>
                </tp:taxon-name><comment> Lag., Gen. Sp. Pl. 4. 1816. <tp:taxon-name><tp:taxon-name-part taxon-name-part-type="genus" reg="Aegopogon">Aegopogon</tp:taxon-name-part><tp:taxon-name-part taxon-name-part-type="species" reg="trisetus">trisetus</tp:taxon-name-part></tp:taxon-name> (Lag.) Roem. &amp; Schult., Syst. Veg. 2:805. 1817. <tp:taxon-name><tp:taxon-name-part taxon-name-part-type="genus" reg="Aegopogon">Aegopogon</tp:taxon-name-part><tp:taxon-name-part taxon-name-part-type="species" reg="cenchroides">cenchroides</tp:taxon-name-part><tp:taxon-name-part taxon-name-part-type="infraspecific-rank">var.</tp:taxon-name-part><tp:taxon-name-part taxon-name-part-type="variety" reg="trisetus">trisetus</tp:taxon-name-part></tp:taxon-name> (Lag.) E. Fourn., Mexic. Pl. 2:72. 1886. Type: México, México Imperio (holotype: MA; isotype: BAA-00002158 [image!]). </comment></tp:nomenclature-citation><tp:nomenclature-citation><tp:taxon-name>
                  <tp:taxon-name-part taxon-name-part-type="status">=</tp:taxon-name-part>
                  <tp:taxon-name-part taxon-name-part-type="genus" reg="Aegopogon">Aegopogon</tp:taxon-name-part>
                  <tp:taxon-name-part taxon-name-part-type="species" reg="setifer">setifer</tp:taxon-name-part>
                </tp:taxon-name><comment> Nees, Linnaea 19(6):691. 1847. Type: México, <italic>A. Aschenborn 132</italic> (holotype: B; isotypes: FR-0036375 [image!], FR-0036376 [image!], US-75953 fragm. ex B!). </comment></tp:nomenclature-citation><tp:nomenclature-citation><tp:taxon-name>
                  <tp:taxon-name-part taxon-name-part-type="status">=</tp:taxon-name-part>
                  <tp:taxon-name-part taxon-name-part-type="genus" reg="Aegopogon">Aegopogon</tp:taxon-name-part>
                  <tp:taxon-name-part taxon-name-part-type="species" reg="cenchroides">cenchroides</tp:taxon-name-part>
                  <tp:taxon-name-part taxon-name-part-type="infraspecific-rank">var.</tp:taxon-name-part>
                  <tp:taxon-name-part taxon-name-part-type="variety" reg="multisetus">multisetus</tp:taxon-name-part>
                </tp:taxon-name><comment> E. Fourn., Mexic. Pl. 2: 72. 1886. Type: México, Moran. in rupibus, 1840, <italic>H. Galeotti 5808</italic> (lectotype: BR! designated by Peterson et al., Contr. U.S. Natl. Herb. 41: 10. 2001; isolectotypes: P!, US-75958 fragm. ex P!). </comment></tp:nomenclature-citation></tp:nomenclature-citation-list></tp:nomenclature><tp:treatment-sec sec-type="description" id="SECID0EKADI"><title>Description.</title><p>Caespitose <bold><italic>perennials</italic></bold> often sprawling, occasionally with stolons. <bold><italic>Culms</italic></bold> (10–)25–55 cm tall, glabrous below the nodes; <bold><italic>internodes</italic></bold> glabrous. <bold><italic>Leaf sheaths</italic></bold> mostly 0.8–8 cm long, shorter than the internodes, glabrous; <bold><italic>ligules</italic></bold> 1–2 mm long, apex acute, lacerate; <bold><italic>blades</italic></bold> 1.5–6 cm long, 0.5–2 mm wide, flat, scaberulous above, smooth beneath. <bold><italic>Panicles</italic></bold> 2–8 cm long, 0.5–1.2 cm wide, open, loosely-flowered with recemosely arranged branches; <bold><italic>primary branches</italic></bold> 2–4 mm long, excluding the awns, one per node, often purplish. <bold><italic>Spikelet</italic></bold> fascicles of three with one sessile perfect spikelet (lateral staminate or sterile), the <bold><italic>pedicels</italic></bold> less than 0.2–0.5 mm long and the other two spikelets short-pedicelled, the <bold><italic>pedicels</italic></bold> about 0.7–1.2 mm long; <bold><italic>glumes</italic></bold> (1–)1.5–2.8 mm long, oblong and wider distally, 1-veined, apex deeply notched, awned, the awns 2–4 mm long, lobes triangular, acute; <bold><italic>lemmas</italic></bold> 2.5–3 mm long, fusiform, 3-awned, the central awns 5–13 mm long, lateral awns 2–3 mm long; <bold><italic>paleas</italic></bold> 2.5–3 mm long, puberulent, apex awned, the awns 1–2 mm long; <bold><italic>anthers</italic></bold> 1.6–1.8 mm long, yellowish to purplish. <bold><italic>Caryopses</italic></bold> 1–1.4 mm long, fusiform. 2<italic>n</italic> = 40, 60, 80.</p></tp:treatment-sec><tp:treatment-sec sec-type="distribution" id="SECID0EQCDI"><title>Distribution.</title><p><italic><tp:taxon-name><tp:taxon-name-part taxon-name-part-type="genus" reg="Muhlenbergia">Muhlenbergia</tp:taxon-name-part><tp:taxon-name-part taxon-name-part-type="species" reg="cenchroides">cenchroides</tp:taxon-name-part></tp:taxon-name></italic> ranges from throughout México, throughout Central America (Costa Rica, El Salvador, Guatemala, Honduras, México, Nicaragua, and Panama) to South America in Bolivia, Brazil, Colombia, Ecuador, Peru, Guyana, and Venezuela (<xref ref-type="bibr" rid="B43">Pohl 1994a</xref>; <xref ref-type="bibr" rid="B34">Peterson et al. 2001</xref>).</p><fig id="F5" position="float" orientation="portrait"><object-id xmlns:xlink="http://www.w3.org/1999/xlink" content-type="doi" xlink:type="simple">10.3897/phytokeys.230.103882.figure5</object-id><object-id xmlns:xlink="http://www.w3.org/1999/xlink" content-type="arpha" xlink:type="simple">D14F5A4A-9C2C-5A57-BB80-A5786842900E</object-id><label>Figure 5.</label><caption><p><bold>A, B</bold><italic><tp:taxon-name><tp:taxon-name-part taxon-name-part-type="genus" reg="Muhlenbergia">Muhlenbergia</tp:taxon-name-part><tp:taxon-name-part taxon-name-part-type="species" reg="cenchroides">cenchroides</tp:taxon-name-part></tp:taxon-name></italic> (Humb. &amp; Bonpl. ex Willd.) P.M. Peterson <bold>A</bold> habit <bold>B</bold> spikelets <bold>C–G</bold><italic><tp:taxon-name><tp:taxon-name-part taxon-name-part-type="genus" reg="Muhlenbergia">Muhlenbergia</tp:taxon-name-part><tp:taxon-name-part taxon-name-part-type="species" reg="diandra">diandra</tp:taxon-name-part></tp:taxon-name></italic> (R.W. Pohl) Columbus <bold>C</bold> habit <bold>D</bold> ligule with auricles <bold>E</bold> glumes <bold>F</bold> floret <bold>G</bold> stamens and pistil. <bold>A, B</bold> drawn from <italic>S. Beck 7464</italic> used in <xref ref-type="bibr" rid="B51">Renvoize (1998)</xref><bold>C–G</bold> drawn from <italic>P.C. Standley 44066</italic> (US-1307162)</p></caption><graphic xmlns:xlink="http://www.w3.org/1999/xlink" xlink:href="phytokeys-230-001_article-103882__-g005.jpg" position="float" orientation="portrait" xlink:type="simple" id="oo_887873.jpg"><uri content-type="original_file" xlink:type="simple">https://binary.pensoft.net/fig/887873</uri></graphic></fig></tp:treatment-sec><tp:treatment-sec sec-type="ecology" id="SECID0EQFDI"><title>Ecology.</title><p><italic><tp:taxon-name><tp:taxon-name-part taxon-name-part-type="genus" reg="Muhlenbergia">Muhlenbergia</tp:taxon-name-part><tp:taxon-name-part taxon-name-part-type="species" reg="cenchroides">cenchroides</tp:taxon-name-part></tp:taxon-name></italic> occurs on rocky slopes, canyons, cliffs, roadcuts, arroyos, seeps, and meadows, often associated with <italic><tp:taxon-name><tp:taxon-name-part taxon-name-part-type="genus" reg="Baccharis">Baccharis</tp:taxon-name-part></tp:taxon-name></italic> ssp., <italic><tp:taxon-name><tp:taxon-name-part taxon-name-part-type="genus" reg="Salvia">Salvia</tp:taxon-name-part></tp:taxon-name></italic> ssp., <italic><tp:taxon-name><tp:taxon-name-part taxon-name-part-type="genus" reg="Eupatorium">Eupatorium</tp:taxon-name-part></tp:taxon-name></italic>, <italic><tp:taxon-name><tp:taxon-name-part taxon-name-part-type="genus" reg="Festuca">Festuca</tp:taxon-name-part></tp:taxon-name></italic>, <italic><tp:taxon-name><tp:taxon-name-part taxon-name-part-type="genus" reg="Schizachyrium">Schizachyrium</tp:taxon-name-part></tp:taxon-name></italic>, <italic><tp:taxon-name><tp:taxon-name-part taxon-name-part-type="genus" reg="Muhlenbergia">Muhlenbergia</tp:taxon-name-part></tp:taxon-name></italic> ssp., <italic><tp:taxon-name><tp:taxon-name-part taxon-name-part-type="genus" reg="Hyptis">Hyptis</tp:taxon-name-part></tp:taxon-name></italic>, <italic><tp:taxon-name><tp:taxon-name-part taxon-name-part-type="genus" reg="Oxalis">Oxalis</tp:taxon-name-part></tp:taxon-name></italic>, <italic><tp:taxon-name><tp:taxon-name-part taxon-name-part-type="genus" reg="Aristida">Aristida</tp:taxon-name-part></tp:taxon-name></italic>, <italic><tp:taxon-name><tp:taxon-name-part taxon-name-part-type="genus" reg="Bidens">Bidens</tp:taxon-name-part></tp:taxon-name></italic>, <italic><tp:taxon-name><tp:taxon-name-part taxon-name-part-type="genus" reg="Sporobolus">Sporobolus</tp:taxon-name-part></tp:taxon-name></italic>, <italic><tp:taxon-name><tp:taxon-name-part taxon-name-part-type="genus" reg="Carex">Carex</tp:taxon-name-part></tp:taxon-name></italic>, <italic><tp:taxon-name><tp:taxon-name-part taxon-name-part-type="genus" reg="Eragrostis">Eragrostis</tp:taxon-name-part></tp:taxon-name></italic>, <italic><tp:taxon-name><tp:taxon-name-part taxon-name-part-type="genus" reg="Lupinus">Lupinus</tp:taxon-name-part></tp:taxon-name></italic>, <italic><tp:taxon-name><tp:taxon-name-part taxon-name-part-type="genus" reg="Lycopodium">Lycopodium</tp:taxon-name-part></tp:taxon-name></italic>, <italic><tp:taxon-name><tp:taxon-name-part taxon-name-part-type="genus" reg="Jarava">Jarava</tp:taxon-name-part></tp:taxon-name></italic>, <italic><tp:taxon-name><tp:taxon-name-part taxon-name-part-type="genus" reg="Nassella">Nassella</tp:taxon-name-part></tp:taxon-name></italic>, <italic><tp:taxon-name><tp:taxon-name-part taxon-name-part-type="genus" reg="Agave">Agave</tp:taxon-name-part></tp:taxon-name></italic>, <italic><tp:taxon-name><tp:taxon-name-part taxon-name-part-type="genus" reg="Thalictrum">Thalictrum</tp:taxon-name-part></tp:taxon-name></italic>, and <italic><tp:taxon-name><tp:taxon-name-part taxon-name-part-type="genus" reg="Chusquea">Chusquea</tp:taxon-name-part></tp:taxon-name></italic>; 1430–3850 m.</p></tp:treatment-sec><tp:treatment-sec sec-type="comments" id="SECID0EILDI"><title>Comments.</title><p><italic><tp:taxon-name><tp:taxon-name-part taxon-name-part-type="genus" reg="Muhlenbergia">Muhlenbergia</tp:taxon-name-part><tp:taxon-name-part taxon-name-part-type="species" reg="cenchroides">cenchroides</tp:taxon-name-part></tp:taxon-name></italic> can be separated from its South American sister, <italic><tp:taxon-name><tp:taxon-name-part taxon-name-part-type="genus" reg="Muhlenbergia">M.</tp:taxon-name-part><tp:taxon-name-part taxon-name-part-type="species" reg="bryophilus">bryophilus</tp:taxon-name-part></tp:taxon-name></italic> (Döll) P.M. Peterson (South American) in having anthers 1.6–1.8 mm long, the perennial habit with (10–)25–55 cm tall culms, and sessile or inconspicuously pedicelled perfect spikelets usually associated with two staminate or sterile pedicelled spikelets (<xref ref-type="bibr" rid="B61">Tovar 1993</xref>; <xref ref-type="bibr" rid="B10">Giraldo-Cañas and Peterson 2009</xref>). In addition to being perennial, <italic><tp:taxon-name><tp:taxon-name-part taxon-name-part-type="genus" reg="Muhlenbergia">Muhlenbergia</tp:taxon-name-part><tp:taxon-name-part taxon-name-part-type="species" reg="cenchroides">cenchroides</tp:taxon-name-part></tp:taxon-name></italic> differs from <italic><tp:taxon-name><tp:taxon-name-part taxon-name-part-type="genus" reg="Muhlenbergia">M.</tp:taxon-name-part><tp:taxon-name-part taxon-name-part-type="species" reg="uniseta">uniseta</tp:taxon-name-part></tp:taxon-name></italic> in having glumes with acute lobes and central veins extending as an awn 2–4 mm long.</p><p><italic><tp:taxon-name><tp:taxon-name-part taxon-name-part-type="genus" reg="Muhlenbergia">Muhlenbergia</tp:taxon-name-part><tp:taxon-name-part taxon-name-part-type="species" reg="cenchroides">cenchroides</tp:taxon-name-part></tp:taxon-name></italic>, a member of <tp:taxon-name><tp:taxon-name-part taxon-name-part-type="genus" reg="Muhlenbergia">M.</tp:taxon-name-part><tp:taxon-name-part taxon-name-part-type="infraspecific-rank">subg.</tp:taxon-name-part><tp:taxon-name-part taxon-name-part-type="subgenus" reg="Muhlenbergia">Muhlenbergia</tp:taxon-name-part></tp:taxon-name>, lies in a strongly supported trichotomy with <italic><tp:taxon-name><tp:taxon-name-part taxon-name-part-type="genus" reg="Muhlenbergia">M.</tp:taxon-name-part><tp:taxon-name-part taxon-name-part-type="species" reg="bryophilus">bryophilus</tp:taxon-name-part></tp:taxon-name></italic> and <italic><tp:taxon-name><tp:taxon-name-part taxon-name-part-type="genus" reg="Muhlenbergia">M.</tp:taxon-name-part><tp:taxon-name-part taxon-name-part-type="species" reg="uniseta">uniseta</tp:taxon-name-part></tp:taxon-name></italic>, and this trichotomy is sister to <italic><tp:taxon-name><tp:taxon-name-part taxon-name-part-type="genus" reg="Muhlenbergia">M.</tp:taxon-name-part><tp:taxon-name-part taxon-name-part-type="species" reg="tarahumara">tarahumara</tp:taxon-name-part></tp:taxon-name></italic> P.M. Peterson &amp; Columbus (Sierra Madre Occidental, México) in <tp:taxon-name><tp:taxon-name-part taxon-name-part-type="genus" reg="Muhlenbergia">M.</tp:taxon-name-part><tp:taxon-name-part taxon-name-part-type="infraspecific-rank">subg.</tp:taxon-name-part><tp:taxon-name-part taxon-name-part-type="subgenus" reg="Muhlenbergia">Muhlenbergia</tp:taxon-name-part></tp:taxon-name> (<xref ref-type="bibr" rid="B38">Peterson et al. 2010b</xref>; <xref ref-type="bibr" rid="B41">Peterson et al. 2021</xref>).</p></tp:treatment-sec><tp:treatment-sec sec-type="material" id="SECID0E5PDI"><title>Specimens examined.</title><p>Costa Rica. <bold>Alajuela</bold>: SW of Palmira, <italic>A. Weston 3076</italic> (USJ); 1 km S of Carrizal, <italic>R.W. Pohl &amp; G. Davidse 11499</italic> (CR); 6.5 km W of Varablanca, <italic>R.W. Pohl &amp; C. Calderón 10278</italic> (CR); 0.5 km W of Varablanca, roadside, <italic>R.W. Pohl &amp; C. Calderón 10257</italic> (CR). <bold>Cartago</bold>: Reserva Biológica Tres de Junio, <italic>J. Gómez-L. &amp; D. Rivera 1221</italic> (USJ); Interamerican Highway, about km 82, <italic>L. Clark et al. 1570</italic> (USJ, MO, US); Cordillera Central, lower slopes of Volcán Irazú, 1 km below San Juan de Chicoa, <italic>R.W. Pohl &amp; G. Davidse 11421</italic> (CR); Reserva Forestal Río Macho, Cuenca del Savegre, Cerro de la Muerte, Carretera Interamericana, entre km 93/94, <italic>A. Rodríguez 4227</italic> (CR, INB); Estación Cuericí, camino a la Auxiliadora, 2 km E de Villa Mills, <italic>B. Gamboa R. 753</italic> (INB); Salsipuedes, bosque secundario y turberas en las cabeceras del rio Humo, <italic>J.F. Morales 6223</italic> (INB, MO); Santa Rosa, <italic>E. Alfaro 5132</italic> (INB); San Ramón de Tres Ríos, Westl. Talhang des Río Tiribí, untere Nebelwaldregion, Weg Einschmitt, vollsonniger Lehmhang ohne Gehölze, <italic>H. Kuhbier 214</italic> (CR); <bold>Heredia</bold>: <italic>P. Döbbeler 2010</italic> (MO); San José de la Montaña, <italic>M. Montiel s.n.</italic> (USJ); Monte de la Cruz, R. Ocampo 1251 (CR); 2 km N of Porrosatí, <italic>R.W. Pohl &amp; M. Gabel 13673</italic> (CR); San José de la Montaña, D. Santamaría 3092 (INB); Parque Nac. Braulio Carrillo Porrosatí, Río Ciruelas, <italic>R. Rivera 457</italic> (MO). <bold>San José</bold>: Santa Maria de Dota, <italic>J. Bustamante 218</italic> (INB); Hda. Tiquires, Bosque primario, robledales y potreros en la Fila Aguabuena cerca de la Laguna, <italic>J.F. Morales 4232</italic> (MO, INB); Bosque secundario en la cima del Cerro Pico Alto, cabeceras del rio Poas, El Cidral, <italic>J.F. Morales 1725</italic> (INB); Copey, Cerro Vueltas, bosques enanos transición a páramo y páramos en la cima, <italic>L. G. Clark 1570</italic> (INB); Carretera Interamericana, ruta al Cerro de la Muerte, 2 km después de los Chespiritos dirección a Pérez Zeledón, entre km 80–81, <italic>A. Rodríguez 3276</italic> (INB, MO); Dota, Reserva Ftal Los Santos, Estación Ojo de Agua, Calle a Providencia, <italic>E. Alfaro 2223</italic> (INB); along Carretera Interamericana between km 103 and km 106, ca. 7.7–9.7 km beyond La Georgina toward San Isidro de El General, <italic>M. Grayum 8154</italic> (INB); Bajo Gamboa, 1 km sobre el camino que conduce al Cerro Caraigres, <italic>J.F. Morales 6718</italic> (CR, INB); R.F. Los Santos. Providencia Dota, Fila Cerro Vueltas, <italic>J.F. Morales 8412</italic> (INB); Salsipuedes, km 69, Carretera Interamericana, <italic>B. Hammel 5132</italic> (INB); Direct line from Hotel La Georgina to Cerro Frío of the Cerro Buenavista complex (Cerro de la Muerte), area with television and radio towers, <italic>G. Davidse 25028</italic> (MO); along Carretera Interamericana between km 103 and km 106, ca. 7.7–9.7 km beyond La Georgina toward San Isidro de El General, <italic>M. Grayum &amp; J. Affolter 8154</italic> (MO); Z.P. Cerros de Escazú, Cerros Escazú-La Carpintera, <italic>J.F. Morales 1725</italic> (MO); Cuenca Térraba-Sierpe. Estación Cuericí, camino a la Auxiliadora, bosque secundario en orillas del camino, <italic>B. Gamboa R. 753</italic> (MO); Los Santos, Est. Ojo de Agua, colectando en bosque y orillas del tendido eléctrico, <italic>E. Alfaro &amp; M. Alfaro 2223</italic> (MO); Cerro León, camino hacia Fila Aguabuena, <italic>A. Quesada et al. 751</italic> (CR); Cerro León, camino hacia Fila Aguabuena, <italic>A. Quesada et al. 755</italic> (CR); Los Cuadros, O. Jiménez 710 (CR); Cordillera de Talamanca, 26 km N of San Isidro del General along the Carretera Interamericana, <italic>R.W. Pohl &amp; G. Davidse 10755</italic> (CR); along carretera Interamericana, ca. 10 km N of San Isidro del General roadsides, <italic>R.W. Pohl &amp; C. Calderón 10064</italic> (CR); Montane forest formations with open landslides and road cuts and swamps, about 22 km SE of Empalme, along the Interamericcan Highway, <italic>G. Davidse 6452</italic> (CR); Z.P. Cerros de Escazú Río Londres y Río Agres, bosque ripario secundario, <italic>G. Vargas &amp; J. Sánchez 940</italic> (CR); Los Santos Ca. 4 km due S of La Georgina at Villa Mills off the Interamerican Hwy., <italic>F. Almeda &amp; K. Nakai 4824</italic> (CR); R.F. Los Santos Camino entre San Gerardo y Carretera Interamericana, <italic>A. Estrada et al. 2782</italic> (CR); Cerro León, camino hacia Fila Aguabuena, <italic>R. Chacón et al. 188</italic> (CR); San Antonio, <italic>S. Lobo 908</italic> (CR); Rivas, <italic>A. Rodríguez 6509</italic> (INB); Páramo, <italic>D. Santamaría 3151</italic> (INB); Páramo, <italic>S. Lobo 1656</italic> (CR); Carretera interamericana Sur, <italic>J. Gómez. 6342</italic> (CR); 71 km from San Isidro del General on Cartago road, <italic>H.S. McKee 11221</italic> (US). El Salvador: <bold>Santa Ana</bold>, Cerro Monte Cristo, NE of Metapan, <italic>R.W. Pohl 12581</italic> (CR); Montecristi, <italic>R. Villacorta &amp; J. González 1158</italic> (MO); Volcán de Santa Ana, <italic>G. Davidse &amp; R.W. Pohl 2050</italic> (MO); Parque Nacional Montecristo, camino a Miramundo, <italic>R.A. Carballo &amp; J. Aldana RAC00590</italic> (MO). <bold>Usulutan</bold>: Laguna de Alegría, por la entrada, <italic>D. Williams &amp; R.W. Williams 356</italic> (MO). Guatemala. <bold>Alta Verapaz</bold>: <italic>H. von Turckheim s.n.</italic> (MO).). <bold>Chimaltenango</bold>: Vegetación del volcán de Acatenango, <italic>M. Vélz 93.2751</italic> (MO). <bold>Guatemala</bold>: Guatemala city, <italic>A.S. Hitchcock 9108</italic> (US). <bold>Huehuetenango</bold>: Carretera a la Sierra de los Cuchumatanes, M. Véliz, 96.5778 (MO); Dry oak-pine forest and ravines about 6 km S of Huehuetenango, <italic>L.O. Williams et al. 22038</italic> (US). <bold>Izabal</bold>: Between Los Amates and Izabal, Sierra del Mico, <italic>W.A. Kellerman</italic>, <italic>6230</italic> (MO). <bold>Quetzaltenango</bold>: Mountains above Ostucalco, <italic>P. C. Standley 66407</italic> (US); vicinity of Zunil, dry brushy hillside, <italic>P.C. Standley 83211</italic> (US).<bold>Sololá</bold>: Volcan Atitlán, <italic>J. Viñals</italic>, <italic>s.n.</italic> (MO). Honduras. <bold>Comayagua</bold>: vicinity of Siguatepeque, <italic>P.C. Standley 56214</italic> (US). <bold>El Paraíso</bold>: Mansaragua, <italic>G. Davidse et al. 35031</italic> (MO). <bold>Intibucá</bold>: Cerro San Cristóbal, <italic>C. Nelson &amp; R. Andino 10605</italic> (MO). <bold>Ocotepeque</bold>: Nueva Ocotepeque, <italic>W.E. Harmon &amp; J.D. Dwyer 4123</italic> (MO). Mexico. <bold>Chiapas</bold>: <bold>Cintalpa</bold>: Hacienda Monserrat, <italic>C.A. Purpus 467</italic> (MO). Larráinzar, Muctahuitz. Región Los Altos, <italic>L. Soto-Pinto 1543</italic> (MEXU). <bold>Huixtlán</bold>: Chilil, <italic>B.Y. López-Santos 217</italic>, <italic>218</italic> (MEXU). <bold>Tenajapa</bold>: In the Paraje of Pahal Ton, <italic>D.E. Breedlove 12591</italic> (MEXU). <bold>Mapastepec</bold>: Reserva El Triunfo, polígono 1, Dry area above Cañada Honda, <italic>M. Heath &amp; A. Long 1043</italic> (MEXU). <bold>San Cristóbal</bold>: 10 km de la carr. San Cristóbal-Ocosingo, <italic>Borrego 6</italic> (MEXU); entrada a Zacualpa, 500 m carr San Cristóbal-Comitán, <italic>S. Ochoa-Gaona et al. 4258</italic> (MEXU). <bold>San Juan Chamula</bold>: Los Altos, Bautista Chico, <italic>L. Soto-Pinto 1236</italic>, <italic>1264</italic> (MEXU); <italic>Yalchín</italic>, <italic>B.Y. López-Santos &amp; F. Martínez 735</italic> (MEXU). <bold>Unión de Juárez</bold>: en el camino de Talquián a Chiquihuite, <italic>E. Martínez et al. 193976</italic> (MEXU). <bold>Venustiano Carranza</bold>: Ejido “Laja tendida”, km 17 de carr. Venustiano Carranza-Tuxtla Gutíerrez, aprox. 2 km a Flores Magón, <italic>A. Miranda S. 1237</italic> (MEXU); <italic>G. Davidse 9449</italic> (MO). Nicaragua. <bold>Chontales</bold>: 3 miles southeast of Juigalpa, route 7, roadside and swampy woods [Seymour series], <italic>D.A. Dudey 1602</italic> (MO). <bold>Estelí</bold>: Mechapa, <italic>D.A. Hamblett 992</italic> (MO). <bold>Rivas</bold>: Southwest of La Virgen and northeast of San Juan del Sur, route 16 where road crossed brook, km 136 [Seymour series], <italic>F.C. Seymour1228</italic> (MO); Peñas Blancas, <italic>F.C. Seymour1853</italic> (MO). Panama. <bold>Chiriquí</bold>: Volcán Barú, on road to towers at top; near towers at summit, <italic>G. McPherson 15064</italic> (MO); 3 km S of Boquete along Rio Caldera, <italic>P.M. Peterson &amp; C.R. Annable 7387</italic> (MO); Steep forested slope to W of Río Caldera, ca. 2 km NW of Bajo Mono (Boquete region), <italic>M. Grayum et al. 6450</italic> (MO); Camino de acceso al Parque Nacional Volcán Barú (vertiente oriental), <italic>M. Vega &amp; R. Rincon 194</italic> (MO); Baru/Potrero Muleto, <italic>G. Davidse &amp; W.G. D’Arcy 10257</italic> (MO); Volcán Chiriquí, <italic>A. Weston 12375A</italic> (CR); Volcán Chiriquí, <italic>A. Weston 6216</italic> (CR); Side of Barú Mt., <italic>J.S. McCorkle 156</italic> (US); 8 km NW of Boquete on road to Volcán Barú, slopes above Quebrada Grande, <italic>P.M. Peterson &amp; C.R. Annable 7361</italic> (US); Chiriqui Volcano, <italic>A.S. Hitchcock 8218</italic> (US); Chiriquí Volcano, <italic>A.S. Hitchcock 8206</italic> (US).</p></tp:treatment-sec><ref-list><ref id="B51"><mixed-citation xmlns:xlink="http://www.w3.org/1999/xlink" xlink:type="simple"><person-group><name name-style="western"><surname>Renvoize</surname><given-names>SA</given-names></name></person-group> (<year>1998</year>) Gramineas de Bolivia. The Royal Botanic Gardens, Kew, 1–644.</mixed-citation></ref><ref id="B43"><mixed-citation xmlns:xlink="http://www.w3.org/1999/xlink" xlink:type="simple"><person-group><name name-style="western"><surname>Pohl</surname><given-names>RW</given-names></name></person-group> (<year>1994a</year>) <article-title>104. <italic><tp:taxon-name><tp:taxon-name-part taxon-name-part-type="genus">Aegopogon</tp:taxon-name-part></tp:taxon-name></italic> Humb. &amp; Bonpl. ex Willd.</article-title> In: <person-group><name name-style="western"><surname>Davidse</surname><given-names>G</given-names></name><name name-style="western"><surname>Sousa</surname><given-names>SM</given-names></name><name name-style="western"><surname>Chater</surname><given-names>AO</given-names></name></person-group> (<role>Eds</role>) <issue-title>Flora Mesoamericana, Volume 6, Alismataceae a Cyperaceae.</issue-title><source>Universidad Nacional Autónoma de México, Instituto de Biología, México, D.F.</source>, <fpage>296</fpage>–<lpage>297</lpage>.</mixed-citation></ref><ref id="B34"><mixed-citation xmlns:xlink="http://www.w3.org/1999/xlink" xlink:type="simple"><person-group><name name-style="western"><surname>Peterson</surname><given-names>PM</given-names></name><name name-style="western"><surname>Soreng</surname><given-names>RJ</given-names></name><name name-style="western"><surname>Davidse</surname><given-names>G</given-names></name><name name-style="western"><surname>Filgueiras</surname><given-names>TS</given-names></name><name name-style="western"><surname>Zuloaga</surname><given-names>FO</given-names></name><name name-style="western"><surname>Judziewicz</surname><given-names>EJ</given-names></name></person-group> (<year>2001</year>) <article-title>Catalogue of New World grasses (<tp:taxon-name><tp:taxon-name-part taxon-name-part-type="family">Poaceae</tp:taxon-name-part></tp:taxon-name>): II. subfamily <tp:taxon-name><tp:taxon-name-part taxon-name-part-type="subfamily">Chloridoideae</tp:taxon-name-part></tp:taxon-name>.</article-title><source>Contributions from the United States National Herbarium</source><volume>41</volume>: <fpage>1</fpage>–<lpage>255</lpage>.</mixed-citation></ref><ref id="B61"><mixed-citation xmlns:xlink="http://www.w3.org/1999/xlink" xlink:type="simple"><person-group><name name-style="western"><surname>Tovar</surname><given-names>Ó</given-names></name></person-group> (<year>1993</year>) <article-title>Las Gramíneas (<tp:taxon-name><tp:taxon-name-part taxon-name-part-type="family">Poaceae</tp:taxon-name-part></tp:taxon-name>) del Perú.</article-title><source>Ruizia</source><volume>13</volume>: <fpage>1</fpage>–<lpage>480</lpage>.</mixed-citation></ref><ref id="B10"><mixed-citation xmlns:xlink="http://www.w3.org/1999/xlink" xlink:type="simple"><person-group><name name-style="western"><surname>Giraldo-Cañas</surname><given-names>D</given-names></name><name name-style="western"><surname>Peterson</surname><given-names>P</given-names></name></person-group> (<year>2009</year>) <article-title>El género <italic><tp:taxon-name><tp:taxon-name-part taxon-name-part-type="genus">Muhlenbergia</tp:taxon-name-part></tp:taxon-name></italic> (<tp:taxon-name><tp:taxon-name-part taxon-name-part-type="family">Poaceae</tp:taxon-name-part></tp:taxon-name>: <tp:taxon-name><tp:taxon-name-part taxon-name-part-type="subfamily">Chloridoideae</tp:taxon-name-part></tp:taxon-name>: <tp:taxon-name><tp:taxon-name-part taxon-name-part-type="tribe">Cynodonteae</tp:taxon-name-part></tp:taxon-name>: <tp:taxon-name><tp:taxon-name-part taxon-name-part-type="subtribe">Muhlenbergiinae</tp:taxon-name-part></tp:taxon-name>) en Colombia.</article-title><source>Caldasia</source><volume>31</volume>: <fpage>269</fpage>–<lpage>302</lpage>. <ext-link xlink:href="https://repository.si.edu/handle/10088/8913" ext-link-type="uri" xlink:type="simple">https://repository.si.edu/handle/10088/8913</ext-link></mixed-citation></ref><ref id="B38"><mixed-citation xmlns:xlink="http://www.w3.org/1999/xlink" xlink:type="simple"><person-group><name name-style="western"><surname>Peterson</surname><given-names>PM</given-names></name><name name-style="western"><surname>Romaschenko</surname><given-names>K</given-names></name><name name-style="western"><surname>Johnson</surname><given-names>G</given-names></name></person-group> (<year>2010b</year>) <article-title>A phylogeny and classification of the <tp:taxon-name><tp:taxon-name-part taxon-name-part-type="subtribe">Muhlenbergiinae</tp:taxon-name-part></tp:taxon-name> (<tp:taxon-name><tp:taxon-name-part taxon-name-part-type="family">Poaceae</tp:taxon-name-part></tp:taxon-name>: <tp:taxon-name><tp:taxon-name-part taxon-name-part-type="subfamily">Chloridoideae</tp:taxon-name-part></tp:taxon-name>: <tp:taxon-name><tp:taxon-name-part taxon-name-part-type="tribe">Cynodonteae</tp:taxon-name-part></tp:taxon-name>) based on plastid and nuclear DNA sequences.</article-title><source>American Journal of Botany</source><volume>97</volume>(<issue>9</issue>): <fpage>1532</fpage>–<lpage>1554</lpage>. <ext-link xlink:href="10.3732/ajb.0900359" ext-link-type="doi" xlink:type="simple">https://doi.org/10.3732/ajb.0900359</ext-link></mixed-citation></ref><ref id="B41"><mixed-citation xmlns:xlink="http://www.w3.org/1999/xlink" xlink:type="simple"><person-group><name name-style="western"><surname>Peterson</surname><given-names>PM</given-names></name><name name-style="western"><surname>Roquet</surname><given-names>C</given-names></name><name name-style="western"><surname>Romaschenko</surname><given-names>K</given-names></name><name name-style="western"><surname>Herrera Arrieta</surname><given-names>Y</given-names></name><name name-style="western"><surname>Susanna</surname><given-names>A</given-names></name></person-group> (<year>2021</year>) <article-title>A biogeographical analysis of <italic><tp:taxon-name><tp:taxon-name-part taxon-name-part-type="genus">Muhlenbergia</tp:taxon-name-part></tp:taxon-name></italic> (<tp:taxon-name><tp:taxon-name-part taxon-name-part-type="family">Poaceae</tp:taxon-name-part></tp:taxon-name>: <tp:taxon-name><tp:taxon-name-part taxon-name-part-type="subfamily">Chloridoideae</tp:taxon-name-part></tp:taxon-name>: <tp:taxon-name><tp:taxon-name-part taxon-name-part-type="tribe">Cynodonteae</tp:taxon-name-part></tp:taxon-name>: <tp:taxon-name><tp:taxon-name-part taxon-name-part-type="subtribe">Muhlenbergiinae</tp:taxon-name-part></tp:taxon-name>).</article-title><source>Journal of Systematics and Evolution</source><volume>60</volume>(<issue>3</issue>): <fpage>621</fpage>–<lpage>629</lpage>. <ext-link xlink:href="10.1111/jse.12805" ext-link-type="doi" xlink:type="simple">https://doi.org/10.1111/jse.12805</ext-link></mixed-citation></ref></ref-list></tp:taxon-treatment>
