# Supplementary material for: ﻿Taxonomic revision of Muhlenbergia (Poaceae, Chloridoideae, Cynodonteae, Muhlenbergiinae) in Central America: phylogeny and classification
Source: PhytoKeys. 2023 Aug 3;230:1–106. doi: 10.3897/phytokeys.230.103882 (PMC10416094; doi:10.3897/phytokeys.230.103882)
Supplement: XML Treatment for Muhlenbergia ciliata [file phytokeys.230.103882-treatment6.xml]

<!DOCTYPE tp:taxon-treatment
  PUBLIC "-//TaxonX//DTD Taxonomic Treatment Publishing DTD v0 20100105//EN" "tax-treatment-NSO.dtd">
<tp:taxon-treatment xmlns:tp="http://www.plazi.org/taxpub"><tp:treatment-meta><kwd-group><label>Taxon classification</label><kwd>
                <named-content content-type="kingdom">Plantae</named-content>
              </kwd><kwd>
                <named-content content-type="order">Poales</named-content>
              </kwd><kwd>
                <named-content content-type="family">Poaceae</named-content>
              </kwd></kwd-group><mixed-citation publication-type="journal"><person-group><name><surname>Peterson</surname><given-names>Paul M.</given-names></name><name><surname>Herrera Arrieta</surname><given-names>Yolanda</given-names></name><name><surname>Lobo Cabezas</surname><given-names>Silvia</given-names></name><name><surname>Romaschenko</surname><given-names>Konstantin</given-names></name></person-group><article-title>﻿Taxonomic revision of <italic><tp:taxon-name><tp:taxon-name-part taxon-name-part-type="genus" reg="Muhlenbergia">Muhlenbergia</tp:taxon-name-part></tp:taxon-name></italic> (<tp:taxon-name><tp:taxon-name-part taxon-name-part-type="family">Poaceae</tp:taxon-name-part></tp:taxon-name>, <tp:taxon-name><tp:taxon-name-part taxon-name-part-type="subfamily">Chloridoideae</tp:taxon-name-part></tp:taxon-name>, <tp:taxon-name><tp:taxon-name-part taxon-name-part-type="tribe">Cynodonteae</tp:taxon-name-part></tp:taxon-name>, <tp:taxon-name><tp:taxon-name-part taxon-name-part-type="subtribe">Muhlenbergiinae</tp:taxon-name-part></tp:taxon-name>) in Central America: phylogeny and classification</article-title><source>PhytoKeys</source><day>03</day><month>08</month><year>2023</year><volume>230</volume><fpage>1</fpage><lpage>106</lpage><pub-id pub-id-type="doi">10.3897/phytokeys.230.103882</pub-id></mixed-citation></tp:treatment-meta><tp:nomenclature><label>﻿5.</label><tp:taxon-name>
              <object-id xmlns:xlink="http://www.w3.org/1999/xlink" content-type="arpha" xlink:type="simple">3AB3A75F-C24F-5CD4-8FD2-C468DCB57E25</object-id>
              <tp:taxon-name-part taxon-name-part-type="genus" reg="Muhlenbergia">Muhlenbergia</tp:taxon-name-part>
              <tp:taxon-name-part taxon-name-part-type="species" reg="ciliata">ciliata</tp:taxon-name-part>
            </tp:taxon-name><tp:taxon-authority>(Kunth) Trin., Gram. Unifl. Sesquifl. 193. t.5, f.16. 1824.</tp:taxon-authority><xref ref-type="fig" rid="F6">Fig. 6A–D</xref><tp:nomenclature-citation-list><tp:nomenclature-citation><tp:taxon-name>
                  <tp:taxon-name-part taxon-name-part-type="genus" reg="Podosemum">Podosemum</tp:taxon-name-part>
                  <tp:taxon-name-part taxon-name-part-type="species" reg="ciliatum">ciliatum</tp:taxon-name-part>
                </tp:taxon-name><comment>Kunth, Nov. Gen. Sp. (quarto ed.) 1:128–129. 1816. Type: México, Michoacán, Volcán de Jorullo, Sep, <italic>F.W.H.A. Humboldt &amp; A.J.A. Bonpland s.n.</italic> (<bold>lectotype, designated here</bold>: P-00077293 [image!]; isolectotypes: BAA-1619 ex P!, BM!, P-00129654 [image!], US-91918 fragm. ex P!). ≡ <tp:taxon-name><tp:taxon-name-part taxon-name-part-type="genus" reg="Trichochloa">Trichochloa</tp:taxon-name-part><tp:taxon-name-part taxon-name-part-type="species" reg="ciliata">ciliata</tp:taxon-name-part></tp:taxon-name> (Kunth) Roem. &amp; Schult., Syst. Veg. 2:386. 1817. ≡ <tp:taxon-name><tp:taxon-name-part taxon-name-part-type="genus" reg="Polypogon">Polypogon</tp:taxon-name-part><tp:taxon-name-part taxon-name-part-type="species" reg="ciliatus">ciliatus</tp:taxon-name-part></tp:taxon-name> (Kunth) Spreng., Syst. Veg. 1:243. 1825. Basionym.</comment></tp:nomenclature-citation><tp:nomenclature-citation><tp:taxon-name>
                  <tp:taxon-name-part taxon-name-part-type="status">=</tp:taxon-name-part>
                  <tp:taxon-name-part taxon-name-part-type="genus" reg="Muhlenbergia">Muhlenbergia</tp:taxon-name-part>
                  <tp:taxon-name-part taxon-name-part-type="species" reg="adspersa">adspersa</tp:taxon-name-part>
                </tp:taxon-name><comment> Trin., Mém. Acad. Imp. Sci. Saint-Pétersbourg, Sér. 6, Sci. Math., Seconde Pt. Sci. Nat. 4(3-4):291. 1841. Type: Peru, Lima, ex herb. <italic>C.H. Mertens s.n.</italic> (<bold>lectotype, designated here</bold>: LE-TRIN-1486.01 fragm. ex LE herb. Mertens!; isolectotype: US-87236 fragm. ex LE herb. Mertens!). </comment></tp:nomenclature-citation></tp:nomenclature-citation-list></tp:nomenclature><tp:treatment-sec sec-type="description" id="SECID0EP4DI"><title>Description.</title><p>Sprawling, slender <bold><italic>annuals</italic></bold>. <bold><italic>Culms</italic></bold> 8–30(–50) cm tall, glabrous, filiform, often tufted, freely branching at lower nodes; 0.2–0.5 mm diameter just below the inflorescence; <bold><italic>internodes</italic></bold> 6–42 mm long. <bold><italic>Leaf sheaths</italic></bold> (8–)20–44 mm long, glabrous or sparsely pilose along the margins, shorter than the internodes; <bold><italic>ligules</italic></bold> 0.2–0.8 mm long, a ciliate membrane; apex truncate; margin with a tuft of hairs up to 1 mm long; <bold><italic>blades</italic></bold> 1–4 cm long, 0.6–1.4 mm wide, flat or loosely involute, often sparsely pilose above, glabrous below. <bold><italic>Panicles</italic></bold> 4–12 cm long, 1.8–5.0 cm wide, terminal, densely flowered; <bold><italic>primary branches</italic></bold> 1.5–3.7 cm long spreading and reflexed at maturity up to 90° from the rachises, one per node; <bold><italic>pedicels</italic></bold> 0.5–3 mm long, glabrous, appressed, erect; nodes 6–13 per panicle. <bold><italic>Spikelets</italic></bold> appressed to the branches, overlapping; <bold><italic>glumes</italic></bold> 0.7–1.7 mm long, subequal, glabrous, 1-veined; apex acuminate, often mucronate; the mucro up to 0.5 mm long; <bold><italic>lower glumes</italic></bold> 0.7–1.5 mm long; <bold><italic>upper glumes</italic></bold> 0.8–1.7 mm long; <bold><italic>lemmas</italic></bold> 1.8–2.5 mm long, lanceolate, slender, awned, strongly 3-veined but appearing five-veined, the intermediate “nerves” actually rows of short barbs on top of folded epidermal ridges, sometimes with prominent short hairs (scabers) along the lateral veins, often appearing glabrous without magnification, awns (1–)5–11(–18) mm long, flexuous; <bold><italic>callus</italic></bold> minutely short pubescent; <bold><italic>paleas</italic></bold> 1.6–2.4 mm long, narrowly lanceolate, glabrous; <bold><italic>anthers</italic></bold> 0.3–0.5 mm long, yellowish. <bold><italic>Caryopses</italic></bold> 0.8–1.8 mm long, narrowly fusiform, brownish. 2<italic>n</italic> = 20.</p><fig id="F6" position="float" orientation="portrait"><object-id xmlns:xlink="http://www.w3.org/1999/xlink" content-type="doi" xlink:type="simple">10.3897/phytokeys.230.103882.figure6</object-id><object-id xmlns:xlink="http://www.w3.org/1999/xlink" content-type="arpha" xlink:type="simple">42180D8E-CFD9-50E3-B7C3-E43F404FFA73</object-id><label>Figure 6.</label><caption><p><bold>A–D</bold><italic><tp:taxon-name><tp:taxon-name-part taxon-name-part-type="genus" reg="Muhlenbergia">Muhlenbergia</tp:taxon-name-part><tp:taxon-name-part taxon-name-part-type="species" reg="ciliata">ciliata</tp:taxon-name-part></tp:taxon-name></italic> (Kunth) Trin. <bold>A</bold> habit <bold>B</bold> floret <bold>C</bold> glumes <bold>D</bold> ligule <bold>E–F</bold><italic><tp:taxon-name><tp:taxon-name-part taxon-name-part-type="genus" reg="Muhlenbergia">Muhlenbergia</tp:taxon-name-part><tp:taxon-name-part taxon-name-part-type="species" reg="vaginata">vaginata</tp:taxon-name-part></tp:taxon-name></italic> Swallen <bold>E</bold> habit <bold>F</bold> ligule <bold>G</bold> glumes <bold>H</bold> floret. <bold>A–D</bold> drawn from <italic>P.M. Peterson &amp; C.R. Annable 4541</italic> (US, WS) <bold>E–F</bold> drawn from <italic>P.M. Peterson &amp; C.R. Annable 4111</italic> (US, WS) both used in <xref ref-type="bibr" rid="B27">Peterson and Annable (1991)</xref>.</p></caption><graphic xmlns:xlink="http://www.w3.org/1999/xlink" xlink:href="phytokeys-230-001_article-103882__-g006.jpg" position="float" orientation="portrait" xlink:type="simple" id="oo_887874.jpg"><uri content-type="original_file" xlink:type="simple">https://binary.pensoft.net/fig/887874</uri></graphic></fig></tp:treatment-sec><tp:treatment-sec sec-type="distribution" id="SECID0EICAK"><title>Distribution.</title><p><italic><tp:taxon-name><tp:taxon-name-part taxon-name-part-type="genus" reg="Muhlenbergia">Muhlenbergia</tp:taxon-name-part><tp:taxon-name-part taxon-name-part-type="species" reg="ciliata">ciliata</tp:taxon-name-part></tp:taxon-name></italic> is found throughout México and Central America (Costa Rica, El Salvador, Guatemala, Honduras, México, Nicaragua, and Panama) to Ecuador, Peru, Brazil, Bolivia, and Argentina (<xref ref-type="bibr" rid="B27">Peterson and Annable 1991</xref>; <xref ref-type="bibr" rid="B34">Peterson et al. 2001</xref>).</p></tp:treatment-sec><tp:treatment-sec sec-type="ecology" id="SECID0EBDAK"><title>Ecology.</title><p><italic><tp:taxon-name><tp:taxon-name-part taxon-name-part-type="genus" reg="Muhlenbergia">Muhlenbergia</tp:taxon-name-part><tp:taxon-name-part taxon-name-part-type="species" reg="ciliata">ciliata</tp:taxon-name-part></tp:taxon-name></italic> is found on moist to dry soils usually beneath taller vegetation, sandy drainages, steep rocky slopes, rock outcrops, and disturbed roadsides in woodlands with <italic><tp:taxon-name><tp:taxon-name-part taxon-name-part-type="genus" reg="Acacia">Acacia</tp:taxon-name-part></tp:taxon-name></italic>, <italic><tp:taxon-name><tp:taxon-name-part taxon-name-part-type="genus" reg="Agave">Agave</tp:taxon-name-part></tp:taxon-name></italic>, <italic><tp:taxon-name><tp:taxon-name-part taxon-name-part-type="genus" reg="Andropogon">Andropogon</tp:taxon-name-part></tp:taxon-name></italic>, <italic><tp:taxon-name><tp:taxon-name-part taxon-name-part-type="genus" reg="Bidens">Bidens</tp:taxon-name-part></tp:taxon-name></italic>, <italic><tp:taxon-name><tp:taxon-name-part taxon-name-part-type="genus" reg="Baccharis">Baccharis</tp:taxon-name-part></tp:taxon-name></italic> ssp., <italic><tp:taxon-name><tp:taxon-name-part taxon-name-part-type="genus" reg="Bothriochloa">Bothriochloa</tp:taxon-name-part></tp:taxon-name></italic>, <italic><tp:taxon-name><tp:taxon-name-part taxon-name-part-type="genus" reg="Eupatorium">Eupatorium</tp:taxon-name-part></tp:taxon-name></italic>, <italic><tp:taxon-name><tp:taxon-name-part taxon-name-part-type="genus" reg="Melinus">Melinus</tp:taxon-name-part><tp:taxon-name-part taxon-name-part-type="species" reg="minutiflora">minutiflora</tp:taxon-name-part></tp:taxon-name></italic> P. Beauv., <italic><tp:taxon-name><tp:taxon-name-part taxon-name-part-type="genus" reg="Muhlenbergia">Muhlenbergia</tp:taxon-name-part><tp:taxon-name-part taxon-name-part-type="species" reg="bryophilus">bryophilus</tp:taxon-name-part></tp:taxon-name></italic>, <italic><tp:taxon-name><tp:taxon-name-part taxon-name-part-type="genus" reg="Muhlenbergia">M.</tp:taxon-name-part><tp:taxon-name-part taxon-name-part-type="species" reg="flexuosa">flexuosa</tp:taxon-name-part></tp:taxon-name></italic>, <italic><tp:taxon-name><tp:taxon-name-part taxon-name-part-type="genus" reg="Muhlenbergia">M.</tp:taxon-name-part><tp:taxon-name-part taxon-name-part-type="species" reg="rigida">rigida</tp:taxon-name-part></tp:taxon-name></italic>, <italic><tp:taxon-name><tp:taxon-name-part taxon-name-part-type="genus" reg="Puya">Puya</tp:taxon-name-part></tp:taxon-name></italic>, and <italic><tp:taxon-name><tp:taxon-name-part taxon-name-part-type="genus" reg="Salvia">Salvia</tp:taxon-name-part></tp:taxon-name></italic>; 1000–2400 m.</p></tp:treatment-sec><tp:treatment-sec sec-type="comments" id="SECID0EGHAK"><title>Comments.</title><p><italic><tp:taxon-name><tp:taxon-name-part taxon-name-part-type="genus" reg="Muhlenbergia">Muhlenbergia</tp:taxon-name-part><tp:taxon-name-part taxon-name-part-type="species" reg="ciliata">ciliata</tp:taxon-name-part></tp:taxon-name></italic> can be differentiated from <italic><tp:taxon-name><tp:taxon-name-part taxon-name-part-type="genus" reg="Muhlenbergia">M.</tp:taxon-name-part><tp:taxon-name-part taxon-name-part-type="species" reg="tenella">tenella</tp:taxon-name-part></tp:taxon-name></italic> in having lemmas with ciliate margins (not ciliate in <italic><tp:taxon-name><tp:taxon-name-part taxon-name-part-type="genus" reg="Muhlenbergia">M.</tp:taxon-name-part><tp:taxon-name-part taxon-name-part-type="species" reg="tenella">tenella</tp:taxon-name-part></tp:taxon-name></italic>), reflexed and spreading panicles branches (tightly appressed panicle branches in <italic><tp:taxon-name><tp:taxon-name-part taxon-name-part-type="genus" reg="Muhlenbergia">M.</tp:taxon-name-part><tp:taxon-name-part taxon-name-part-type="species" reg="tenella">tenella</tp:taxon-name-part></tp:taxon-name></italic>), regular, alternating leaf blade insertion (secund in <italic><tp:taxon-name><tp:taxon-name-part taxon-name-part-type="genus" reg="Muhlenbergia">M.</tp:taxon-name-part><tp:taxon-name-part taxon-name-part-type="species" reg="tenella">tenella</tp:taxon-name-part></tp:taxon-name></italic>) [<xref ref-type="bibr" rid="B27">Peterson and Annable 1991</xref>; <xref ref-type="bibr" rid="B28">Peterson and Giraldo-Cañas 2011</xref>, <xref ref-type="bibr" rid="B29">2012</xref>].</p><p><italic><tp:taxon-name><tp:taxon-name-part taxon-name-part-type="genus" reg="Muhlenbergia">Muhlenbergia</tp:taxon-name-part><tp:taxon-name-part taxon-name-part-type="species" reg="ciliata">ciliata</tp:taxon-name-part></tp:taxon-name></italic> is closely related to <italic><tp:taxon-name><tp:taxon-name-part taxon-name-part-type="genus" reg="Muhlenbergia">M.</tp:taxon-name-part><tp:taxon-name-part taxon-name-part-type="species" reg="pectinata">pectinata</tp:taxon-name-part></tp:taxon-name></italic> C.O. Goodd. (North America) and <italic><tp:taxon-name><tp:taxon-name-part taxon-name-part-type="genus" reg="Muhlenbergia">M.</tp:taxon-name-part><tp:taxon-name-part taxon-name-part-type="species" reg="tenella">tenella</tp:taxon-name-part></tp:taxon-name></italic> (Kunth) Trin. (North America, Central America, and Colombia) [<xref ref-type="bibr" rid="B27">Peterson and Annable 1991</xref>]. These three species form a strongly supported clade in <tp:taxon-name><tp:taxon-name-part taxon-name-part-type="genus" reg="Muhlenbergia">M.</tp:taxon-name-part><tp:taxon-name-part taxon-name-part-type="infraspecific-rank">subg.</tp:taxon-name-part><tp:taxon-name-part taxon-name-part-type="subgenus" reg="Muhlenbergia">Muhlenbergia</tp:taxon-name-part></tp:taxon-name> (Fig. <xref ref-type="fig" rid="F1">1</xref>; <xref ref-type="bibr" rid="B38">Peterson et al. 2010b</xref>; <xref ref-type="bibr" rid="B41">Peterson et al. 2021</xref>).</p></tp:treatment-sec><tp:treatment-sec sec-type="material" id="SECID0EYLAK"><title>Specimens examined.</title><p>Costa Rica. <bold>San José</bold>: <italic>J.F. Morales 6707A</italic> (MO); Cerro de Piedra Blanca, above Escazú, <italic>P.C. Standley 32486</italic> (US); Cord. Talamanca, 14 km S of Division along the Interamerican Highway, roadside through oak forest, road fill, <italic>R.W. Pohl &amp; G. Davidse 11616</italic> (US). El Salvador. <bold>San Salvador</bold>: Volcano of San Salvador, <italic>A.S. Hitchcock 8938</italic> (US). Guatemala. <bold>Alta Verapaz</bold>: Coban, Unter Kiefernwald, <italic>H. Von Turckheim 3989</italic> (US). <bold>Guatemala</bold>: Guatemala city, dry hill, <italic>A.S. Hitchcock 9061</italic> (US). Quetzaltenango: km 15.5, <italic>M. de Koninck</italic>, <italic>M. 227</italic> (US). <bold>Huehuetenango</bold>: San Juan Ixcoy, Sierra de los Cuchumatanes, 3 mi N of San Juan Ixocy on Hwy 9N, <italic>P.M. Peterson &amp; C.R. Annable 4689</italic> (MO); Huehuetenango, <italic>P.M. Peterson &amp; C.R. Annable 4681</italic> (MO). <bold>Sacatepequez</bold>: Magdalena, <italic>W.A. Archer 3865</italic> (US); Volcano Agua, open ground near Antigua, <italic>A.S. Hitchcock 9135</italic> (US); Volcano Agua, <italic>A.S. Hitchcock 9136</italic> (US). <bold>Totonicapán</bold>: San Francisco El Alto, <italic>W.E. Harmon 4555</italic> (MO). <bold>Zacapa</bold>: Forested slopes, Sierra de las Minas, near summit of mountain, between Rio Hondo and Finca Alejandria, <italic>J.A. Steyermark 29683</italic> (US). Honduras. <bold>Copan</bold>: Sta. Rosa de Copan, <italic>W.A. Archer 3838</italic> (US). <bold>Francisco Morazán</bold>: Santa Lucía, Quebrada Hierba Buena, <italic>R. Clotter 87</italic> (MO); Tatumbla, Cerro Uyuca, <italic>I. Cruz 93</italic> (MO); Tatumbla, Cerro Uyuca, <italic>R.W. Pohl &amp; M. Gabel 13414</italic> (MO); Distrito Central, El Hatillo, <italic>R.W. Pohl &amp; M. Gabel 13463</italic> (MO); Distrito Central, between El Hatillo and Los Jutes, <italic>R.W. Pohl &amp; M. Gabel 13790</italic> (MO); Valle Angeles, <italic>R. Ramos 99</italic> (MO); Valle de los Angeles, El Balmoral, <italic>C. Román 23</italic> (MO); Drainage of the Rio Yeguare, <italic>L. O. Williams 17001</italic> (US); Cerro de Uyuca, along trail from Las Flores to La Labranza, <italic>P.C. Standley 27380</italic> (US); San Antonio del Oriente, <italic>J.R. Swallen 10916</italic> (US); Mt. Uyuca, <italic>J.R. Swallen 11177</italic> (US). Mexico. <bold>Chiapas: Cacahoatán</bold>: 3 km NE of Huixtla on hwy to Motozintla, <italic>W.D. Stevens &amp; E.M. Martínez 25671</italic> (MO). <bold>Ocozocoautla de Espinosa</bold>: 13 km E of Ocozocoautla on Rte. 190, then N on road to Aguacera, <italic>M.J. Huft el al. 2252</italic> (MO). <bold>Ixtapa</bold>: 1 km W of Ixtapa, <italic>F.W. Gould 12713</italic> (ENCB). <bold>Jitotol</bold>: about 10 mi NE of Bochil on Hwy 195, <italic>J.R. Reeder &amp; C.G. Reeder 6075</italic> (ARIZ, ENCB, MO); 4 km SE of Jitotol along road to Bochil, <italic>G. Davidse et al. 29663</italic> (MEXU); Slope, 10 km N of Jitotol near Rio Hondo, <italic>D.E. Breedlove &amp; G. Davidse 55155</italic> (CAS); Santa Isabel near Jitotol, <italic>A. A. Beetle M-4091</italic> (MEXU). <bold>Ruíz</bold>: camino de El Zopilote a San Juan Corapan, <italic>A. Ramos 291</italic> (MEXU). <bold>Teopisca</bold>: Belem, 8 km NW of Teopisca along hwy. to San Cristobal de las casas, <italic>G. Davidse et al. 29771</italic> (MEXU); 8.2 mi SE de San Cristóbal de las Casas, <italic>P.M. Peterson &amp; C.R. Annable 4679</italic> (US); 10.5 mi SE of San Cristobal de las Casas, <italic>P.M. Peterson &amp; C.R. Annable 4717</italic> (ENCB, MEXU, US); <bold>Venustiano Carranza</bold>: 3 mi S of Aguacatenango along rd to Pinola Las Rosas, <italic>D. E. Breedlove &amp; P. H. Raven 13458</italic> (US). Nicaragua. <bold>Estelí</bold>: Darailí, <italic>W.D. Stevens 15913</italic> (MO). Panama. <bold>Chiriquí</bold>: vicinity of Boquete, from Boquete to 3mi N, <italic>W.H. Lewis et al. 332</italic> (MO).</p></tp:treatment-sec><tp:treatment-sec><!--Section generated to contain objects referenced in tp:taxon-treatment.--><fig id="F1" position="float" orientation="portrait"><object-id xmlns:xlink="http://www.w3.org/1999/xlink" content-type="doi" xlink:type="simple">10.3897/phytokeys.230.103882.figure1</object-id><object-id xmlns:xlink="http://www.w3.org/1999/xlink" content-type="arpha" xlink:type="simple">FC661783-FDE1-5936-8E5A-A38F4C225278</object-id><label>Figure 1.</label><caption><p><bold>A, B</bold> Bayesian tree inferred from combined plastid (<italic>ndhA</italic> intron, <italic>rps16-trnK</italic>, <italic>rps16</italic> intron, <italic>rps3</italic>, and <italic>rpl32-trnL</italic>) and ITS sequences. Thick branches indicate posterior probabilities of 0.95–1; species in bold occur in Central America; Scale bar: 2%.</p></caption><graphic xmlns:xlink="http://www.w3.org/1999/xlink" xlink:href="phytokeys-230-001_article-103882__-g001.jpg" position="float" orientation="portrait" xlink:type="simple" id="oo_887869.jpg"><uri content-type="original_file" xlink:type="simple">https://binary.pensoft.net/fig/887869</uri></graphic></fig></tp:treatment-sec><ref-list><ref id="B27"><mixed-citation xmlns:xlink="http://www.w3.org/1999/xlink" xlink:type="simple"><person-group><name name-style="western"><surname>Peterson</surname><given-names>PM</given-names></name><name name-style="western"><surname>Annable</surname><given-names>CR</given-names></name></person-group> (<year>1991</year>) <article-title>Systematics of the annual species of <italic><tp:taxon-name><tp:taxon-name-part taxon-name-part-type="genus">Muhlenbergia</tp:taxon-name-part></tp:taxon-name></italic> (<tp:taxon-name><tp:taxon-name-part taxon-name-part-type="family">Poaceae</tp:taxon-name-part></tp:taxon-name>-<tp:taxon-name><tp:taxon-name-part taxon-name-part-type="tribe">Eragrostideae</tp:taxon-name-part></tp:taxon-name>).</article-title><source>Systematic Botany Monographs</source><volume>31</volume>: <fpage>1</fpage>–<lpage>109</lpage>. <ext-link xlink:href="10.2307/25027794" ext-link-type="doi" xlink:type="simple">https://doi.org/10.2307/25027794</ext-link></mixed-citation></ref><ref id="B34"><mixed-citation xmlns:xlink="http://www.w3.org/1999/xlink" xlink:type="simple"><person-group><name name-style="western"><surname>Peterson</surname><given-names>PM</given-names></name><name name-style="western"><surname>Soreng</surname><given-names>RJ</given-names></name><name name-style="western"><surname>Davidse</surname><given-names>G</given-names></name><name name-style="western"><surname>Filgueiras</surname><given-names>TS</given-names></name><name name-style="western"><surname>Zuloaga</surname><given-names>FO</given-names></name><name name-style="western"><surname>Judziewicz</surname><given-names>EJ</given-names></name></person-group> (<year>2001</year>) <article-title>Catalogue of New World grasses (<tp:taxon-name><tp:taxon-name-part taxon-name-part-type="family">Poaceae</tp:taxon-name-part></tp:taxon-name>): II. subfamily <tp:taxon-name><tp:taxon-name-part taxon-name-part-type="subfamily">Chloridoideae</tp:taxon-name-part></tp:taxon-name>.</article-title><source>Contributions from the United States National Herbarium</source><volume>41</volume>: <fpage>1</fpage>–<lpage>255</lpage>.</mixed-citation></ref><ref id="B28"><mixed-citation xmlns:xlink="http://www.w3.org/1999/xlink" xlink:type="simple"><person-group><name name-style="western"><surname>Peterson</surname><given-names>PM</given-names></name><name name-style="western"><surname>Giraldo-Cañas</surname><given-names>D</given-names></name></person-group> (<year>2011</year>) <article-title>Las especies de <italic><tp:taxon-name><tp:taxon-name-part taxon-name-part-type="genus">Muhlenbergia</tp:taxon-name-part></tp:taxon-name></italic> (<tp:taxon-name><tp:taxon-name-part taxon-name-part-type="family">Poaceae</tp:taxon-name-part></tp:taxon-name>: <tp:taxon-name><tp:taxon-name-part taxon-name-part-type="subfamily">Chloridoideae</tp:taxon-name-part></tp:taxon-name>) de Argentina.</article-title><source>Caldasia</source><volume>33</volume>: <fpage>21</fpage>–<lpage>54</lpage>.</mixed-citation></ref><ref id="B29"><mixed-citation xmlns:xlink="http://www.w3.org/1999/xlink" xlink:type="simple"><person-group><name name-style="western"><surname>Peterson</surname><given-names>PM</given-names></name><name name-style="western"><surname>Giraldo-Cañas</surname><given-names>D</given-names></name></person-group> (<year>2012</year>) <article-title><italic><tp:taxon-name><tp:taxon-name-part taxon-name-part-type="genus">Muhlenbergia</tp:taxon-name-part></tp:taxon-name></italic> Schreb.</article-title> In: <person-group><name name-style="western"><surname>Zuloaga</surname><given-names>FO</given-names></name><name name-style="western"><surname>Rugolo</surname><given-names>ZE</given-names></name><name name-style="western"><surname>Anton</surname><given-names>AMR</given-names></name></person-group> (<role>Eds</role>) <issue-title>Flora Argentina, Flora Vascular de la Republica Argentina, Vol.</issue-title><source>3, Tomo 1, <tp:taxon-name><tp:taxon-name-part taxon-name-part-type="subclass">Monocotyledoneae</tp:taxon-name-part></tp:taxon-name>, <tp:taxon-name><tp:taxon-name-part taxon-name-part-type="family">Poaceae</tp:taxon-name-part></tp:taxon-name>: <tp:taxon-name><tp:taxon-name-part taxon-name-part-type="subfamily">Aristidoideae</tp:taxon-name-part></tp:taxon-name> a <tp:taxon-name><tp:taxon-name-part taxon-name-part-type="subfamily">Pharoideae</tp:taxon-name-part></tp:taxon-name>. IBODA-IMBIV, CONICET, Buenos Aires, Argentina</source>, <fpage>140</fpage>–<lpage>154</lpage>.</mixed-citation></ref><ref id="B38"><mixed-citation xmlns:xlink="http://www.w3.org/1999/xlink" xlink:type="simple"><person-group><name name-style="western"><surname>Peterson</surname><given-names>PM</given-names></name><name name-style="western"><surname>Romaschenko</surname><given-names>K</given-names></name><name name-style="western"><surname>Johnson</surname><given-names>G</given-names></name></person-group> (<year>2010b</year>) <article-title>A phylogeny and classification of the <tp:taxon-name><tp:taxon-name-part taxon-name-part-type="subtribe">Muhlenbergiinae</tp:taxon-name-part></tp:taxon-name> (<tp:taxon-name><tp:taxon-name-part taxon-name-part-type="family">Poaceae</tp:taxon-name-part></tp:taxon-name>: <tp:taxon-name><tp:taxon-name-part taxon-name-part-type="subfamily">Chloridoideae</tp:taxon-name-part></tp:taxon-name>: <tp:taxon-name><tp:taxon-name-part taxon-name-part-type="tribe">Cynodonteae</tp:taxon-name-part></tp:taxon-name>) based on plastid and nuclear DNA sequences.</article-title><source>American Journal of Botany</source><volume>97</volume>(<issue>9</issue>): <fpage>1532</fpage>–<lpage>1554</lpage>. <ext-link xlink:href="10.3732/ajb.0900359" ext-link-type="doi" xlink:type="simple">https://doi.org/10.3732/ajb.0900359</ext-link></mixed-citation></ref><ref id="B41"><mixed-citation xmlns:xlink="http://www.w3.org/1999/xlink" xlink:type="simple"><person-group><name name-style="western"><surname>Peterson</surname><given-names>PM</given-names></name><name name-style="western"><surname>Roquet</surname><given-names>C</given-names></name><name name-style="western"><surname>Romaschenko</surname><given-names>K</given-names></name><name name-style="western"><surname>Herrera Arrieta</surname><given-names>Y</given-names></name><name name-style="western"><surname>Susanna</surname><given-names>A</given-names></name></person-group> (<year>2021</year>) <article-title>A biogeographical analysis of <italic><tp:taxon-name><tp:taxon-name-part taxon-name-part-type="genus">Muhlenbergia</tp:taxon-name-part></tp:taxon-name></italic> (<tp:taxon-name><tp:taxon-name-part taxon-name-part-type="family">Poaceae</tp:taxon-name-part></tp:taxon-name>: <tp:taxon-name><tp:taxon-name-part taxon-name-part-type="subfamily">Chloridoideae</tp:taxon-name-part></tp:taxon-name>: <tp:taxon-name><tp:taxon-name-part taxon-name-part-type="tribe">Cynodonteae</tp:taxon-name-part></tp:taxon-name>: <tp:taxon-name><tp:taxon-name-part taxon-name-part-type="subtribe">Muhlenbergiinae</tp:taxon-name-part></tp:taxon-name>).</article-title><source>Journal of Systematics and Evolution</source><volume>60</volume>(<issue>3</issue>): <fpage>621</fpage>–<lpage>629</lpage>. <ext-link xlink:href="10.1111/jse.12805" ext-link-type="doi" xlink:type="simple">https://doi.org/10.1111/jse.12805</ext-link></mixed-citation></ref></ref-list></tp:taxon-treatment>
