# Supplementary material for: ﻿Taxonomic revision of Muhlenbergia (Poaceae, Chloridoideae, Cynodonteae, Muhlenbergiinae) in Central America: phylogeny and classification
Source: PhytoKeys. 2023 Aug 3;230:1–106. doi: 10.3897/phytokeys.230.103882 (PMC10416094; doi:10.3897/phytokeys.230.103882)
Supplement: XML Treatment for Muhlenbergia diandra [file phytokeys.230.103882-treatment7.xml]

<!DOCTYPE tp:taxon-treatment
  PUBLIC "-//TaxonX//DTD Taxonomic Treatment Publishing DTD v0 20100105//EN" "tax-treatment-NSO.dtd">
<tp:taxon-treatment xmlns:tp="http://www.plazi.org/taxpub"><tp:treatment-meta><kwd-group><label>Taxon classification</label><kwd>
                <named-content content-type="kingdom">Plantae</named-content>
              </kwd><kwd>
                <named-content content-type="order">Poales</named-content>
              </kwd><kwd>
                <named-content content-type="family">Poaceae</named-content>
              </kwd></kwd-group><mixed-citation publication-type="journal"><person-group><name><surname>Peterson</surname><given-names>Paul M.</given-names></name><name><surname>Herrera Arrieta</surname><given-names>Yolanda</given-names></name><name><surname>Lobo Cabezas</surname><given-names>Silvia</given-names></name><name><surname>Romaschenko</surname><given-names>Konstantin</given-names></name></person-group><article-title>﻿Taxonomic revision of <italic><tp:taxon-name><tp:taxon-name-part taxon-name-part-type="genus" reg="Muhlenbergia">Muhlenbergia</tp:taxon-name-part></tp:taxon-name></italic> (<tp:taxon-name><tp:taxon-name-part taxon-name-part-type="family">Poaceae</tp:taxon-name-part></tp:taxon-name>, <tp:taxon-name><tp:taxon-name-part taxon-name-part-type="subfamily">Chloridoideae</tp:taxon-name-part></tp:taxon-name>, <tp:taxon-name><tp:taxon-name-part taxon-name-part-type="tribe">Cynodonteae</tp:taxon-name-part></tp:taxon-name>, <tp:taxon-name><tp:taxon-name-part taxon-name-part-type="subtribe">Muhlenbergiinae</tp:taxon-name-part></tp:taxon-name>) in Central America: phylogeny and classification</article-title><source>PhytoKeys</source><day>03</day><month>08</month><year>2023</year><volume>230</volume><fpage>1</fpage><lpage>106</lpage><pub-id pub-id-type="doi">10.3897/phytokeys.230.103882</pub-id></mixed-citation></tp:treatment-meta><tp:nomenclature><label>﻿6.</label><tp:taxon-name>
              <object-id xmlns:xlink="http://www.w3.org/1999/xlink" content-type="arpha" xlink:type="simple">04C94E4D-0E5B-5A4C-A6D3-48103D07F354</object-id>
              <tp:taxon-name-part taxon-name-part-type="genus" reg="Muhlenbergia">Muhlenbergia</tp:taxon-name-part>
              <tp:taxon-name-part taxon-name-part-type="species" reg="diandra">diandra</tp:taxon-name-part>
            </tp:taxon-name><tp:taxon-authority>(R.W. Pohl) Columbus, Aliso 28: 66. 2010 (21 May).</tp:taxon-authority><xref ref-type="fig" rid="F5">Fig. 5C–G</xref><tp:nomenclature-citation-list><tp:nomenclature-citation><tp:taxon-name>
                  <tp:taxon-name-part taxon-name-part-type="genus" reg="Pereilema">Pereilema</tp:taxon-name-part>
                  <tp:taxon-name-part taxon-name-part-type="species" reg="diandrum">diandrum</tp:taxon-name-part>
                </tp:taxon-name><comment>R.W. Pohl, Novon 2(2): 102. 1992. Type: Costa Rica, Heredia: Puente Mulas, S of San Antonio, canyon of Río Virilla, 850 m, 28 Nov 1968, <italic>R.W. Pohl &amp; G. Davidse 11482</italic> (holotype: ISC-277884!; isotypes: CR-46688!, K-000308951 [image!], MO-356265 fragm. ex ISC!, US-3054594!). ≡ <tp:taxon-name><tp:taxon-name-part taxon-name-part-type="genus" reg="Muhlenbergia">Muhlenbergia</tp:taxon-name-part><tp:taxon-name-part taxon-name-part-type="species" reg="diandra">diandra</tp:taxon-name-part></tp:taxon-name> (R.W. Pohl) P.M. Peterson, Amer. J. Bot. 97(9): 1543. 2010 (1 Sep), isonym. Basionym.</comment></tp:nomenclature-citation></tp:nomenclature-citation-list></tp:nomenclature><tp:treatment-sec sec-type="description" id="SECID0EOUAK"><title>Description.</title><p>Caespitose <bold><italic>annuals</italic>. <italic>Culms</italic></bold> 35–90 cm tall, erect to somewhat decumbent and rooting at the lower nodes, smooth and glabrous below the nodes; internodes 1–2 mm diameter, glabrous or slightly scabrous, often reddish. <bold><italic>Leaf sheaths</italic></bold> shorter than the internodes, scabrous or smooth; prophyll<bold>s</bold> 2–3 cm long, prominent, bifid; <bold><italic>ligules</italic></bold> 0.7–1 mm long, membranous, thick, apex truncate; <bold><italic>blades</italic></bold> 9–22 cm long, 5–9 mm wide, flat, scabrous, auriculate near base, the <bold>auricles</bold> 1–2 mm long, ciliate, clasping. <bold><italic>Panicles</italic></bold> 10–22 cm long, 1–2.5 cm wide, cylindrical, solitary, exserted or included in the sheaths below; <bold><italic>primary branches</italic></bold> 1–3.5 cm long, ascending mostly appressed, spreading up to 70° from the culm axis with dense fascicles of florets; <bold><italic>pedicels</italic></bold> 0.1–0.3 mm long, the spikelets arising just above the sterile spikelets or bristles, the <bold>bristles</bold> 3–5 mm long. <bold><italic>Spikelets</italic></bold> (fertile) 1.8–2.8 mm long; <bold><italic>glumes</italic></bold> 0.7–1.5 mm long, subequal, oblong to ovate, 1-veined, awned, the awns 1.5–4 mm long; <bold><italic>lemmas</italic></bold> 1.8–2.6 mm long, lanceolate, scabrous 3-veined, awned, the awns 10–24 mm long, straight, callus hairy, the hairs 0.6–1 mm long; <bold><italic>paleas</italic></bold> 1.8–2.8 mm long, slightly longer than the lemma, apex bidentate; <bold><italic>stamens</italic></bold> 2, <bold><italic>anthers</italic></bold> 0.8–1 mm long, often purple. 2<italic>n</italic> = 80 (<xref ref-type="bibr" rid="B45">Pohl and Davidse 1971</xref>).</p></tp:treatment-sec><tp:treatment-sec sec-type="distribution" id="SECID0E2WAK"><title>Distribution.</title><p>The species is endemic to Costa Rica and is known from Provincias Alajuela, Heredia, Puntarenas, and San José (<xref ref-type="bibr" rid="B34">Peterson et al. 2001</xref>; <xref ref-type="bibr" rid="B23">Morales 2003</xref>).</p></tp:treatment-sec><tp:treatment-sec sec-type="ecology" id="SECID0EJXAK"><title>Ecology.</title><p><italic><tp:taxon-name><tp:taxon-name-part taxon-name-part-type="genus" reg="Muhlenbergia">Muhlenbergia</tp:taxon-name-part><tp:taxon-name-part taxon-name-part-type="species" reg="diandra">diandra</tp:taxon-name-part></tp:taxon-name></italic> occurs on dry to moist roadsides and disturbed sites on the margins of humid forests; 500–1800 m.</p></tp:treatment-sec><tp:treatment-sec sec-type="comments" id="SECID0E1XAK"><title>Comments.</title><p><italic><tp:taxon-name><tp:taxon-name-part taxon-name-part-type="genus" reg="Muhlenbergia">Muhlenbergia</tp:taxon-name-part><tp:taxon-name-part taxon-name-part-type="species" reg="diandra">diandra</tp:taxon-name-part></tp:taxon-name></italic> differs from <italic><tp:taxon-name><tp:taxon-name-part taxon-name-part-type="genus" reg="Muhlenbergia">M.</tp:taxon-name-part><tp:taxon-name-part taxon-name-part-type="species" reg="pereilema">pereilema</tp:taxon-name-part></tp:taxon-name></italic> in having wide leaf blades 4–9 mm long (2–3 mm wide in <italic><tp:taxon-name><tp:taxon-name-part taxon-name-part-type="genus" reg="Muhlenbergia">M.</tp:taxon-name-part><tp:taxon-name-part taxon-name-part-type="species" reg="pereilema">pereilema</tp:taxon-name-part></tp:taxon-name></italic>), lemmas with straight awns (flexuous in <italic><tp:taxon-name><tp:taxon-name-part taxon-name-part-type="genus" reg="Muhlenbergia">M.</tp:taxon-name-part><tp:taxon-name-part taxon-name-part-type="species" reg="pereilema">pereilema</tp:taxon-name-part></tp:taxon-name></italic>), and chromosome number (<xref ref-type="bibr" rid="B5">Davidse and Pohl 1992</xref>; <xref ref-type="bibr" rid="B23">Morales 2003</xref>). This species probably forms a clade with <italic><tp:taxon-name><tp:taxon-name-part taxon-name-part-type="genus" reg="Muhlenbergia">M.</tp:taxon-name-part><tp:taxon-name-part taxon-name-part-type="species" reg="beyrichiana">beyrichiana</tp:taxon-name-part></tp:taxon-name></italic> Kunth, <italic><tp:taxon-name><tp:taxon-name-part taxon-name-part-type="genus" reg="Muhlenbergia">M.</tp:taxon-name-part><tp:taxon-name-part taxon-name-part-type="species" reg="pereilema">pereilema</tp:taxon-name-part></tp:taxon-name></italic>, and <italic><tp:taxon-name><tp:taxon-name-part taxon-name-part-type="genus" reg="Muhlenbergia">M.</tp:taxon-name-part><tp:taxon-name-part taxon-name-part-type="species" reg="plumiseta">plumiseta</tp:taxon-name-part></tp:taxon-name></italic> Columbus within <tp:taxon-name><tp:taxon-name-part taxon-name-part-type="genus" reg="Muhlenbergia">M.</tp:taxon-name-part><tp:taxon-name-part taxon-name-part-type="infraspecific-rank">subg.</tp:taxon-name-part><tp:taxon-name-part taxon-name-part-type="subgenus" reg="Muhlenbergia">Muhlenbergia</tp:taxon-name-part></tp:taxon-name> (<xref ref-type="bibr" rid="B41">Peterson et al. 2021</xref>).</p><p><italic><tp:taxon-name><tp:taxon-name-part taxon-name-part-type="genus" reg="Muhlenbergia">Muhlenbergia</tp:taxon-name-part><tp:taxon-name-part taxon-name-part-type="species" reg="beyrichiana">beyrichiana</tp:taxon-name-part></tp:taxon-name></italic> is only known to occur in Brazil, Ecuador, and Peru as determined here. Earlier, it was reported in México and Central America but these are in error (<xref ref-type="bibr" rid="B9">Espejo Serna et al. 2000</xref>; <xref ref-type="bibr" rid="B20">Lægaard and Peterson 2001</xref>; <xref ref-type="bibr" rid="B34">Peterson et al. 2001</xref>, <xref ref-type="bibr" rid="B40">2018</xref>).</p></tp:treatment-sec><tp:treatment-sec sec-type="material" id="SECID0ED3AK"><title>Specimens examined.</title><p>Costa Rica. <italic>Hoffmann 465</italic> (US); Río Tiliri, <italic>A. Tonduz 3121</italic> (MO, CR). <bold>Alajuela</bold>: Poás, Carrillos de Poás, <italic>A.M. Brenes 14606</italic> (CR, US); Naranjo, puente sobre el Rio Colorado donde el Tropical Bungee, <italic>B. Hammel 20587</italic> (INB, CR); Naranjo, open areas on upper slopes of Cerro Espíritu Santo, 1–3 km SW of Naranjo, <italic>A.S. Weston et al. 3852</italic> (CR). <bold>Heredia</bold>: Puente de Mulas, S of San Antonio, Canyon of the Río Virilla, <italic>R.W. Pohl &amp; G. Davidse 11482</italic> (MO, CR). <bold>Puntarenas</bold>: Monteverde, 10 km S Monteverde on road to Inter-American Highway, area of spring, <italic>W. Haber &amp; W. Zuchowski 9639</italic> (MO, INB); Cordillera de Tilarán, 10 km SW Santa Elena on road from Monteverde to Inter American Highway, dry ridges and cut banks, <italic>W. Haber &amp; W. Zuchowski 10305</italic> (MO, INB, US). <bold>San José</bold>: San Francisco de Guadalupe, <italic>A. Tonduz 9817</italic> (CR, MO, US); Mora, Llano Grande Puriscal, <italic>O. Jiménez 890</italic> (US, CR); Orillas del camino a San Juan, <italic>O. Jiménez 161</italic> (US); vicinity of Santa Maria de Dota, <italic>P.C. Standley 41769</italic> (US), <italic>43224</italic> (US), <italic>44066</italic> (US); Bordes del rio Torres, San Francisco de Guadalupe, <italic>A. Tonduz 7198</italic> (US).</p></tp:treatment-sec><tp:treatment-sec><!--Section generated to contain objects referenced in tp:taxon-treatment.--><fig id="F5" position="float" orientation="portrait"><object-id xmlns:xlink="http://www.w3.org/1999/xlink" content-type="doi" xlink:type="simple">10.3897/phytokeys.230.103882.figure5</object-id><object-id xmlns:xlink="http://www.w3.org/1999/xlink" content-type="arpha" xlink:type="simple">D14F5A4A-9C2C-5A57-BB80-A5786842900E</object-id><label>Figure 5.</label><caption><p><bold>A, B</bold><italic><tp:taxon-name><tp:taxon-name-part taxon-name-part-type="genus" reg="Muhlenbergia">Muhlenbergia</tp:taxon-name-part><tp:taxon-name-part taxon-name-part-type="species" reg="cenchroides">cenchroides</tp:taxon-name-part></tp:taxon-name></italic> (Humb. &amp; Bonpl. ex Willd.) P.M. Peterson <bold>A</bold> habit <bold>B</bold> spikelets <bold>C–G</bold><italic><tp:taxon-name><tp:taxon-name-part taxon-name-part-type="genus" reg="Muhlenbergia">Muhlenbergia</tp:taxon-name-part><tp:taxon-name-part taxon-name-part-type="species" reg="diandra">diandra</tp:taxon-name-part></tp:taxon-name></italic> (R.W. Pohl) Columbus <bold>C</bold> habit <bold>D</bold> ligule with auricles <bold>E</bold> glumes <bold>F</bold> floret <bold>G</bold> stamens and pistil. <bold>A, B</bold> drawn from <italic>S. Beck 7464</italic> used in <xref ref-type="bibr" rid="B51">Renvoize (1998)</xref><bold>C–G</bold> drawn from <italic>P.C. Standley 44066</italic> (US-1307162)</p></caption><graphic xmlns:xlink="http://www.w3.org/1999/xlink" xlink:href="phytokeys-230-001_article-103882__-g005.jpg" position="float" orientation="portrait" xlink:type="simple" id="oo_887873.jpg"><uri content-type="original_file" xlink:type="simple">https://binary.pensoft.net/fig/887873</uri></graphic></fig></tp:treatment-sec><ref-list><ref id="B51"><mixed-citation xmlns:xlink="http://www.w3.org/1999/xlink" xlink:type="simple"><person-group><name name-style="western"><surname>Renvoize</surname><given-names>SA</given-names></name></person-group> (<year>1998</year>) Gramineas de Bolivia. The Royal Botanic Gardens, Kew, 1–644.</mixed-citation></ref><ref id="B45"><mixed-citation xmlns:xlink="http://www.w3.org/1999/xlink" xlink:type="simple"><person-group><name name-style="western"><surname>Pohl</surname><given-names>RW</given-names></name><name name-style="western"><surname>Davidse</surname><given-names>G</given-names></name></person-group> (<year>1971</year>) <article-title>Chromosome numbers of Costa Rican grasses.</article-title><source>Brittonia</source><volume>23</volume>(<issue>3</issue>): <fpage>293</fpage>–<lpage>324</lpage>. <ext-link xlink:href="10.2307/2805632" ext-link-type="doi" xlink:type="simple">https://doi.org/10.2307/2805632</ext-link></mixed-citation></ref><ref id="B34"><mixed-citation xmlns:xlink="http://www.w3.org/1999/xlink" xlink:type="simple"><person-group><name name-style="western"><surname>Peterson</surname><given-names>PM</given-names></name><name name-style="western"><surname>Soreng</surname><given-names>RJ</given-names></name><name name-style="western"><surname>Davidse</surname><given-names>G</given-names></name><name name-style="western"><surname>Filgueiras</surname><given-names>TS</given-names></name><name name-style="western"><surname>Zuloaga</surname><given-names>FO</given-names></name><name name-style="western"><surname>Judziewicz</surname><given-names>EJ</given-names></name></person-group> (<year>2001</year>) <article-title>Catalogue of New World grasses (<tp:taxon-name><tp:taxon-name-part taxon-name-part-type="family">Poaceae</tp:taxon-name-part></tp:taxon-name>): II. subfamily <tp:taxon-name><tp:taxon-name-part taxon-name-part-type="subfamily">Chloridoideae</tp:taxon-name-part></tp:taxon-name>.</article-title><source>Contributions from the United States National Herbarium</source><volume>41</volume>: <fpage>1</fpage>–<lpage>255</lpage>.</mixed-citation></ref><ref id="B23"><mixed-citation xmlns:xlink="http://www.w3.org/1999/xlink" xlink:type="simple"><person-group><name name-style="western"><surname>Morales</surname><given-names>JF</given-names></name></person-group> (<year>2003</year>) <article-title><tp:taxon-name><tp:taxon-name-part taxon-name-part-type="family">Poaceae</tp:taxon-name-part></tp:taxon-name>.</article-title> In: <person-group><name name-style="western"><surname>Hammel</surname><given-names>BE</given-names></name><name name-style="western"><surname>Grayum</surname><given-names>MH</given-names></name><name name-style="western"><surname>Herrera</surname><given-names>C</given-names></name><name name-style="western"><surname>Zamora</surname><given-names>N</given-names></name></person-group> (<role>Eds</role>) <issue-title>Manual de plantas de Costa Rica, Vol.</issue-title><source>III Monocotyledóneas (Orchidadeae–<tp:taxon-name><tp:taxon-name-part taxon-name-part-type="family">Zingiberaceae</tp:taxon-name-part></tp:taxon-name>). Missouri Botanical Garden Press, St. Louis</source>, <fpage>598</fpage>–<lpage>821</lpage>.</mixed-citation></ref><ref id="B5"><mixed-citation xmlns:xlink="http://www.w3.org/1999/xlink" xlink:type="simple"><person-group><name name-style="western"><surname>Davidse</surname><given-names>G</given-names></name><name name-style="western"><surname>Pohl</surname><given-names>RW</given-names></name></person-group> (<year>1992</year>) <article-title>New taxa and nomenclatural combinations of Mesoamerican grasses (<tp:taxon-name><tp:taxon-name-part taxon-name-part-type="family">Poaceae</tp:taxon-name-part></tp:taxon-name>).</article-title><source>Novon</source><volume>2</volume>(<issue>2</issue>): <fpage>81</fpage>–<lpage>110</lpage>. <ext-link xlink:href="10.2307/3391667" ext-link-type="doi" xlink:type="simple">https://doi.org/10.2307/3391667</ext-link></mixed-citation></ref><ref id="B41"><mixed-citation xmlns:xlink="http://www.w3.org/1999/xlink" xlink:type="simple"><person-group><name name-style="western"><surname>Peterson</surname><given-names>PM</given-names></name><name name-style="western"><surname>Roquet</surname><given-names>C</given-names></name><name name-style="western"><surname>Romaschenko</surname><given-names>K</given-names></name><name name-style="western"><surname>Herrera Arrieta</surname><given-names>Y</given-names></name><name name-style="western"><surname>Susanna</surname><given-names>A</given-names></name></person-group> (<year>2021</year>) <article-title>A biogeographical analysis of <italic><tp:taxon-name><tp:taxon-name-part taxon-name-part-type="genus">Muhlenbergia</tp:taxon-name-part></tp:taxon-name></italic> (<tp:taxon-name><tp:taxon-name-part taxon-name-part-type="family">Poaceae</tp:taxon-name-part></tp:taxon-name>: <tp:taxon-name><tp:taxon-name-part taxon-name-part-type="subfamily">Chloridoideae</tp:taxon-name-part></tp:taxon-name>: <tp:taxon-name><tp:taxon-name-part taxon-name-part-type="tribe">Cynodonteae</tp:taxon-name-part></tp:taxon-name>: <tp:taxon-name><tp:taxon-name-part taxon-name-part-type="subtribe">Muhlenbergiinae</tp:taxon-name-part></tp:taxon-name>).</article-title><source>Journal of Systematics and Evolution</source><volume>60</volume>(<issue>3</issue>): <fpage>621</fpage>–<lpage>629</lpage>. <ext-link xlink:href="10.1111/jse.12805" ext-link-type="doi" xlink:type="simple">https://doi.org/10.1111/jse.12805</ext-link></mixed-citation></ref><ref id="B9"><mixed-citation xmlns:xlink="http://www.w3.org/1999/xlink" xlink:type="simple"><person-group><name name-style="western"><surname>Espejo Serna</surname><given-names>A</given-names></name><name name-style="western"><surname>Lopez-Ferrari</surname><given-names>AR</given-names></name><name name-style="western"><surname>Valdés-Reyna</surname><given-names>J</given-names></name></person-group> (<year>2000</year>) <tp:taxon-name><tp:taxon-name-part taxon-name-part-type="family">Poaceae</tp:taxon-name-part></tp:taxon-name> Barnhart. In: Espejo Serna A, Lopez-Ferrari AR (Eds) Las Monocotyledóneas mexicanas: Una sinopsis floristica, partes 9–11. Consejo Nacional de la Flora de México, A.C., Universidad Autónoma Metropolitana-Izpalapa and Comision Nacional para el Conocimiento y Uso de la Biodiversidad, México, D.F.</mixed-citation></ref><ref id="B20"><mixed-citation xmlns:xlink="http://www.w3.org/1999/xlink" xlink:type="simple"><person-group><name name-style="western"><surname>Lægaard</surname><given-names>S</given-names></name><name name-style="western"><surname>Peterson</surname><given-names>PM</given-names></name></person-group> (<year>2001</year>) 214(2). <tp:taxon-name><tp:taxon-name-part taxon-name-part-type="family">Gramineae</tp:taxon-name-part></tp:taxon-name> (part 2) Subfam. <tp:taxon-name><tp:taxon-name-part taxon-name-part-type="subfamily">Chloridoideae</tp:taxon-name-part></tp:taxon-name>. In: Har­ling G, Andersson L (Eds) Flora of Ecuador 68, Botanical Institute, University of Göteborg, Göteborg, 1−131.</mixed-citation></ref><ref id="B40"><mixed-citation xmlns:xlink="http://www.w3.org/1999/xlink" xlink:type="simple"><person-group><name name-style="western"><surname>Peterson</surname><given-names>PM</given-names></name><name name-style="western"><surname>Sánchez Vega</surname><given-names>I</given-names></name><name name-style="western"><surname>Romaschenko</surname><given-names>K</given-names></name><name name-style="western"><surname>Giraldo-Cañas</surname><given-names>D</given-names></name><name name-style="western"><surname>Refulio Rodriguez</surname><given-names>NF</given-names></name></person-group> (<year>2018</year>) <article-title>Revision of <italic><tp:taxon-name><tp:taxon-name-part taxon-name-part-type="genus">Muhlenbergia</tp:taxon-name-part></tp:taxon-name></italic> (<tp:taxon-name><tp:taxon-name-part taxon-name-part-type="family">Poaceae</tp:taxon-name-part></tp:taxon-name>, <tp:taxon-name><tp:taxon-name-part taxon-name-part-type="subfamily">Chloridoideae</tp:taxon-name-part></tp:taxon-name>, <tp:taxon-name><tp:taxon-name-part taxon-name-part-type="tribe">Cynodonteae</tp:taxon-name-part></tp:taxon-name>, <tp:taxon-name><tp:taxon-name-part taxon-name-part-type="subtribe">Muhlenbergiinae</tp:taxon-name-part></tp:taxon-name>) in Peru: Classification, phylogeny, and a new species, <italic><tp:taxon-name><tp:taxon-name-part taxon-name-part-type="genus">M.</tp:taxon-name-part><tp:taxon-name-part taxon-name-part-type="species">romaschenkoi</tp:taxon-name-part></tp:taxon-name></italic>.</article-title><source>PhytoKeys</source><volume>114</volume>: <fpage>123</fpage>–<lpage>206</lpage>. <ext-link xlink:href="10.3897/phytokeys.114.28799" ext-link-type="doi" xlink:type="simple">https://doi.org/10.3897/phytokeys.114.28799</ext-link></mixed-citation></ref></ref-list></tp:taxon-treatment>
