# Supplementary material for: ﻿Taxonomic revision of Muhlenbergia (Poaceae, Chloridoideae, Cynodonteae, Muhlenbergiinae) in Central America: phylogeny and classification
Source: PhytoKeys. 2023 Aug 3;230:1–106. doi: 10.3897/phytokeys.230.103882 (PMC10416094; doi:10.3897/phytokeys.230.103882)
Supplement: XML Treatment for Muhlenbergia distichophylla [file phytokeys.230.103882-treatment8.xml]

<!DOCTYPE tp:taxon-treatment
  PUBLIC "-//TaxonX//DTD Taxonomic Treatment Publishing DTD v0 20100105//EN" "tax-treatment-NSO.dtd">
<tp:taxon-treatment xmlns:tp="http://www.plazi.org/taxpub"><tp:treatment-meta><kwd-group><label>Taxon classification</label><kwd>
                <named-content content-type="kingdom">Plantae</named-content>
              </kwd><kwd>
                <named-content content-type="order">Poales</named-content>
              </kwd><kwd>
                <named-content content-type="family">Poaceae</named-content>
              </kwd></kwd-group><mixed-citation publication-type="journal"><person-group><name><surname>Peterson</surname><given-names>Paul M.</given-names></name><name><surname>Herrera Arrieta</surname><given-names>Yolanda</given-names></name><name><surname>Lobo Cabezas</surname><given-names>Silvia</given-names></name><name><surname>Romaschenko</surname><given-names>Konstantin</given-names></name></person-group><article-title>﻿Taxonomic revision of <italic><tp:taxon-name><tp:taxon-name-part taxon-name-part-type="genus" reg="Muhlenbergia">Muhlenbergia</tp:taxon-name-part></tp:taxon-name></italic> (<tp:taxon-name><tp:taxon-name-part taxon-name-part-type="family">Poaceae</tp:taxon-name-part></tp:taxon-name>, <tp:taxon-name><tp:taxon-name-part taxon-name-part-type="subfamily">Chloridoideae</tp:taxon-name-part></tp:taxon-name>, <tp:taxon-name><tp:taxon-name-part taxon-name-part-type="tribe">Cynodonteae</tp:taxon-name-part></tp:taxon-name>, <tp:taxon-name><tp:taxon-name-part taxon-name-part-type="subtribe">Muhlenbergiinae</tp:taxon-name-part></tp:taxon-name>) in Central America: phylogeny and classification</article-title><source>PhytoKeys</source><day>03</day><month>08</month><year>2023</year><volume>230</volume><fpage>1</fpage><lpage>106</lpage><pub-id pub-id-type="doi">10.3897/phytokeys.230.103882</pub-id></mixed-citation></tp:treatment-meta><tp:nomenclature><label>﻿7.</label><tp:taxon-name>
              <object-id xmlns:xlink="http://www.w3.org/1999/xlink" content-type="arpha" xlink:type="simple">11082E31-423A-5A4F-A946-A5A0D96683DD</object-id>
              <tp:taxon-name-part taxon-name-part-type="genus" reg="Muhlenbergia">Muhlenbergia</tp:taxon-name-part>
              <tp:taxon-name-part taxon-name-part-type="species" reg="distichophylla">distichophylla</tp:taxon-name-part>
            </tp:taxon-name><tp:taxon-authority>(J. Presl) Kunth, Enum. Pl. 1: 202. 1833.</tp:taxon-authority><xref ref-type="fig" rid="F7">Fig. 7F–I</xref><tp:nomenclature-citation-list><tp:nomenclature-citation><tp:taxon-name>
                  <tp:taxon-name-part taxon-name-part-type="genus" reg="Podosemum">Podosemum</tp:taxon-name-part>
                  <tp:taxon-name-part taxon-name-part-type="species" reg="distichophyllum">distichophyllum</tp:taxon-name-part>
                </tp:taxon-name><comment>J. Presl, Reliq. Haenk. 1(4–5): 231. 1830. Type: México, 1831, <italic>T.P.X. Haenke</italic> s.n. (holotype: PRC-450429 [image!]; isotypes: MO-1837831!, US-90711 fragm ex PR!, W-0002571!). ≡ <tp:taxon-name><tp:taxon-name-part taxon-name-part-type="genus" reg="Epicampes">Epicampes</tp:taxon-name-part><tp:taxon-name-part taxon-name-part-type="species" reg="stricta">stricta</tp:taxon-name-part><tp:taxon-name-part taxon-name-part-type="infraspecific-rank">var.</tp:taxon-name-part><tp:taxon-name-part taxon-name-part-type="variety" reg="distichophylla">distichophylla</tp:taxon-name-part></tp:taxon-name> (J. Presl) M.E. Jones, Contr.W. Bot. 14: 6. 1912. Basionym.</comment></tp:nomenclature-citation><tp:nomenclature-citation><tp:taxon-name>
                  <tp:taxon-name-part taxon-name-part-type="status">=</tp:taxon-name-part>
                  <tp:taxon-name-part taxon-name-part-type="genus" reg="Muhlenbergia">Muhlenbergia</tp:taxon-name-part>
                  <tp:taxon-name-part taxon-name-part-type="species" reg="angustifolia">angustifolia</tp:taxon-name-part>
                </tp:taxon-name><comment> Swallen, N. Amer. Fl. 17(6): 457. 1935. Type: México, near Guadalajara, on rocky hills, 11 Nov 1889, <italic>C.G. Pringle 2346</italic> (holotype: US-822822!; isotypes: BR-0000006863357 [image!], BR-0000006884116 [image!], CM-2819 [image!], KFTA-0002830 [image!], LE!, MEXU-00005188 [image!], MO-1837815!, UC-122455 [image!], US-995828!, US-3274342!, W-18900000582 [image!], W-19160027683 [image!]). </comment></tp:nomenclature-citation></tp:nomenclature-citation-list></tp:nomenclature><tp:treatment-sec sec-type="description" id="SECID0EVABK"><title>Description.</title><p>Caespitose <bold><italic>perennials</italic>. <italic>Culms</italic></bold> 100–180 cm tall, erect, glabrous to pubescent below the nodes; <bold><italic>internodes</italic></bold> glabrous. <bold><italic>Leaf sheaths</italic></bold> 8–42 cm long, longer than basal internodes, glabrous, the keels prominent, sometimes coiled to shredded below, basal sheaths compressed-keeled; <bold><italic>sheath auricles</italic></bold> 6–26 mm long, on lower portions and to 6.4 cm above, apex acuminate; <bold><italic>ligules</italic></bold> 4–15 mm long, membranous, apex finely lacerate sometimes almost to the base; <bold><italic>blades</italic></bold> 18–90 cm long, 2–7 mm wide, flat or folded, scaberulous to scabrous on both sides, the margins and keel saw-toothed. <bold><italic>Panicles</italic></bold> 35–70 cm long, 4–15 cm wide, densely-flowered, oblong, sometimes lax near apex, greenish-brown, sometimes reddish-purple; <bold><italic>primary branches</italic></bold> 2–15 cm long, without spikelets near the base, appressed to loosely spreading up to 60° from the rachises; <bold><italic>pedicels</italic></bold> 0.2–4 mm long, glabrous to scaberulous. <bold><italic>Spikelets</italic></bold> 1.5–2.8(–3) mm long, erect, greenish-brown, to reddish-purple; <bold><italic>glumes</italic></bold> 1.2–2.8 mm long, longer, as long or a little shorter than the lemma, subequal, oblong to narrowly-oblong, faintly 1-veined, hyaline, glabrous to scaberulous, usually with faint, widely scattered hairs, the hairs less than 0.1 mm long, apex acute to acuminate; <bold><italic>upper glumes</italic></bold> rarely mucronate, the mucro to 0.4 mm long; <bold><italic>lemmas</italic></bold> 1.4–2.7 mm long, lanceolate to linear-lanceolate, awned, glabrous or sometimes the margins on the lower 1/3 pubescent, the hairs to 0.2 mm long, rarely the lower 1/3 with scattered hairs, apex acute, minutely bifid, the teeth to 0.5 mm long, the awn 4–16 mm long, flexuous, often reddish-purple near base; <bold><italic>callus</italic></bold> usually short pilose; <bold><italic>paleas</italic></bold> 1.3–2.7 mm long, glabrous or with few hairs between the veins on the lower 1/3, apex acute; <bold><italic>anthers</italic></bold> 1.2–1.5 mm long, yellowish, sometimes reddish tinged. <bold><italic>Caryopses</italic></bold> not seen.</p><fig id="F7" position="float" orientation="portrait"><object-id xmlns:xlink="http://www.w3.org/1999/xlink" content-type="doi" xlink:type="simple">10.3897/phytokeys.230.103882.figure7</object-id><object-id xmlns:xlink="http://www.w3.org/1999/xlink" content-type="arpha" xlink:type="simple">C257E7C0-BC09-5BA2-A3FE-037F8B846E8F</object-id><label>Figure 7.</label><caption><p><bold>A–E</bold><italic><tp:taxon-name><tp:taxon-name-part taxon-name-part-type="genus" reg="Muhlenbergia">Muhlenbergia</tp:taxon-name-part><tp:taxon-name-part taxon-name-part-type="species" reg="macroura">macroura</tp:taxon-name-part></tp:taxon-name></italic> (Kunth) Hitchc. <bold>A</bold> habit <bold>B</bold> ligule <bold>C</bold> glumes <bold>D</bold> floret <bold>E</bold> stamens, pistil, and lodicules <bold>F–I</bold><italic><tp:taxon-name><tp:taxon-name-part taxon-name-part-type="genus" reg="Muhlenbergia">Muhlenbergia</tp:taxon-name-part><tp:taxon-name-part taxon-name-part-type="species" reg="distichophylla">distichophylla</tp:taxon-name-part></tp:taxon-name></italic> (J. Presl) Kunth <bold>F</bold> ligule <bold>G</bold> glumes <bold>H</bold> floret <bold>I</bold> stamens pistil, and lodicules. <bold>A–E</bold> drawn from <italic>P.M. Peterson &amp; C.R. Annable 5970</italic> (US) <bold>F–I</bold> drawn from <italic>L.O. Williams</italic>, <italic>A. Molina R. &amp; T.P. Williams 22309</italic> (US) and <italic>F.W. Gould 12666</italic> (US).</p></caption><graphic xmlns:xlink="http://www.w3.org/1999/xlink" xlink:href="phytokeys-230-001_article-103882__-g007.jpg" position="float" orientation="portrait" xlink:type="simple" id="oo_887875.jpg"><uri content-type="original_file" xlink:type="simple">https://binary.pensoft.net/fig/887875</uri></graphic></fig></tp:treatment-sec><tp:treatment-sec sec-type="distribution" id="SECID0EOFBK"><title>Distribution.</title><p>The species ranges from central México in Jalisco, Guerrero, México, Oaxaca, and Chiapas to Guatemala (<xref ref-type="bibr" rid="B34">Peterson et al. 2001</xref>).</p></tp:treatment-sec><tp:treatment-sec sec-type="ecology" id="SECID0EYFBK"><title>Ecology.</title><p><italic><tp:taxon-name><tp:taxon-name-part taxon-name-part-type="genus" reg="Muhlenbergia">Muhlenbergia</tp:taxon-name-part><tp:taxon-name-part taxon-name-part-type="species" reg="distichophylla">distichophylla</tp:taxon-name-part></tp:taxon-name></italic> occurs in open pine-oak forests and tropical deciduous forests on rocky slopes, canyons, and ravines; 400–2000 m.</p></tp:treatment-sec><tp:treatment-sec sec-type="comments" id="SECID0EJGBK"><title>Comments.</title><p>This species can be separated from other members of <tp:taxon-name><tp:taxon-name-part taxon-name-part-type="genus" reg="Muhlenbergia">M.</tp:taxon-name-part><tp:taxon-name-part taxon-name-part-type="infraspecific-rank">subg.</tp:taxon-name-part><tp:taxon-name-part taxon-name-part-type="subgenus" reg="Trichochloa">Trichochloa</tp:taxon-name-part></tp:taxon-name> in having long, acuminate sheath auricles up to 6.4 cm long on the culm, usually greater than 2 cm long on the lower innovations (Herrera Arrieta and Peterson 2018). <italic><tp:taxon-name><tp:taxon-name-part taxon-name-part-type="genus" reg="Muhlenbergia">Muhlenbergia</tp:taxon-name-part><tp:taxon-name-part taxon-name-part-type="species" reg="distichophylla">distichophylla</tp:taxon-name-part></tp:taxon-name></italic>, a member of <tp:taxon-name><tp:taxon-name-part taxon-name-part-type="genus" reg="Muhlenbergia">M.</tp:taxon-name-part><tp:taxon-name-part taxon-name-part-type="infraspecific-rank">subg.</tp:taxon-name-part><tp:taxon-name-part taxon-name-part-type="subgenus" reg="Trichochloa">Trichochloa</tp:taxon-name-part></tp:taxon-name>, has been found in an unsupported clade with nine other species, distributed in North America (Eastern USA, western USA, México) and Central America [<italic><tp:taxon-name><tp:taxon-name-part taxon-name-part-type="genus" reg="Muhlenbergia">M.</tp:taxon-name-part><tp:taxon-name-part taxon-name-part-type="species" reg="lindheimeri">lindheimeri</tp:taxon-name-part></tp:taxon-name></italic> Hitchc., <italic><tp:taxon-name><tp:taxon-name-part taxon-name-part-type="genus" reg="Muhlenbergia">M.</tp:taxon-name-part><tp:taxon-name-part taxon-name-part-type="species" reg="setifolia">setifolia</tp:taxon-name-part></tp:taxon-name></italic> Vasey, <italic><tp:taxon-name><tp:taxon-name-part taxon-name-part-type="genus" reg="Muhlenbergia">M.</tp:taxon-name-part><tp:taxon-name-part taxon-name-part-type="species" reg="dubia">dubia</tp:taxon-name-part></tp:taxon-name></italic> E. Fourn., <italic><tp:taxon-name><tp:taxon-name-part taxon-name-part-type="genus" reg="Muhlenbergia">M.</tp:taxon-name-part><tp:taxon-name-part taxon-name-part-type="species" reg="gypsophila">gypsophila</tp:taxon-name-part></tp:taxon-name></italic> Reeder &amp; C. Reeder, <italic><tp:taxon-name><tp:taxon-name-part taxon-name-part-type="genus" reg="Muhlenbergia">M.</tp:taxon-name-part></tp:taxon-name></italic> x <italic><tp:taxon-name><tp:taxon-name-part taxon-name-part-type="genus" reg="Muhlenbergia"/><tp:taxon-name-part taxon-name-part-type="species" reg="involuta">involuta</tp:taxon-name-part></tp:taxon-name></italic> Swallen, <italic><tp:taxon-name><tp:taxon-name-part taxon-name-part-type="genus" reg="Muhlenbergia">M.</tp:taxon-name-part><tp:taxon-name-part taxon-name-part-type="species" reg="reverchonii">reverchonii</tp:taxon-name-part></tp:taxon-name></italic> Vasey &amp; Scribn., <italic><tp:taxon-name><tp:taxon-name-part taxon-name-part-type="genus" reg="Muhlenbergia">M.</tp:taxon-name-part><tp:taxon-name-part taxon-name-part-type="species" reg="sericia">sericia</tp:taxon-name-part></tp:taxon-name></italic> (Michx.) P.M. Peterson, <italic><tp:taxon-name><tp:taxon-name-part taxon-name-part-type="genus" reg="Muhlenbergia">M.</tp:taxon-name-part><tp:taxon-name-part taxon-name-part-type="species" reg="expansa">expansa</tp:taxon-name-part></tp:taxon-name></italic> (Poir.) Trin. and <italic><tp:taxon-name><tp:taxon-name-part taxon-name-part-type="genus" reg="Muhlenbergia">M.</tp:taxon-name-part><tp:taxon-name-part taxon-name-part-type="species" reg="capillaris">capillaris</tp:taxon-name-part></tp:taxon-name></italic>] (Fig. <xref ref-type="fig" rid="F1">1</xref>; <xref ref-type="bibr" rid="B41">Peterson et al. 2021</xref>).</p></tp:treatment-sec><tp:treatment-sec sec-type="material" id="SECID0EDLBK"><title>Specimens examined.</title><p>Guatemala. <bold>Escuintla</bold>: Rio Coyolate, near Highway CA-2, thickets on banks of Río Coyolate, <italic>W.E. Harrmon &amp; J.A. Fuentes 4721</italic> (MO). <bold>Huehuetenango</bold>: On dry bank about 5 km. west of Huehuetenango, <italic>L.O. Williams</italic>, <italic>A. Molina R. &amp; T.P. Williams 22309</italic> (US); Sierra de los Cuchumatanes, <italic>P.C. Standley 81480</italic> (US). Mexico. <bold>Chiapas</bold>: Escuintla, <italic>E. Matuda 319</italic> (MEXU); Monte Ovando, <italic>E. Matuda 322</italic> (MO).</p></tp:treatment-sec><tp:treatment-sec><!--Section generated to contain objects referenced in tp:taxon-treatment.--><fig id="F1" position="float" orientation="portrait"><object-id xmlns:xlink="http://www.w3.org/1999/xlink" content-type="doi" xlink:type="simple">10.3897/phytokeys.230.103882.figure1</object-id><object-id xmlns:xlink="http://www.w3.org/1999/xlink" content-type="arpha" xlink:type="simple">FC661783-FDE1-5936-8E5A-A38F4C225278</object-id><label>Figure 1.</label><caption><p><bold>A, B</bold> Bayesian tree inferred from combined plastid (<italic>ndhA</italic> intron, <italic>rps16-trnK</italic>, <italic>rps16</italic> intron, <italic>rps3</italic>, and <italic>rpl32-trnL</italic>) and ITS sequences. Thick branches indicate posterior probabilities of 0.95–1; species in bold occur in Central America; Scale bar: 2%.</p></caption><graphic xmlns:xlink="http://www.w3.org/1999/xlink" xlink:href="phytokeys-230-001_article-103882__-g001.jpg" position="float" orientation="portrait" xlink:type="simple" id="oo_887869.jpg"><uri content-type="original_file" xlink:type="simple">https://binary.pensoft.net/fig/887869</uri></graphic></fig></tp:treatment-sec><ref-list><ref id="B34"><mixed-citation xmlns:xlink="http://www.w3.org/1999/xlink" xlink:type="simple"><person-group><name name-style="western"><surname>Peterson</surname><given-names>PM</given-names></name><name name-style="western"><surname>Soreng</surname><given-names>RJ</given-names></name><name name-style="western"><surname>Davidse</surname><given-names>G</given-names></name><name name-style="western"><surname>Filgueiras</surname><given-names>TS</given-names></name><name name-style="western"><surname>Zuloaga</surname><given-names>FO</given-names></name><name name-style="western"><surname>Judziewicz</surname><given-names>EJ</given-names></name></person-group> (<year>2001</year>) <article-title>Catalogue of New World grasses (<tp:taxon-name><tp:taxon-name-part taxon-name-part-type="family">Poaceae</tp:taxon-name-part></tp:taxon-name>): II. subfamily <tp:taxon-name><tp:taxon-name-part taxon-name-part-type="subfamily">Chloridoideae</tp:taxon-name-part></tp:taxon-name>.</article-title><source>Contributions from the United States National Herbarium</source><volume>41</volume>: <fpage>1</fpage>–<lpage>255</lpage>.</mixed-citation></ref><ref id="B41"><mixed-citation xmlns:xlink="http://www.w3.org/1999/xlink" xlink:type="simple"><person-group><name name-style="western"><surname>Peterson</surname><given-names>PM</given-names></name><name name-style="western"><surname>Roquet</surname><given-names>C</given-names></name><name name-style="western"><surname>Romaschenko</surname><given-names>K</given-names></name><name name-style="western"><surname>Herrera Arrieta</surname><given-names>Y</given-names></name><name name-style="western"><surname>Susanna</surname><given-names>A</given-names></name></person-group> (<year>2021</year>) <article-title>A biogeographical analysis of <italic><tp:taxon-name><tp:taxon-name-part taxon-name-part-type="genus">Muhlenbergia</tp:taxon-name-part></tp:taxon-name></italic> (<tp:taxon-name><tp:taxon-name-part taxon-name-part-type="family">Poaceae</tp:taxon-name-part></tp:taxon-name>: <tp:taxon-name><tp:taxon-name-part taxon-name-part-type="subfamily">Chloridoideae</tp:taxon-name-part></tp:taxon-name>: <tp:taxon-name><tp:taxon-name-part taxon-name-part-type="tribe">Cynodonteae</tp:taxon-name-part></tp:taxon-name>: <tp:taxon-name><tp:taxon-name-part taxon-name-part-type="subtribe">Muhlenbergiinae</tp:taxon-name-part></tp:taxon-name>).</article-title><source>Journal of Systematics and Evolution</source><volume>60</volume>(<issue>3</issue>): <fpage>621</fpage>–<lpage>629</lpage>. <ext-link xlink:href="10.1111/jse.12805" ext-link-type="doi" xlink:type="simple">https://doi.org/10.1111/jse.12805</ext-link></mixed-citation></ref></ref-list></tp:taxon-treatment>
