# Supplementary material for: ﻿Taxonomic revision of Muhlenbergia (Poaceae, Chloridoideae, Cynodonteae, Muhlenbergiinae) in Central America: phylogeny and classification
Source: PhytoKeys. 2023 Aug 3;230:1–106. doi: 10.3897/phytokeys.230.103882 (PMC10416094; doi:10.3897/phytokeys.230.103882)
Supplement: XML Treatment for Muhlenbergia diversiglumis [file phytokeys.230.103882-treatment9.xml]

<!DOCTYPE tp:taxon-treatment
  PUBLIC "-//TaxonX//DTD Taxonomic Treatment Publishing DTD v0 20100105//EN" "tax-treatment-NSO.dtd">
<tp:taxon-treatment xmlns:tp="http://www.plazi.org/taxpub"><tp:treatment-meta><kwd-group><label>Taxon classification</label><kwd>
                <named-content content-type="kingdom">Plantae</named-content>
              </kwd><kwd>
                <named-content content-type="order">Poales</named-content>
              </kwd><kwd>
                <named-content content-type="family">Poaceae</named-content>
              </kwd></kwd-group><mixed-citation publication-type="journal"><person-group><name><surname>Peterson</surname><given-names>Paul M.</given-names></name><name><surname>Herrera Arrieta</surname><given-names>Yolanda</given-names></name><name><surname>Lobo Cabezas</surname><given-names>Silvia</given-names></name><name><surname>Romaschenko</surname><given-names>Konstantin</given-names></name></person-group><article-title>﻿Taxonomic revision of <italic><tp:taxon-name><tp:taxon-name-part taxon-name-part-type="genus" reg="Muhlenbergia">Muhlenbergia</tp:taxon-name-part></tp:taxon-name></italic> (<tp:taxon-name><tp:taxon-name-part taxon-name-part-type="family">Poaceae</tp:taxon-name-part></tp:taxon-name>, <tp:taxon-name><tp:taxon-name-part taxon-name-part-type="subfamily">Chloridoideae</tp:taxon-name-part></tp:taxon-name>, <tp:taxon-name><tp:taxon-name-part taxon-name-part-type="tribe">Cynodonteae</tp:taxon-name-part></tp:taxon-name>, <tp:taxon-name><tp:taxon-name-part taxon-name-part-type="subtribe">Muhlenbergiinae</tp:taxon-name-part></tp:taxon-name>) in Central America: phylogeny and classification</article-title><source>PhytoKeys</source><day>03</day><month>08</month><year>2023</year><volume>230</volume><fpage>1</fpage><lpage>106</lpage><pub-id pub-id-type="doi">10.3897/phytokeys.230.103882</pub-id></mixed-citation></tp:treatment-meta><tp:nomenclature><label>﻿8.</label><tp:taxon-name>
              <object-id xmlns:xlink="http://www.w3.org/1999/xlink" content-type="arpha" xlink:type="simple">0D866556-64D1-5E1B-B9D6-237F76597CE1</object-id>
              <tp:taxon-name-part taxon-name-part-type="genus" reg="Muhlenbergia">Muhlenbergia</tp:taxon-name-part>
              <tp:taxon-name-part taxon-name-part-type="species" reg="diversiglumis">diversiglumis</tp:taxon-name-part>
            </tp:taxon-name><tp:taxon-authority>Trin., Mém. Acad. Imp. Sci. Saint-Pétersbourg, Sér. 6, Sci. Math., Seconde Pt. Sci. Nat. 6,4(3–4):298. 1841.</tp:taxon-authority><xref ref-type="fig" rid="F8">Fig. 8A–D</xref></tp:nomenclature><tp:treatment-sec sec-type="material" id="SECID0EENBK"><title>Type.</title><p>México, Porto Pedro, <italic>Karwinsky 1393</italic> (<bold>lectotype, designated here</bold>: LE-TRIN-1497.01!; isolectotypes: LE-TRIN-1497.02!, LE-TRIN-1497.03!, US-84831 fragm. ex LE-TRIN!, W-0002564!).</p></tp:treatment-sec><tp:treatment-sec sec-type="description" id="SECID0EONBK"><title>Description.</title><p>Sprawling <bold><italic>annuals</italic>. <italic>Culms</italic></bold> 16–50 cm tall, decumbent, rooting at the lower nodes; <bold>nodes</bold> retrorsely pilose; <bold><italic>internodes</italic></bold> smooth or scabridulous. <bold>Leaf</bold> s<bold>heaths</bold> 1.5–8.5 cm long, sparsely or densely pilose, hairs to 3 mm long, papillose-based; <bold><italic>ligules</italic></bold> 0.5–0.8 mm long, membranous, apex truncate, erose; <bold><italic>blades</italic></bold> 2–6 cm long, 1.5–4 mm wide, flat, bases distinctly narrowed to the junction with the sheath, surfaces scabridulous and sparsely pilose, hairs papillose-based. <bold><italic>Panicles</italic></bold> 6–10.5 cm long, 2.0–4.5 cm wide, open; <bold><italic>primary branches</italic></bold> 0.8–3.5 cm long, secund, spreading at right angles or somewhat reflexed usually lying to one side with 2–5 spikelets; <bold><italic>secondary branches</italic></bold> not developed; <bold><italic>pedicels</italic></bold> 1–5 mm long, scabrous or shortly pilose, hairs papillose-based; <bold>disarticulation</bold> at the base of the primary branches where there is a weak and contorted stipe. <bold><italic>Spikelets</italic></bold> 4–8 mm long, dimorphic with respect to the glumes, proximal spikelets on each branch almost sessile; <bold><italic>glumes</italic> of proximal <italic>spikelets</italic></bold> on each branch subequal, 0.2–0.7 mm long, orbicular, truncate, often erose or irregularly toothed, unawned; <bold><italic>glumes</italic> of distal <italic>spikelets</italic></bold> on each branch markedly unequal; <bold><italic>lower glumes</italic></bold> to 8 mm long, 1-veined, acute, usually awned, awns 0.5–3 mm; <bold><italic>upper glumes</italic></bold> orbicular, acute, sometimes awn-tipped; <bold><italic>lemmas</italic></bold> 4.0–7.6 mm long, linear to broadly lanceolate, light greenish, smooth or scabrous, usually with greenish veins, apices acuminate, awned, awns 6–19 mm long, usually straight, scabrous; <bold><italic>paleas</italic></bold> 3.7–6.8 mm long, narrowly lanceolate, coarsely papillate or almost smooth, 2-keeled, the veins prominent, scabrous, greenish, sometimes extending as minute awns, acuminate; <bold><italic>anthers</italic></bold> 0.4–0.8 mm long, yellowish. <bold><italic>Caryopses</italic></bold> 1.8–3 mm long, oblong-ovoid, flattened, brownish. 2<italic>n</italic> = 20.</p><fig id="F8" position="float" orientation="portrait"><object-id xmlns:xlink="http://www.w3.org/1999/xlink" content-type="doi" xlink:type="simple">10.3897/phytokeys.230.103882.figure8</object-id><object-id xmlns:xlink="http://www.w3.org/1999/xlink" content-type="arpha" xlink:type="simple">012A407B-E917-5C17-8B2A-44C3EB70B689</object-id><label>Figure 8.</label><caption><p><bold>A–D</bold><italic><tp:taxon-name><tp:taxon-name-part taxon-name-part-type="genus" reg="Muhlenbergia">Muhlenbergia</tp:taxon-name-part><tp:taxon-name-part taxon-name-part-type="species" reg="diversiglumis">diversiglumis</tp:taxon-name-part></tp:taxon-name></italic> Trin. <bold>A</bold> habit <bold>B</bold> floret <bold>C</bold> glumes <bold>D</bold> ligule <bold>E–H</bold><italic><tp:taxon-name><tp:taxon-name-part taxon-name-part-type="genus" reg="Muhlenbergia">Muhlenbergia</tp:taxon-name-part><tp:taxon-name-part taxon-name-part-type="species" reg="implicata">implicata</tp:taxon-name-part></tp:taxon-name></italic> (Kunth) Kunth <bold>E</bold> habit <bold>F</bold> floret <bold>G</bold> glumes <bold>H</bold> ligule. <bold>A–D</bold> drawn from <italic>P.M. Peterson &amp; C.R. Annable 4158</italic> (US, WS). <bold>E–H</bold> drawn from <italic>P.M. Peterson &amp; C.R. Annable 4598</italic> (US, WS).</p></caption><graphic xmlns:xlink="http://www.w3.org/1999/xlink" xlink:href="phytokeys-230-001_article-103882__-g008.jpg" position="float" orientation="portrait" xlink:type="simple" id="oo_887876.jpg"><uri content-type="original_file" xlink:type="simple">https://binary.pensoft.net/fig/887876</uri></graphic></fig></tp:treatment-sec><tp:treatment-sec sec-type="distribution" id="SECID0EESBK"><title>Distribution.</title><p>The species is native to North America, Central America, Colombia, Venezuela, Ecuador, Peru, and Argentina (<xref ref-type="bibr" rid="B27">Peterson and Annable 1991</xref>; <xref ref-type="bibr" rid="B34">Peterson et al. 2001</xref>).</p></tp:treatment-sec><tp:treatment-sec sec-type="ecology" id="SECID0ESSBK"><title>Ecology.</title><p><italic><tp:taxon-name><tp:taxon-name-part taxon-name-part-type="genus" reg="Muhlenbergia">Muhlenbergia</tp:taxon-name-part><tp:taxon-name-part taxon-name-part-type="species" reg="diversiglumis">diversiglumis</tp:taxon-name-part></tp:taxon-name></italic> grows on moist cliffs, along water courses, sandy slopes, and road cuts, primarily in moist shaded environments of broadleaf evergreen forests and pine-oak forests; 600–2500 m.</p></tp:treatment-sec><tp:treatment-sec sec-type="comments" id="SECID0EDTBK"><title>Comments.</title><p><italic><tp:taxon-name><tp:taxon-name-part taxon-name-part-type="genus" reg="Muhlenbergia">Muhlenbergia</tp:taxon-name-part><tp:taxon-name-part taxon-name-part-type="species" reg="diversiglumis">diversiglumis</tp:taxon-name-part></tp:taxon-name></italic> can be differentiated from <italic><tp:taxon-name><tp:taxon-name-part taxon-name-part-type="genus" reg="Muhlenbergia">M.</tp:taxon-name-part><tp:taxon-name-part taxon-name-part-type="species" reg="ciliata">ciliata</tp:taxon-name-part></tp:taxon-name></italic>, <italic><tp:taxon-name><tp:taxon-name-part taxon-name-part-type="genus" reg="Muhlenbergia">M.</tp:taxon-name-part><tp:taxon-name-part taxon-name-part-type="species" reg="microsperma">microsperma</tp:taxon-name-part></tp:taxon-name></italic>, and <italic><tp:taxon-name><tp:taxon-name-part taxon-name-part-type="genus" reg="Muhlenbergia">M.</tp:taxon-name-part><tp:taxon-name-part taxon-name-part-type="species" reg="romaschenkoi">romaschenkoi</tp:taxon-name-part></tp:taxon-name></italic> in having secund panicles (versus not secund in the latter three species) with each primary branch consisting of 2–5 dimorphic spikelets where the proximal spikelets have short orbicular glumes less than 1 mm long, and the distal spikelets have glumes up to 8 mm long (<xref ref-type="bibr" rid="B27">Peterson and Annable 1991</xref>; <xref ref-type="bibr" rid="B10">Giraldo-Cañas and Peterson 2009</xref>).</p><p><italic><tp:taxon-name><tp:taxon-name-part taxon-name-part-type="genus" reg="Muhlenbergia">Muhlenbergia</tp:taxon-name-part><tp:taxon-name-part taxon-name-part-type="species" reg="diversiglumis">diversiglumis</tp:taxon-name-part></tp:taxon-name></italic> is a member of <tp:taxon-name><tp:taxon-name-part taxon-name-part-type="genus" reg="Muhlenbergia">M.</tp:taxon-name-part><tp:taxon-name-part taxon-name-part-type="infraspecific-rank">subg.</tp:taxon-name-part><tp:taxon-name-part taxon-name-part-type="subgenus" reg="Muhlenbergia">Muhlenbergia</tp:taxon-name-part></tp:taxon-name> and is sister to <italic><tp:taxon-name><tp:taxon-name-part taxon-name-part-type="genus" reg="Muhlenbergia">M.</tp:taxon-name-part><tp:taxon-name-part taxon-name-part-type="species" reg="alamosae">alamosae</tp:taxon-name-part></tp:taxon-name></italic> Vasey, a species from México (<xref ref-type="bibr" rid="B41">Peterson et al. 2021</xref>).</p></tp:treatment-sec><tp:treatment-sec sec-type="material" id="SECID0EPWBK"><title>Specimens examined.</title><p>Costa Rica. <bold>Alajuela</bold>: 1 km S of Carrizal, <italic>R.W. Pohl &amp; G. Davidse 11500</italic> (US). <bold>Cartago</bold>: San Ramón, E of San José, open grassy roadside, <italic>R.W. Pohl &amp; Mark Gabel 13678</italic> (MO); Road crossing of Río Reventado between Llano Grande and Tierra Blanca, gravelly river banks, <italic>R.W. Pohl &amp; M. Lucas 13092</italic> (MO). <bold>Heredia</bold>: Porrosati, 2 km by road N of Porrosati, <italic>R.W. Pohl &amp; M. Gabel 13672</italic> (MO); Carrizal, <italic>H. Pittier 786</italic> (US); Barba, cultures a La Esmeralda, <italic>A. Tonduz 1692</italic> (US). <bold>Puntarenas</bold>: Cordillera de Tilarán, <italic>W. Haber &amp; W. Zuchowski 10891</italic> (MO, INB). <bold>San José</bold>: Aserri, Cuenca del Pirris-Damas, Cerros Caraigres, Falda S, Quebrada Concha, en el camino viejo a Bijagual, <italic>J.F. Morales 5913</italic> (MO, INB); León Cortés Castro, Z.P. Caraigres, Cuenca del Pirris-Damas, Fila El Alto. <italic>J.F. Morales 5933</italic> (MO, INB), Pérez Zeledón, P. N. Chirripó camino a Chirripó a orilla del sendero, Cuenca Térraba- Sierpe, <italic>E. Alfaro</italic>, <italic>et al. 966</italic> (CR, INB); Hacienda La Esperanza, La Palma, <italic>O. Jiménez 963</italic> (CR). San Francisco de Guadalupe, cultivos, <italic>O. Jiménez s.n.</italic> (US); Jardines de San Francisco de Guadalupe, <italic>H. Pittier 9068</italic> (US); 11 km N of San Isidro de El General along the Carretera Interamericana, <italic>R.W. Pohl &amp; G. Davidse 11570</italic> (US); Between Aserrí and Tarbaca, <italic>P.C. Standley 41352</italic> (US); vicinity of Santa María de Dota, moist forest, <italic>P.C. Standley 41831</italic> (US); vicinity of Santa María de Dota, <italic>P.C. Standley &amp; J. Valerio 43215</italic> (US); La Verbena de Alajuelita, <italic>A. Tonduz 9084</italic> (US). El Salvador. <bold>Ahuachapán</bold>: Parque Nacional El Imposible: San Benito, al S del enganche de los ríos Venado y Escalares, <italic>E. Sandoval &amp; F. Pérez 1470</italic> (MO). <bold>San Salvador</bold>: Volcán San Salvador, el Boqueron, disturbed secondary forest bordering pasture and cafetale, <italic>A. Monro et al. 2179</italic> (MO); Volcano of San Salvador, <italic>A.S. Hitchcock 8929</italic> (US); Volcano of San Salvador, <italic>A.S. Hitchcock 8939</italic> (US); Volcano of San Salvador, <italic>A.S. Hitchcock 8940</italic> (US). Guatemala. <bold>Alta Verapaz</bold>: near San Cristóbal Verapaz, wet thickets and second growth forest, <italic>L.O. Williams et al. 42228</italic> (MO); Coban, <italic>H. Von Turckheim s.c.</italic> (US); Coban, Maisfeldem. unter Kiefernald, <italic>H. Von Turckheim 3988</italic> (US). <bold>Guatemala</bold>: Guatemala City, <italic>A.S. Hitchcock 9049</italic> (US). <bold>Huehuetenango</bold>: 21 mi NW of Huehuetenango on Pan American Hwy. 1, <italic>P.M. Peterson &amp; C.R. Annable 4682</italic> (MO). <bold>Jalapa</bold>: Mountains along the road between Jalapa and Paraiso, <italic>P.C. Standley 77358</italic> (US). <bold>Jutiapa</bold>: Volcan Chingo, <italic>W.C. Shannon 3699</italic> (US). <bold>Quiche</bold>: Chichicastenango, 4 km S of Chichicastenango, steep wooded hillside dominated by pine and oak, <italic>W.E. Harmon 4613</italic> (MO). <bold>San Marcos</bold>: Wet mountain forest near Aldea Fraternidad, between San Rafael Pie de la Cuesta and Palo GPoales, west facing slope of the Sierra Madre Mountains, <italic>L.O. Williams et al. 25993; L.O. Williams et al. 25971</italic> (US); Montane cloud forest area on outer slopes of Tajumulco Volcano, Sierra Madre Mountains about 8–10 km west of San Marcos, <italic>L.O. Williams et al. 26928</italic> (US). Honduras. <bold>Francisco Morazán</bold>: Tatumbla, Cerro Uyuca, <italic>R.W. Pohl 12493</italic> (MO); San Antonio del Oriente, <italic>J.R. Swallen 10975</italic> (US); forest with with <italic><tp:taxon-name><tp:taxon-name-part taxon-name-part-type="genus" reg="Pinus">Pinus</tp:taxon-name-part></tp:taxon-name></italic> and <italic><tp:taxon-name><tp:taxon-name-part taxon-name-part-type="genus" reg="Liquidambar">Liquidambar</tp:taxon-name-part></tp:taxon-name></italic> entre Peña Blanca y Lo de Ponce, <italic>L.O. Williams &amp; A. Molina R. 17126</italic> (US). Mexico. <bold>Chiapas. Angel Albino Corzo</bold>: slopes of Río Cuxtepec. along stream below Finca Cuxtepec, <italic>D.E. Breedlove &amp; J.L. Strother 46692</italic> (CAS, MO). <bold>Motozintla</bold>: Sierra Madre de Chiapas 5 mi NW of Motozintla de Mendoza on road to El Porvenir, <italic>P.M. Peterson &amp; C.R. Annable 4707</italic> (ENCB, MEXU, US, MO); W side of Cerro Mozotal, 11 km NW of the junction of the road to Motozintla along the road to El Porvenir and Siltepec, <italic>D.E. Breedlove &amp; B.M. Bartholomew 55714</italic> (CAS, MO). <bold>Zinancantán</bold>: Hwy 190, 10 mi SE of the road to Simojovel paraje of Granadia, <italic>D.E. Breedlove 7276</italic> (ENCB).</p></tp:treatment-sec><ref-list><ref id="B27"><mixed-citation xmlns:xlink="http://www.w3.org/1999/xlink" xlink:type="simple"><person-group><name name-style="western"><surname>Peterson</surname><given-names>PM</given-names></name><name name-style="western"><surname>Annable</surname><given-names>CR</given-names></name></person-group> (<year>1991</year>) <article-title>Systematics of the annual species of <italic><tp:taxon-name><tp:taxon-name-part taxon-name-part-type="genus">Muhlenbergia</tp:taxon-name-part></tp:taxon-name></italic> (<tp:taxon-name><tp:taxon-name-part taxon-name-part-type="family">Poaceae</tp:taxon-name-part></tp:taxon-name>-<tp:taxon-name><tp:taxon-name-part taxon-name-part-type="tribe">Eragrostideae</tp:taxon-name-part></tp:taxon-name>).</article-title><source>Systematic Botany Monographs</source><volume>31</volume>: <fpage>1</fpage>–<lpage>109</lpage>. <ext-link xlink:href="10.2307/25027794" ext-link-type="doi" xlink:type="simple">https://doi.org/10.2307/25027794</ext-link></mixed-citation></ref><ref id="B34"><mixed-citation xmlns:xlink="http://www.w3.org/1999/xlink" xlink:type="simple"><person-group><name name-style="western"><surname>Peterson</surname><given-names>PM</given-names></name><name name-style="western"><surname>Soreng</surname><given-names>RJ</given-names></name><name name-style="western"><surname>Davidse</surname><given-names>G</given-names></name><name name-style="western"><surname>Filgueiras</surname><given-names>TS</given-names></name><name name-style="western"><surname>Zuloaga</surname><given-names>FO</given-names></name><name name-style="western"><surname>Judziewicz</surname><given-names>EJ</given-names></name></person-group> (<year>2001</year>) <article-title>Catalogue of New World grasses (<tp:taxon-name><tp:taxon-name-part taxon-name-part-type="family">Poaceae</tp:taxon-name-part></tp:taxon-name>): II. subfamily <tp:taxon-name><tp:taxon-name-part taxon-name-part-type="subfamily">Chloridoideae</tp:taxon-name-part></tp:taxon-name>.</article-title><source>Contributions from the United States National Herbarium</source><volume>41</volume>: <fpage>1</fpage>–<lpage>255</lpage>.</mixed-citation></ref><ref id="B10"><mixed-citation xmlns:xlink="http://www.w3.org/1999/xlink" xlink:type="simple"><person-group><name name-style="western"><surname>Giraldo-Cañas</surname><given-names>D</given-names></name><name name-style="western"><surname>Peterson</surname><given-names>P</given-names></name></person-group> (<year>2009</year>) <article-title>El género <italic><tp:taxon-name><tp:taxon-name-part taxon-name-part-type="genus">Muhlenbergia</tp:taxon-name-part></tp:taxon-name></italic> (<tp:taxon-name><tp:taxon-name-part taxon-name-part-type="family">Poaceae</tp:taxon-name-part></tp:taxon-name>: <tp:taxon-name><tp:taxon-name-part taxon-name-part-type="subfamily">Chloridoideae</tp:taxon-name-part></tp:taxon-name>: <tp:taxon-name><tp:taxon-name-part taxon-name-part-type="tribe">Cynodonteae</tp:taxon-name-part></tp:taxon-name>: <tp:taxon-name><tp:taxon-name-part taxon-name-part-type="subtribe">Muhlenbergiinae</tp:taxon-name-part></tp:taxon-name>) en Colombia.</article-title><source>Caldasia</source><volume>31</volume>: <fpage>269</fpage>–<lpage>302</lpage>. <ext-link xlink:href="https://repository.si.edu/handle/10088/8913" ext-link-type="uri" xlink:type="simple">https://repository.si.edu/handle/10088/8913</ext-link></mixed-citation></ref><ref id="B41"><mixed-citation xmlns:xlink="http://www.w3.org/1999/xlink" xlink:type="simple"><person-group><name name-style="western"><surname>Peterson</surname><given-names>PM</given-names></name><name name-style="western"><surname>Roquet</surname><given-names>C</given-names></name><name name-style="western"><surname>Romaschenko</surname><given-names>K</given-names></name><name name-style="western"><surname>Herrera Arrieta</surname><given-names>Y</given-names></name><name name-style="western"><surname>Susanna</surname><given-names>A</given-names></name></person-group> (<year>2021</year>) <article-title>A biogeographical analysis of <italic><tp:taxon-name><tp:taxon-name-part taxon-name-part-type="genus">Muhlenbergia</tp:taxon-name-part></tp:taxon-name></italic> (<tp:taxon-name><tp:taxon-name-part taxon-name-part-type="family">Poaceae</tp:taxon-name-part></tp:taxon-name>: <tp:taxon-name><tp:taxon-name-part taxon-name-part-type="subfamily">Chloridoideae</tp:taxon-name-part></tp:taxon-name>: <tp:taxon-name><tp:taxon-name-part taxon-name-part-type="tribe">Cynodonteae</tp:taxon-name-part></tp:taxon-name>: <tp:taxon-name><tp:taxon-name-part taxon-name-part-type="subtribe">Muhlenbergiinae</tp:taxon-name-part></tp:taxon-name>).</article-title><source>Journal of Systematics and Evolution</source><volume>60</volume>(<issue>3</issue>): <fpage>621</fpage>–<lpage>629</lpage>. <ext-link xlink:href="10.1111/jse.12805" ext-link-type="doi" xlink:type="simple">https://doi.org/10.1111/jse.12805</ext-link></mixed-citation></ref></ref-list></tp:taxon-treatment>
