# Supplementary material for: ﻿Taxonomic revision of Muhlenbergia (Poaceae, Chloridoideae, Cynodonteae, Muhlenbergiinae) in Central America: phylogeny and classification
Source: PhytoKeys. 2023 Aug 3;230:1–106. doi: 10.3897/phytokeys.230.103882 (PMC10416094; doi:10.3897/phytokeys.230.103882)
Supplement: XML Treatment for Muhlenbergia implicata [file phytokeys.230.103882-treatment11.xml]

<!DOCTYPE tp:taxon-treatment
  PUBLIC "-//TaxonX//DTD Taxonomic Treatment Publishing DTD v0 20100105//EN" "tax-treatment-NSO.dtd">
<tp:taxon-treatment xmlns:tp="http://www.plazi.org/taxpub"><tp:treatment-meta><kwd-group><label>Taxon classification</label><kwd>
                <named-content content-type="kingdom">Plantae</named-content>
              </kwd><kwd>
                <named-content content-type="order">Poales</named-content>
              </kwd><kwd>
                <named-content content-type="family">Poaceae</named-content>
              </kwd></kwd-group><mixed-citation publication-type="journal"><person-group><name><surname>Peterson</surname><given-names>Paul M.</given-names></name><name><surname>Herrera Arrieta</surname><given-names>Yolanda</given-names></name><name><surname>Lobo Cabezas</surname><given-names>Silvia</given-names></name><name><surname>Romaschenko</surname><given-names>Konstantin</given-names></name></person-group><article-title>﻿Taxonomic revision of <italic><tp:taxon-name><tp:taxon-name-part taxon-name-part-type="genus" reg="Muhlenbergia">Muhlenbergia</tp:taxon-name-part></tp:taxon-name></italic> (<tp:taxon-name><tp:taxon-name-part taxon-name-part-type="family">Poaceae</tp:taxon-name-part></tp:taxon-name>, <tp:taxon-name><tp:taxon-name-part taxon-name-part-type="subfamily">Chloridoideae</tp:taxon-name-part></tp:taxon-name>, <tp:taxon-name><tp:taxon-name-part taxon-name-part-type="tribe">Cynodonteae</tp:taxon-name-part></tp:taxon-name>, <tp:taxon-name><tp:taxon-name-part taxon-name-part-type="subtribe">Muhlenbergiinae</tp:taxon-name-part></tp:taxon-name>) in Central America: phylogeny and classification</article-title><source>PhytoKeys</source><day>03</day><month>08</month><year>2023</year><volume>230</volume><fpage>1</fpage><lpage>106</lpage><pub-id pub-id-type="doi">10.3897/phytokeys.230.103882</pub-id></mixed-citation></tp:treatment-meta><tp:nomenclature><label>﻿10.</label><tp:taxon-name>
              <object-id xmlns:xlink="http://www.w3.org/1999/xlink" content-type="arpha" xlink:type="simple">4F0B9218-88B8-53A0-86AF-1BB2AD92FA3C</object-id>
              <tp:taxon-name-part taxon-name-part-type="genus" reg="Muhlenbergia">Muhlenbergia</tp:taxon-name-part>
              <tp:taxon-name-part taxon-name-part-type="species" reg="implicata">implicata</tp:taxon-name-part>
            </tp:taxon-name><tp:taxon-authority>(Kunth) Trin., Gram. Unifl. Sesquifl. 193: t. 5a, f. 26. 1824.</tp:taxon-authority><xref ref-type="fig" rid="F8">Fig. 8E–H</xref><tp:nomenclature-citation-list><tp:nomenclature-citation><tp:taxon-name>
                  <tp:taxon-name-part taxon-name-part-type="genus" reg="Podosemum">Podosemum</tp:taxon-name-part>
                  <tp:taxon-name-part taxon-name-part-type="species" reg="implicatum">implicatum</tp:taxon-name-part>
                </tp:taxon-name><comment>Kunth, Nov. Gen. &amp; Sp. 1: 127. 1815 (1816). Type: México, Michoacán, near Lake Cuiseo and Puerto de Andaracuas, <italic>F.W.H.A. Humboldt &amp; A.J.A. Bonpland s.n</italic>. (holotype: B-W!; isotype: P!). ≡ <tp:taxon-name><tp:taxon-name-part taxon-name-part-type="genus" reg="Trichochloa">Trichochloa</tp:taxon-name-part><tp:taxon-name-part taxon-name-part-type="species" reg="implicata">implicata</tp:taxon-name-part></tp:taxon-name> (Kunth) Roem. &amp; Schult., Syst. Veg. 2: 385. 1817 ≡ <tp:taxon-name><tp:taxon-name-part taxon-name-part-type="genus" reg="Agrostis">Agrostis</tp:taxon-name-part><tp:taxon-name-part taxon-name-part-type="species" reg="implicata">implicata</tp:taxon-name-part></tp:taxon-name> (Kunth) Spreng., Syst. Veg. 1: 262. 1825. Basionym.</comment></tp:nomenclature-citation><tp:nomenclature-citation><tp:taxon-name>
                  <tp:taxon-name-part taxon-name-part-type="status">=</tp:taxon-name-part>
                  <tp:taxon-name-part taxon-name-part-type="genus" reg="Muhlenbergia">Muhlenbergia</tp:taxon-name-part>
                  <tp:taxon-name-part taxon-name-part-type="species" reg="erecta">erecta</tp:taxon-name-part>
                </tp:taxon-name><comment> J. Presl, Reliq. Haenk. 1:231. 1830, nom illeg. hom., non <tp:taxon-name><tp:taxon-name-part taxon-name-part-type="genus" reg="Muhlenbergia">Muhlenbergia</tp:taxon-name-part><tp:taxon-name-part taxon-name-part-type="species" reg="erecta">erecta</tp:taxon-name-part></tp:taxon-name> Schreb, 1807. Type: México, <italic>Haenke s.n.</italic> (holotype: PR!). </comment></tp:nomenclature-citation></tp:nomenclature-citation-list></tp:nomenclature><tp:treatment-sec sec-type="description" id="SECID0E6NCK"><title>Description.</title><p>Caespitose slender <bold><italic>annuals</italic>. <italic>Culms</italic></bold> 15–50(–70) cm tall, mostly branched below and lax spreading or erect, scaberulous to short-pubescent below the nodes, the nodes 0.4–0.6 mm in diameter just below the inflorescence; <bold><italic>internodes</italic></bold> 3–9.5 cm long. <bold><italic>Leaf sheaths</italic></bold> 1.4–9.1 mm long, mostly shorter than the internodes, glabrous to scaberulous; <bold><italic>ligules</italic></bold> 1–2.5(–3) mm long, membranous to hyaline; <bold><italic>blades</italic></bold> 3–5(–10) cm long, 1–2.5 mm wide, flat or loosely involute, short pubescent above and mostly glabrous below, margins scabrous. <bold><italic>Panicles</italic></bold> 7–12(–26) cm long, 3–5(–9.2) cm wide, open, diffuse, with the peduncle included in the sheath, axis scaberulous; <bold><italic>primary branches</italic></bold> ascending and spreading up to 90° from the culm axis; <bold><italic>pedicels</italic></bold> 7–11 mm long, capillary, flexuous, delicate, smooth, nodding to reflexed, mostly purplish, thickened just below the spikelet. <bold><italic>Spikelets</italic></bold> 2.5–3(–4) mm long, purple; <bold><italic>glumes</italic></bold> 0.2–0.6 mm long, unequal, glabrous, apex truncate to broadly obtuse, often erose; <bold><italic>lower glumes</italic></bold> 0.2–0.4 mm long, veinless; <bold><italic>upper glumes</italic></bold> 0.3–0.6 mm long, 1-veined; <bold><italic>lemmas</italic></bold> 2.5–3(–4.5) mm long, 3-veined, appearing 5-veined because the margins are folded with rows of barbs that resemble extra veins, narrowly lanceolate, scabrous, apex awned and 2-toothed, the teeth to 1 mm long, the awns 8–26 mm long; <bold><italic>callus</italic></bold> with whitish appressed or spreading pubescence, the hairs up to 0.7 mm long; <bold><italic>paleas</italic></bold> 2.9–4 mm long, narrowly lanceolate, glabrous, apex acuminate; <bold><italic>anthers</italic></bold> 0.4–0.9 mm long, purple. <bold><italic>Caryopses</italic></bold> 1.8–2.7 mm long, narrowly fusiform, brownish. <italic>2n</italic> = 20 (<xref ref-type="bibr" rid="B27">Peterson and Annable 1991</xref>).</p></tp:treatment-sec><tp:treatment-sec sec-type="distribution" id="SECID0EJQCK"><title>Distribution.</title><p><italic><tp:taxon-name><tp:taxon-name-part taxon-name-part-type="genus" reg="Muhlenbergia">Muhlenbergia</tp:taxon-name-part><tp:taxon-name-part taxon-name-part-type="species" reg="implicata">implicata</tp:taxon-name-part></tp:taxon-name></italic> ranges from México to Central (Costa Rica, El Salvador, Guatemala, Honduras, México, Nicaragua, and Panama) and South America (<xref ref-type="bibr" rid="B27">Peterson and Annable 1991</xref>; <xref ref-type="bibr" rid="B34">Peterson et al. 2001</xref>). In Mexico, <italic><tp:taxon-name><tp:taxon-name-part taxon-name-part-type="genus" reg="Muhlenbergia">M.</tp:taxon-name-part><tp:taxon-name-part taxon-name-part-type="species" reg="implicata">implicata</tp:taxon-name-part></tp:taxon-name></italic> is known from Chiapas and Campeche (<xref ref-type="bibr" rid="B53">Sanchez-Ken 2018</xref>).</p></tp:treatment-sec><tp:treatment-sec sec-type="ecology" id="SECID0ERRCK"><title>Ecology.</title><p>This species grows on cliffs, canyon walls, and dry to rocky roadsides in open vegetation associated with oak-pinyon-juniper woodlands; (5–) 600–2550 m.</p></tp:treatment-sec><tp:treatment-sec sec-type="comments" id="SECID0EWRCK"><title>Comments.</title><p><italic><tp:taxon-name><tp:taxon-name-part taxon-name-part-type="genus" reg="Muhlenbergia">Muhlenbergia</tp:taxon-name-part><tp:taxon-name-part taxon-name-part-type="species" reg="implicata">implicata</tp:taxon-name-part></tp:taxon-name></italic> is a member of <tp:taxon-name><tp:taxon-name-part taxon-name-part-type="genus" reg="Muhlenbergia">M.</tp:taxon-name-part><tp:taxon-name-part taxon-name-part-type="infraspecific-rank">subg.</tp:taxon-name-part><tp:taxon-name-part taxon-name-part-type="subgenus" reg="Pseudosporobolus">Pseudosporobolus</tp:taxon-name-part></tp:taxon-name> and is sister to a central Mexican endemic, <italic><tp:taxon-name><tp:taxon-name-part taxon-name-part-type="genus" reg="Muhlenbergia">M.</tp:taxon-name-part><tp:taxon-name-part taxon-name-part-type="species" reg="seatonii">seatonii</tp:taxon-name-part></tp:taxon-name></italic> Scribn. (Fig. <xref ref-type="fig" rid="F1">1</xref>; <xref ref-type="bibr" rid="B41">Peterson et al. 2021</xref>).</p></tp:treatment-sec><tp:treatment-sec sec-type="material" id="SECID0EHTCK"><title>Specimens examined.</title><p>Costa Rica. <bold>Alajuela</bold>: San Ramón, San Pedro de San Ramón, <italic>A.M. Brenes 14966</italic> (CR); San Ramón, Colinas de San Pedro de San Ramón, <italic>A.M. Brenes 16704</italic> (CR); San Ramón, San Juan cerca de San Ramón, <italic>A. M. Brenes 16852</italic> (CR); Orillas de camino, <italic>O. Jiménez 44</italic> (US); Canoas, <italic>O. Jiménez s.n.</italic> (US); 4 km NW of San Jose, Dry road bank in coffee plantation, <italic>R.W. Pohl &amp; G. Davidse 11366</italic> (US); 1 km S of Carrizal. Open roadside in coffee plantation, <italic>R.W. Pohl &amp; G. Davidse 11501</italic> (US). <bold>Cartago</bold>: <italic>R.W. Pohl &amp; M. Lucas 13152</italic> (MO). <bold>Heredia</bold>: <italic>M. Grayum 9600</italic> (MO). <bold>San José</bold>: <italic>R.W. Pohl &amp; M. Lucas 12997</italic> (MO); Puriscal, 10 km antes de Puriscal, <italic>R. Ocampo1123</italic> (CR); San José, <italic>J.J. Cooper 5996</italic> (US); along railway, <italic>A.S. Hitchcock 8511</italic> (US); San José, <italic>A.S. Hitchcock 8459</italic> (US); San Francisco de Guadalupe, sobre paredón, <italic>O. Jiménez 5</italic> (US); 13 km N of San Isidro de El General along the carretera interamericana, busy roadside in forest, <italic>R.W. Pohl &amp; G. Davidse 11628</italic> (US); vicinity of Santa Maria de Dota, in potrero, <italic>P.C. Standley 41586</italic> (US); vicinity of Santa Maria de Dota, in cafetal, <italic>P.C. Standley 41608</italic> (US); vicinity of Santa Maria de Dota, brushy slope, <italic>P.C. Standley &amp; J. Valerio 43218</italic> (US). El Salvador. <bold>La Libertad</bold>: Volcán San Salvador, <italic>P. Bernhardt &amp; E.A. Montalvo 79</italic> (MO); Volcano of San Salvador, <italic>A.S. Hitchcock 8948</italic> (US). Guatemala. <bold>Alta Verapaz</bold>: Coban, <italic>H. Von Turckheim 3990</italic> (US); Coban, <italic>H. Von Turckheim s.n.</italic> (US). <bold>Chimaltenango</bold>: along road from Chimaltenango to San Martin Jilotepeque, <italic>P.C. Standley 57892</italic> (US); along road between Chimaltenango and San Martin Jilotepeque, oak forest, <italic>P.C. Standley 80877</italic> (US). <bold>Guatemala</bold>: Guatemala City, <italic>A. S. Hitchcock 9030</italic> (US); Guatemala City, <italic>A.S. Hitchcock 9013</italic> (US); Barranca north of Guatemala City, <italic>W. Popenoe 736</italic> (US). <bold>Huehuetenango</bold>: Sierra los Cuchumatanes. 8 mi N of Huehuetenango on Pan American hwy CA 1, slopes above Rio, <tp:taxon-name><tp:taxon-name-part taxon-name-part-type="genus" reg="Quercus">Quercus</tp:taxon-name-part></tp:taxon-name> forest, <italic>P.M. Peterson &amp; C.R. Annable 4701</italic> (MO, US); About Laguna de Ocubila, east of Huehuetenango, dry open bank, <italic>P.C. Standley 82631</italic> (US); Pine-oak forest region, canyon at head of Rio Chixoy, about 10 km southwest of Huehuetenango, <italic>L.O. Williams et al.22548</italic> (US); Barranco in oak forest near Ocubila, 10 km west of Aguacatan, <italic>L.O. Williams &amp; T.P. Williams 21785</italic> (US); Open, wet, boggy meadow 3 km S of Huehuetenango, <italic>L.O. Williams et al. 22105</italic> (US). <bold>Jalapa</bold>: Jalapa, <italic>P.C. Standley 76829</italic> (MO); vicinity of Jalapa, damp thicket, <italic>P.C. Standley 76399</italic> (US); vicinity of Jalapa, <italic>P.C. Standley 76410</italic> (US). <bold>Sacatepequez</bold>: Magdalena, <italic>W. A</italic>. <italic>Archer 3867</italic> (US); Above Pastores, sand along stream, <italic>P.C. Standley 60846</italic> (US). Mountains near Santa Maria, <italic>Weatherwax 173</italic> (US). Honduras. <bold>El Paraíso</bold>: Guinope, drainage of the Rio Yeguare, en el pantano, llanos y potreros empantanados de Galeras y Llano de Lizapa, <italic>A. Molina 3367</italic> (MO); Cumbre on Yuscaran road, rocky slope in pine forest, <italic>P.C. Standley 29360</italic> (US). <bold>Francisco Morazán</bold>: Distrito Central, Colonia Miraflores, <italic>A. Díaz 244A</italic> (MO); San Antonio de Oriente, Las Mesas, <italic>R.W. Pohl 12521</italic> (MO); Distrito Central, between El Hatillo and Los Jutes, <italic>R.W. Pohl &amp; M. Gabel 13791</italic> (MO); Las Casitas, L. <italic>Villela 129</italic> (MO); Cerro la Uyuca, La Labranza and vicinity, along trail to summit, moist thicket, trail to La Labranza, <italic>P.C. Standley 28299</italic> (US); vicinity of Suyapa, <italic>J.R. Swallen 11271</italic> (US); San Antonio del Oriente, <italic>J.R. Swallen 10915</italic> (US); Drainage of the Rio Yeguare, <italic>L.O. Williams 16905</italic> (US). Mexico. <bold>Campeche</bold>: <bold>Campeche</bold>: 2.5 km al oeste de San Francisco Kobén, 5m, 20 Sep 2003, <italic>C. Gutiérrez Báez 7909</italic> (MEXU-1338596). <bold>Chiapas</bold>: 10.5 mi SE of San Cristobal de las Casas, <italic>P.M. Peterson &amp; C.R. Annable 4721</italic> (ENCB, MEXU, US); near San Cristóbal, <italic>A.A. Beetle 3963</italic> (MEXU); W edge of San Cristóbal de las Casas, <italic>D.E. Breedlove 53975</italic> (NY); 2 mi S of Tuxtla Gutiérrez along road to Villa Flores, <italic>D.E. Breedlove &amp; P.H. Raven 13357</italic> (US). <bold>La Trinitaria</bold>: 20 km S of La Trinitaria, <italic>D.E. Breedlove &amp; G. Davidse 55055</italic> (CAS, MO); 6–7 km S of La Trinitaria, <italic>G. Davidse et al. 29972</italic> (MO). <bold>Ixtapa</bold>: near the Zinacantán Paraje of Muctajoc, <italic>D.E. Breedlove &amp; G. Davidse 54021</italic> (CAS, MO); near Ixtapa, <italic>D.E. Breedlove &amp; G. Davidse 54298</italic> (CAS, MO); near the Zinacantán Paraje of Muctajoc, <italic>D.E. Breedlove &amp; G. Davidse 53991</italic> (CAS, MO). <bold>Pueblo Nuevo Solistahuacán</bold>: Clínica Yerba Buena, 2 km NW de Pueblo Nuevo Solistahuacán, <italic>D.E. Breedlove &amp; P.H. Raven 19825</italic> (ENCB, TAES, US). <bold>San Cristobal de las casas</bold>: S end of the valley of San Cristóbal Las Casas, <italic>D.E. Breedlove &amp; G. Davidse 54374</italic> (CAS, MO). <bold>Teopisca</bold>: N of Teopisca, <italic>D.E. Breedlove &amp; G. Davidse 54770</italic> (CAS, MO); 7 km NW of Teopisca along hwy. to San Cristobal de las Casas, <italic>G. Davidse</italic>, <italic>M. Sousa</italic>, <italic>O. Téllez</italic>, <italic>E. Martinez &amp; J. Davidse 29826</italic> (MO, US); 6 km W of Teopisca, <italic>F.W. Gould &amp; S.L. Hatch 14420</italic> (US). Nicaragua. <bold>Estelí</bold>: Las Pilas, <italic>P.P. Moreno 22341</italic> (MO). <bold>Jinotega</bold>: Mountain slopes and wooded ravines of Cordillera Central de Nicaragua, 2–4 km S of Jinotega, grass in clearing, <italic>L.O. Williams et al. 23554</italic> (MO); Jinotega, <italic>L. O. Williams et al. 27924</italic> (MO). Panama. <bold>Chiriquí</bold>: <italic>G. Davidse &amp; W.G. D´Arcy 10382</italic> (MO); <italic>J.A</italic>. <italic>Duke 9197</italic> (MO); <italic>M. Nee 14135</italic> (MO).</p></tp:treatment-sec><tp:treatment-sec><!--Section generated to contain objects referenced in tp:taxon-treatment.--><fig id="F8" position="float" orientation="portrait"><object-id xmlns:xlink="http://www.w3.org/1999/xlink" content-type="doi" xlink:type="simple">10.3897/phytokeys.230.103882.figure8</object-id><object-id xmlns:xlink="http://www.w3.org/1999/xlink" content-type="arpha" xlink:type="simple">012A407B-E917-5C17-8B2A-44C3EB70B689</object-id><label>Figure 8.</label><caption><p><bold>A–D</bold><italic><tp:taxon-name><tp:taxon-name-part taxon-name-part-type="genus" reg="Muhlenbergia">Muhlenbergia</tp:taxon-name-part><tp:taxon-name-part taxon-name-part-type="species" reg="diversiglumis">diversiglumis</tp:taxon-name-part></tp:taxon-name></italic> Trin. <bold>A</bold> habit <bold>B</bold> floret <bold>C</bold> glumes <bold>D</bold> ligule <bold>E–H</bold><italic><tp:taxon-name><tp:taxon-name-part taxon-name-part-type="genus" reg="Muhlenbergia">Muhlenbergia</tp:taxon-name-part><tp:taxon-name-part taxon-name-part-type="species" reg="implicata">implicata</tp:taxon-name-part></tp:taxon-name></italic> (Kunth) Kunth <bold>E</bold> habit <bold>F</bold> floret <bold>G</bold> glumes <bold>H</bold> ligule. <bold>A–D</bold> drawn from <italic>P.M. Peterson &amp; C.R. Annable 4158</italic> (US, WS). <bold>E–H</bold> drawn from <italic>P.M. Peterson &amp; C.R. Annable 4598</italic> (US, WS).</p></caption><graphic xmlns:xlink="http://www.w3.org/1999/xlink" xlink:href="phytokeys-230-001_article-103882__-g008.jpg" position="float" orientation="portrait" xlink:type="simple" id="oo_887876.jpg"><uri content-type="original_file" xlink:type="simple">https://binary.pensoft.net/fig/887876</uri></graphic></fig><fig id="F1" position="float" orientation="portrait"><object-id xmlns:xlink="http://www.w3.org/1999/xlink" content-type="doi" xlink:type="simple">10.3897/phytokeys.230.103882.figure1</object-id><object-id xmlns:xlink="http://www.w3.org/1999/xlink" content-type="arpha" xlink:type="simple">FC661783-FDE1-5936-8E5A-A38F4C225278</object-id><label>Figure 1.</label><caption><p><bold>A, B</bold> Bayesian tree inferred from combined plastid (<italic>ndhA</italic> intron, <italic>rps16-trnK</italic>, <italic>rps16</italic> intron, <italic>rps3</italic>, and <italic>rpl32-trnL</italic>) and ITS sequences. Thick branches indicate posterior probabilities of 0.95–1; species in bold occur in Central America; Scale bar: 2%.</p></caption><graphic xmlns:xlink="http://www.w3.org/1999/xlink" xlink:href="phytokeys-230-001_article-103882__-g001.jpg" position="float" orientation="portrait" xlink:type="simple" id="oo_887869.jpg"><uri content-type="original_file" xlink:type="simple">https://binary.pensoft.net/fig/887869</uri></graphic></fig></tp:treatment-sec><ref-list><ref id="B27"><mixed-citation xmlns:xlink="http://www.w3.org/1999/xlink" xlink:type="simple"><person-group><name name-style="western"><surname>Peterson</surname><given-names>PM</given-names></name><name name-style="western"><surname>Annable</surname><given-names>CR</given-names></name></person-group> (<year>1991</year>) <article-title>Systematics of the annual species of <italic><tp:taxon-name><tp:taxon-name-part taxon-name-part-type="genus">Muhlenbergia</tp:taxon-name-part></tp:taxon-name></italic> (<tp:taxon-name><tp:taxon-name-part taxon-name-part-type="family">Poaceae</tp:taxon-name-part></tp:taxon-name>-<tp:taxon-name><tp:taxon-name-part taxon-name-part-type="tribe">Eragrostideae</tp:taxon-name-part></tp:taxon-name>).</article-title><source>Systematic Botany Monographs</source><volume>31</volume>: <fpage>1</fpage>–<lpage>109</lpage>. <ext-link xlink:href="10.2307/25027794" ext-link-type="doi" xlink:type="simple">https://doi.org/10.2307/25027794</ext-link></mixed-citation></ref><ref id="B34"><mixed-citation xmlns:xlink="http://www.w3.org/1999/xlink" xlink:type="simple"><person-group><name name-style="western"><surname>Peterson</surname><given-names>PM</given-names></name><name name-style="western"><surname>Soreng</surname><given-names>RJ</given-names></name><name name-style="western"><surname>Davidse</surname><given-names>G</given-names></name><name name-style="western"><surname>Filgueiras</surname><given-names>TS</given-names></name><name name-style="western"><surname>Zuloaga</surname><given-names>FO</given-names></name><name name-style="western"><surname>Judziewicz</surname><given-names>EJ</given-names></name></person-group> (<year>2001</year>) <article-title>Catalogue of New World grasses (<tp:taxon-name><tp:taxon-name-part taxon-name-part-type="family">Poaceae</tp:taxon-name-part></tp:taxon-name>): II. subfamily <tp:taxon-name><tp:taxon-name-part taxon-name-part-type="subfamily">Chloridoideae</tp:taxon-name-part></tp:taxon-name>.</article-title><source>Contributions from the United States National Herbarium</source><volume>41</volume>: <fpage>1</fpage>–<lpage>255</lpage>.</mixed-citation></ref><ref id="B53"><mixed-citation xmlns:xlink="http://www.w3.org/1999/xlink" xlink:type="simple"><person-group><name name-style="western"><surname>Sanchez-Ken</surname><given-names>JG</given-names></name></person-group> (<year>2018</year>) <article-title>Riqueza de especies, clasificación y listado de las gramíneas (<tp:taxon-name><tp:taxon-name-part taxon-name-part-type="family">Poaceae</tp:taxon-name-part></tp:taxon-name>) de México.</article-title><source>Acta Botánica Mexicana</source><volume>126</volume>(<issue>126</issue>): <fpage>1</fpage>–<lpage>115</lpage>. <ext-link xlink:href="10.21829/abm126.2019.1379" ext-link-type="doi" xlink:type="simple">https://doi.org/10.21829/abm126.2019.1379</ext-link></mixed-citation></ref><ref id="B41"><mixed-citation xmlns:xlink="http://www.w3.org/1999/xlink" xlink:type="simple"><person-group><name name-style="western"><surname>Peterson</surname><given-names>PM</given-names></name><name name-style="western"><surname>Roquet</surname><given-names>C</given-names></name><name name-style="western"><surname>Romaschenko</surname><given-names>K</given-names></name><name name-style="western"><surname>Herrera Arrieta</surname><given-names>Y</given-names></name><name name-style="western"><surname>Susanna</surname><given-names>A</given-names></name></person-group> (<year>2021</year>) <article-title>A biogeographical analysis of <italic><tp:taxon-name><tp:taxon-name-part taxon-name-part-type="genus">Muhlenbergia</tp:taxon-name-part></tp:taxon-name></italic> (<tp:taxon-name><tp:taxon-name-part taxon-name-part-type="family">Poaceae</tp:taxon-name-part></tp:taxon-name>: <tp:taxon-name><tp:taxon-name-part taxon-name-part-type="subfamily">Chloridoideae</tp:taxon-name-part></tp:taxon-name>: <tp:taxon-name><tp:taxon-name-part taxon-name-part-type="tribe">Cynodonteae</tp:taxon-name-part></tp:taxon-name>: <tp:taxon-name><tp:taxon-name-part taxon-name-part-type="subtribe">Muhlenbergiinae</tp:taxon-name-part></tp:taxon-name>).</article-title><source>Journal of Systematics and Evolution</source><volume>60</volume>(<issue>3</issue>): <fpage>621</fpage>–<lpage>629</lpage>. <ext-link xlink:href="10.1111/jse.12805" ext-link-type="doi" xlink:type="simple">https://doi.org/10.1111/jse.12805</ext-link></mixed-citation></ref></ref-list></tp:taxon-treatment>
