# Supplementary material for: ﻿Taxonomic revision of Muhlenbergia (Poaceae, Chloridoideae, Cynodonteae, Muhlenbergiinae) in Central America: phylogeny and classification
Source: PhytoKeys. 2023 Aug 3;230:1–106. doi: 10.3897/phytokeys.230.103882 (PMC10416094; doi:10.3897/phytokeys.230.103882)
Supplement: XML Treatment for Muhlenbergia lehmanniana [file phytokeys.230.103882-treatment12.xml]

<!DOCTYPE tp:taxon-treatment
  PUBLIC "-//TaxonX//DTD Taxonomic Treatment Publishing DTD v0 20100105//EN" "tax-treatment-NSO.dtd">
<tp:taxon-treatment xmlns:tp="http://www.plazi.org/taxpub"><tp:treatment-meta><kwd-group><label>Taxon classification</label><kwd>
                <named-content content-type="kingdom">Plantae</named-content>
              </kwd><kwd>
                <named-content content-type="order">Poales</named-content>
              </kwd><kwd>
                <named-content content-type="family">Poaceae</named-content>
              </kwd></kwd-group><mixed-citation publication-type="journal"><person-group><name><surname>Peterson</surname><given-names>Paul M.</given-names></name><name><surname>Herrera Arrieta</surname><given-names>Yolanda</given-names></name><name><surname>Lobo Cabezas</surname><given-names>Silvia</given-names></name><name><surname>Romaschenko</surname><given-names>Konstantin</given-names></name></person-group><article-title>﻿Taxonomic revision of <italic><tp:taxon-name><tp:taxon-name-part taxon-name-part-type="genus" reg="Muhlenbergia">Muhlenbergia</tp:taxon-name-part></tp:taxon-name></italic> (<tp:taxon-name><tp:taxon-name-part taxon-name-part-type="family">Poaceae</tp:taxon-name-part></tp:taxon-name>, <tp:taxon-name><tp:taxon-name-part taxon-name-part-type="subfamily">Chloridoideae</tp:taxon-name-part></tp:taxon-name>, <tp:taxon-name><tp:taxon-name-part taxon-name-part-type="tribe">Cynodonteae</tp:taxon-name-part></tp:taxon-name>, <tp:taxon-name><tp:taxon-name-part taxon-name-part-type="subtribe">Muhlenbergiinae</tp:taxon-name-part></tp:taxon-name>) in Central America: phylogeny and classification</article-title><source>PhytoKeys</source><day>03</day><month>08</month><year>2023</year><volume>230</volume><fpage>1</fpage><lpage>106</lpage><pub-id pub-id-type="doi">10.3897/phytokeys.230.103882</pub-id></mixed-citation></tp:treatment-meta><tp:nomenclature><label>﻿11.</label><tp:taxon-name>
              <object-id xmlns:xlink="http://www.w3.org/1999/xlink" content-type="arpha" xlink:type="simple">1A7FF59C-F456-514D-A7FE-954A9590FEAE</object-id>
              <tp:taxon-name-part taxon-name-part-type="genus" reg="Muhlenbergia">Muhlenbergia</tp:taxon-name-part>
              <tp:taxon-name-part taxon-name-part-type="species" reg="lehmanniana">lehmanniana</tp:taxon-name-part>
            </tp:taxon-name><tp:taxon-authority>Henrard, Meded. Rijks-Herb. 40: 49. 1921.</tp:taxon-authority><xref ref-type="fig" rid="F10">Fig. 10G–K</xref><tp:nomenclature-citation-list><tp:nomenclature-citation><tp:taxon-name>
                  <tp:taxon-name-part taxon-name-part-type="status">=</tp:taxon-name-part>
                  <tp:taxon-name-part taxon-name-part-type="genus" reg="Muhlenbergia">Muhlenbergia</tp:taxon-name-part>
                  <tp:taxon-name-part taxon-name-part-type="species" reg="attenuata">attenuata</tp:taxon-name-part>
                </tp:taxon-name><comment> Swallen, Ann. Missouri Bot. Gard. 30 (2): 138. 1943. Type: Panamá, Chiriquí, El Boquete, foothills, 1000–1300 m, <italic>A.S. Hitchcock 8174</italic> (holotype: US-995843!). </comment></tp:nomenclature-citation><tp:nomenclature-citation><tp:taxon-name>
                  <tp:taxon-name-part taxon-name-part-type="status">=</tp:taxon-name-part>
                  <tp:taxon-name-part taxon-name-part-type="genus" reg="Muhlenbergia">Muhlenbergia</tp:taxon-name-part>
                  <tp:taxon-name-part taxon-name-part-type="species" reg="multinodis">multinodis</tp:taxon-name-part>
                </tp:taxon-name><comment> Aspl., Bot. Not. 1939: 796. 1939. Type: Colombia, Cauca, Popayán, El Tambo, 1700 m, 22 Jun 1938, <italic>Sneidern 1323</italic> (holotype: S-R-3665 [image!]; US-2383833 fragm. ex S!). </comment></tp:nomenclature-citation></tp:nomenclature-citation-list></tp:nomenclature><tp:treatment-sec sec-type="material" id="SECID0EL5CK"><title>Type.</title><p>Colombia, Cauca, Popayán, <italic>F.C. Lehmann 1267</italic> (holotype: L-0044745 [image!]; isotypes: K-000308934 [image!], NY-00381489 [image!], US-72979 fragm. ex L!, US-72977 fragm. ex L!, US-72978 fragm. ex K!).</p></tp:treatment-sec><tp:treatment-sec sec-type="description" id="SECID0ET5CK"><title>Description.</title><p>Caespitose <bold><italic>perennials</italic></bold> covered in old sheaths. <bold><italic>Culms</italic></bold> (72–)90–130(–167) cm tall, erect, compressed-keeled near base, glabrous to scaberulous below the nodes; <bold><italic>internodes</italic></bold> glabrous. <bold><italic>Leaf sheaths</italic></bold> tightly imbricate below, golden yellow with age, not basally shredded; <bold><italic>ligules</italic></bold> 10–25 mm long, membranous, somewhat firm below; apex acuminate; <bold><italic>sheath auricles</italic></bold> lacking or rarely rudimentary up to 0.1 mm long; <bold><italic>blades</italic></bold> 20–40 cm long, 1–4 mm wide, flat to folded, scaberulous to scabrous, apex becoming narrow and threadlike. <bold><italic>Panicles</italic></bold> 19–45 cm long, 3–6 cm wide, dense and narrow, golden, golden-brown or purplish-green; <bold><italic>primary branches</italic></bold> mostly 3.5–14 cm long, and up to 19 cm long below, ascending and appressed, naked below; <bold><italic>pedicels</italic></bold> 0.7–3.5 mm long, scaberulous. <bold><italic>Spikelets</italic></bold> 2.5–3.8 mm long, erect; <bold><italic>glumes</italic></bold> 2.5–3.8 mm long, about equal, sometimes the upper glume, both longer than the lemmas, 1-veined, occasionally 2 or 3-veined, hispid; apex obtuse to dentate, usually mucronate, the mucro up to 0.3 mm long; <bold><italic>lemmas</italic></bold> 2–3.3 mm long, pilose along the veins and margin on lower 2/3, awned from just below the apex; apex obtuse, the awns 10–20 mm long, flexuous and minutely scabrid; <bold><italic>callus</italic></bold> with short hairs; <bold><italic>paleas</italic></bold> 2.3–3.2 mm long, usually shorter than the lemma, hairy between the veins on the lower ½; <bold><italic>anthers</italic></bold> 1.4–1.6 mm long. <bold><italic>Caryopses</italic></bold> 1.2–1.3 mm long, fusiform, glabrous, light brown. 2<italic>n</italic> = 20 +2b (<xref ref-type="bibr" rid="B49">Reeder 1994</xref>).</p><fig id="F10" position="float" orientation="portrait"><object-id xmlns:xlink="http://www.w3.org/1999/xlink" content-type="doi" xlink:type="simple">10.3897/phytokeys.230.103882.figure10</object-id><object-id xmlns:xlink="http://www.w3.org/1999/xlink" content-type="arpha" xlink:type="simple">1B5CA6D9-C7CA-5AD4-B27A-66FB656A458C</object-id><label>Figure 10.</label><caption><p><bold>A–F</bold><italic><tp:taxon-name><tp:taxon-name-part taxon-name-part-type="genus" reg="Muhlenbergia">Muhlenbergia</tp:taxon-name-part><tp:taxon-name-part taxon-name-part-type="species" reg="versicolor">versicolor</tp:taxon-name-part></tp:taxon-name></italic> Swallen <bold>A</bold> habit <bold>B</bold> ligule <bold>C</bold> glumes <bold>D</bold> lemma <bold>E</bold> palea <bold>F</bold> stamens, pistil, and lodicules <bold>G–K</bold><italic><tp:taxon-name><tp:taxon-name-part taxon-name-part-type="genus" reg="Muhlenbergia">Muhlenbergia</tp:taxon-name-part><tp:taxon-name-part taxon-name-part-type="species" reg="lehmanniana">lehmanniana</tp:taxon-name-part></tp:taxon-name></italic> Henrard <bold>G</bold> habit, <bold>H</bold> ligule <bold>I</bold> glumes <bold>J</bold> floret <bold>K</bold> stamens, pistil, and lodicules. <bold>A</bold> drawn from <italic>G.B. Hinton 2324</italic> (US-1840807) <bold>B–F</bold> drawn from <italic>G.B. Hinton 14808</italic> (US-1842654) <bold>G–K</bold> drawn from <italic>H. Pittier 1468</italic> (US).</p></caption><graphic xmlns:xlink="http://www.w3.org/1999/xlink" xlink:href="phytokeys-230-001_article-103882__-g010.jpg" position="float" orientation="portrait" xlink:type="simple" id="oo_887878.jpg"><uri content-type="original_file" xlink:type="simple">https://binary.pensoft.net/fig/887878</uri></graphic></fig></tp:treatment-sec><tp:treatment-sec sec-type="distribution" id="SECID0ENDDK"><title>Distribution.</title><p><italic><tp:taxon-name><tp:taxon-name-part taxon-name-part-type="genus" reg="Muhlenbergia">Muhlenbergia</tp:taxon-name-part><tp:taxon-name-part taxon-name-part-type="species" reg="lehmanniana">lehmanniana</tp:taxon-name-part></tp:taxon-name></italic> ranges from Central America in Costa Rica, Honduras, and Panama to South America in Columbia, Ecuador, and Venezuela (<xref ref-type="bibr" rid="B10">Giraldo-Cañas and Peterson 2009</xref>).</p></tp:treatment-sec><tp:treatment-sec sec-type="ecology" id="SECID0ECEDK"><title>Ecology.</title><p>This species occurs on gentle to steep slopes, ravines, gravelly sites, and disturbed sites in humid tropical forests with <italic><tp:taxon-name><tp:taxon-name-part taxon-name-part-type="genus" reg="Pinus">Pinus</tp:taxon-name-part></tp:taxon-name></italic> and <italic><tp:taxon-name><tp:taxon-name-part taxon-name-part-type="genus" reg="Quercus">Quercus</tp:taxon-name-part></tp:taxon-name></italic>; 600–2200 m.</p></tp:treatment-sec><tp:treatment-sec sec-type="comments" id="SECID0EWEDK"><title>Comments.</title><p><italic><tp:taxon-name><tp:taxon-name-part taxon-name-part-type="genus" reg="Muhlenbergia">Muhlenbergia</tp:taxon-name-part><tp:taxon-name-part taxon-name-part-type="species" reg="lehmanniana">lehmanniana</tp:taxon-name-part></tp:taxon-name></italic> is morphologically similar to <italic><tp:taxon-name><tp:taxon-name-part taxon-name-part-type="genus" reg="Muhlenbergia">M.</tp:taxon-name-part><tp:taxon-name-part taxon-name-part-type="species" reg="máxima">máxima</tp:taxon-name-part></tp:taxon-name></italic> Lægaard &amp; Sánchez Vega, a Peruvian endemic. However, <italic><tp:taxon-name><tp:taxon-name-part taxon-name-part-type="genus" reg="Muhlenbergia">M.</tp:taxon-name-part><tp:taxon-name-part taxon-name-part-type="species" reg="lehmanniana">lehmanniana</tp:taxon-name-part></tp:taxon-name></italic> differs from <italic><tp:taxon-name><tp:taxon-name-part taxon-name-part-type="genus" reg="Muhlenbergia">M.</tp:taxon-name-part><tp:taxon-name-part taxon-name-part-type="species" reg="máxima">máxima</tp:taxon-name-part></tp:taxon-name></italic> in having longer lemmatal awns (12–20 mm long versus 4–9 mm long in <italic><tp:taxon-name><tp:taxon-name-part taxon-name-part-type="genus" reg="Muhlenbergia">M.</tp:taxon-name-part><tp:taxon-name-part taxon-name-part-type="species" reg="máxima">máxima</tp:taxon-name-part></tp:taxon-name></italic>) and longer ligules (10–25 mm long versus 3–5 mm long in <italic><tp:taxon-name><tp:taxon-name-part taxon-name-part-type="genus" reg="Muhlenbergia">M.</tp:taxon-name-part><tp:taxon-name-part taxon-name-part-type="species" reg="máxima">máxima</tp:taxon-name-part></tp:taxon-name></italic>) [<xref ref-type="bibr" rid="B40">Peterson et al. 2018</xref>].</p><p><italic><tp:taxon-name><tp:taxon-name-part taxon-name-part-type="genus" reg="Muhlenbergia">Muhlenbergia</tp:taxon-name-part><tp:taxon-name-part taxon-name-part-type="species" reg="lehmanniana">lehmanniana</tp:taxon-name-part></tp:taxon-name></italic> is a member of <tp:taxon-name><tp:taxon-name-part taxon-name-part-type="genus" reg="Muhlenbergia">M.</tp:taxon-name-part><tp:taxon-name-part taxon-name-part-type="infraspecific-rank">subg.</tp:taxon-name-part><tp:taxon-name-part taxon-name-part-type="subgenus" reg="Trichochloa">Trichochloa</tp:taxon-name-part></tp:taxon-name> (<xref ref-type="bibr" rid="B38">Peterson et al. 2010b</xref>; <xref ref-type="bibr" rid="B41">2021</xref>). There is not much genetic variation among all members of <tp:taxon-name><tp:taxon-name-part taxon-name-part-type="genus" reg="Muhlenbergia">M.</tp:taxon-name-part><tp:taxon-name-part taxon-name-part-type="infraspecific-rank">subg.</tp:taxon-name-part><tp:taxon-name-part taxon-name-part-type="subgenus" reg="Trichochloa">Trichochloa</tp:taxon-name-part></tp:taxon-name> in <xref ref-type="bibr" rid="B40">Peterson et al. (2018</xref>, <xref ref-type="bibr" rid="B41">2021</xref>).</p></tp:treatment-sec><tp:treatment-sec sec-type="material" id="SECID0ENIDK"><title>Specimens examined.</title><p>Costa Rica. Basamento de Fila Lleskila, <italic>L.D. Gómez et al. 23244</italic> (MO). <bold>Alajuela</bold>: San Ramón, San Pedro de San Ramón, cerca del Río Barranca, <italic>A.M. Brenes 21415</italic> (CR); 6 km S of Los Cartagos by road, <italic>R.W. Pohl &amp; G. Davidse 11504</italic> (US); 12 km SW of San Ramon along the Carretera Interamericana, <italic>R.W. Pohl &amp; G. Davidse 11511</italic> (US). <bold>Cartago</bold>: El Guarco, <italic>F. Solís 618</italic> (CR); Oreamuno, in Monte Irazú, <italic>A.S. Oersted 14012</italic> (US), <italic>14471</italic> (US); Paraíso, Las Concavas, <italic>C.H. Lankester 676</italic> (US); 5 km E of Paraíso, <italic>R.W. Pohl &amp; G. Davidse 11390</italic> (US). <bold>Puntarenas</bold>: Coto Brus, Z.P. Las Tablas. Cuenca Terraba-Sierpa, el tajo, colectando a orillas del camino, <italic>E. Alfaro 2593</italic> (MO); Coto Brus, Z.P. Las Tablas, Cuenca Térraba-Sierpe, Cerro Pando, colecta en bosque y orillas de potreros <italic>E. Alfaro et al. 925</italic> (MO); Coto Brus, Z.P. Las Tablas. Cuenca Térraba-Sierpe, Cerro Pando, colecta en bosque y orillas de potreros, <italic>E. Alfaro et al. 931</italic> (MO); Coto Brus, Z.P. Las Tablas, <italic>E. Alfaro 925</italic> (INB); Coto Brus, Z.P. Las Tablas, <italic>E. Alfaro 931</italic> (INB); Coto Brus, Finca Cafrosa, 2.5 km al E del Progreso, Cerro Pelón, <italic>E. Alfaro 2593</italic> (INB); Buenos Aires, Ujarras, El Carmen, Sabanas de Murur Bisuk, estribaciones de Cerro Amu, <italic>G. Herrera 3593</italic> (INB); Buenos Aires, P.N. La Amistad, Cuenca térraba-Sierpe, Violey, Sabanas Esperanzas, <italic>L. González &amp; A. Garita 1196</italic> (MO); Buenos Aires, R.I. Ujarrás-Salitre-Cabagra, Cuenca Térraba-Sierpa, Salitre, Cerro Sipar, <italic>L. González &amp; A. Garita 1215</italic> (MO); Monteverde, 10 km S Monteverde on road to InterAmerican Highway, area of spring, <italic>W. Haber &amp; W. Zuchowski 9660</italic> (MO); Golfito, P.N. Corcovado, Península de Osa, Dos Brazos de Río Tigre, Jiménez, Cuenca superior del Río Madrigal, margen derecha, <italic>G. Herrera &amp; C. Fallas 4710</italic> (MO, INB); Buenos Aires, Ujarrás, El Carmen, Sabanas de Murur Bisuk, estribaciones de Cerro Amú, <italic>G. Herrera &amp; W. Gamboa 3593</italic> (MO); Buenos Aires, Violey, Sabanas Esperanzas, <italic>L. González 1196</italic> (INB); Buenos Aires, Salitre, Cerro Sipar, <italic>L. González 1215</italic> (INB); Parrita, Cuenca del Naranjo y Paquita, Fila Chonta, La Virgen, sector SE, Fila entre la <italic>vuelta del Pallo</italic>, cabeceras Río Palo Seco y Fila Chonta, <italic>J. F. Morales &amp; R.J. Abarca 6294</italic> (MO); Buenos Aires, Potrero Grande, <italic>A. Rodríguez 9744</italic> (INB); Buenos Aires, Potrero Grande, <italic>A. Rodríguez 9835</italic> (INB); Boruca, Savanes de Boruca, <italic>Soc. ex. San José 449</italic> (CR); Buenos Aires, Potrero Grande, <italic>D. Solano 2871</italic> (INB); Buenos Aires, <italic>M. Valerio 873</italic> (CR); Monteverde, 10 km S Monteverde on road to Inter American Highway, area of spring, <italic>W. Haber 9960</italic> (INB); Coto Brus, Savanas de Cañas Gordas, <italic>H. Pittier 7355</italic> (US); Coto Brus, Savanes de Cañas Gordas, <italic>H. Pittier 11019</italic> (MO); Coto Brus, Savanas de Cañas Gordas, <italic>H. Pittier 7358</italic> (US); Borde de chemin de Mano de Tigre, <italic>H. Pittier 4630</italic> (US); <bold>San José</bold>: Perez Zeledón, along Carretera Interamericana, S slope Cerro de la Muerte, between km 125 and km 117, <italic>M. Grayum &amp; B. Hammel 9580</italic> (MO, INB); Aserri, bosque primario y tacotales en la Fila El Alto, <italic>J.F. Morales 3390</italic> (INB); Aserri, Faldas SE Fila Aguabuena, entre Quebrada Ceniza y Quebrada Sopapo, camino a Bijagual, <italic>J.F. Morales 6863</italic> (INB, CR); Acosta, Alto Reflis, Falda NE, Fila de Cal, <italic>J.F. Morales 8764</italic> (INB); Escazú, San Antonio, <italic>J. González 2886</italic> (INB); Aserri, Cuenca del Pirris-Damas, Cerros Caraigres, Falda S, Quebrada Concha, en el camino viejo a Bijagual, <italic>J.F. Morales 5915</italic> (MO); Aserri, Cuenca del Pirris-Damas. Ceiba Alta, Cuest Pacayas, Quebrada Pacayas, charrales residuales, <italic>J.F</italic>. <italic>Morales 6759</italic> (MO, INB); 6 km by road N of San Pablo, N of San Marcos, open dry pasture on a hilltop, <italic>R.W. Pohl &amp; M. Lucas 13142</italic> (MO); Acosta, Cerro León, camino hacia Fila Aguabuena, <italic>R. Chacón et al. 190</italic> (CR); Santa Ana, Z.P. Cerros de Escazú, Alto Caña Quemada, <italic>A. Estrada et al. 3241</italic> (CR); Cercanías de División, Carretera Interamericana Sur, <italic>J. Gómez-L. 3460</italic> (USJ); Acosta, Cuenca del Río Pírris-Damas, Fila del Naranjal, sendero a la Escuadra, <italic>J.F. Morales 7459</italic> (CR, INB, MO); Acosta, Cerro León. Camino hacia Fila Aguabuena, <italic>A. Quesada et al. 741</italic> (CR); Acosta, Cerro León. Camino hacia Fila Aguabuena, <italic>J. Sánchez et al. 1170</italic> (CR); 3 km SSE of Villa Colon, <italic>R.W. Pohl &amp; G. Davidse 11399</italic> (US); 13 km N of San Isidro de El General along the Carretera Interamericana, <italic>R.W. Pohl &amp; G. Davidse 11631</italic> (US). Honduras. <bold>Comayagua</bold>: Ojo de Agua, orilla Río Humuya, 30 km N de ciudad Comayagua, bosque de vega tropical rodeado de pinares, <italic>C. Nelson et al. 6818</italic> (MO). Panama. <bold>Chiriquí</bold>: In bare clay of steep artificial roadside bank below coffee finca. Western slope of first ridge east of Quebrada Zumbona, opposite east side of Cerro Pando, 7 km (by air) northwest of El Hato Del Volcán, <italic>T.S. Cochrane et al. 6327</italic> (MO); Boquete, ca. 26 km N of David along the road to Boquete, Curatella-Byrsonima-Trachypogon savanna on old lava flow, <italic>G. Davidse &amp; W.G. D’Arcy 10138</italic> (MO); Boquete, eastern slope of Volcán de Chiriquí (Barú), WNW of Boquete. Partially cleared slopes with patches of original oak forest and mostly secondary growth, <italic>G. Davidse &amp; W.G. D’Arcy 10170</italic> (MO); Large old lava flow ca. 3 km NE of El Hato del Volcán at base of Volcán de Chiriquí (Barú), 1–3 km E of highway, <italic>G. Davidse &amp; W.G. D’Arcy 10332</italic> (MO); Llanos E of El Hato de Volcán, savannah and woods on lava flow, <italic>B. Hammel et al. 6811</italic> (MO); Grassy slopes on lava flow about 16 km above town at Volcan, <italic>B. Hammel 1585</italic> (MO); Volcán Barú, summit to llanos at base of W slope, along trail, <italic>B. Hammel et al. 6576</italic> (MO); Lava fields near the town of Volcan, <italic>J.A. Duke 9143</italic> (MO); Western slopes of Volcan de Chiriqui (Baru), on lava flow, <italic>S. Mori &amp; J. Kallunki 5714</italic> (MO); Bambito, in savanna 1 mile south, <italic>M. Partch 69-31</italic> (MO); Alto Boquete, savanna, <italic>M. Partch 69-62</italic> (MO); 2 km S of Boquete above the Río Caldera near a small flood control dam. Disturbed roadside, <italic>P.M. Peterson &amp; C.R. Annable 7349</italic> (MO, US); Between Río Quebrado El Velo and Río Caldera, W of San Ramon and NW of Boquete, gravel pit with very steep sandy slopes, <italic>P.M. Peterson &amp; C.R. Annable 7372</italic> (MO, US); 1 km NW of Boquete on road towards Volcan Baru, dry roadcut in bare soil, <italic>P.M. Peterson &amp; C.R. Annable 7376</italic> (MO, US); S end of Boquete, dry open slopes, <italic>P.M. Peterson &amp; C.R. Annable 7385</italic> (MO, US); NW of Boquete, between Finca Lerida and San Ramon, <italic>P.M. Peterson &amp; C.R. Annable 7371</italic> (MO, US); S end of Boquete, <italic>P.M. Peterson &amp; C.R. Annable 7386</italic> (MO, US); Ca 1.5 mi. northeast of El Hato del Volcan, grassy plain with occasional patches of forest, <italic>S. McDaniel 10199</italic> (MO); Foothills, vicinity of El Boquete, <italic>A.S. Hitchcock 8241</italic> (US); foothills, vicinity of El Boquete, <italic>A.S. Hitchcock</italic>, <italic>8242</italic> (US); Cerro Vaca, eastern Chiriqui, in savannas, <italic>H. Pittier 5360</italic> (US); Cerro Vaca, eastern Chiriqui, in savannas, <italic>H. Pittier 5362</italic> (US). <bold>Cocle</bold>: hills S of El Valle de Antón, <italic>P.H. Allen 2812</italic> (MO);vicinity of Ola, <italic>H. Pittier 5062</italic> (US), <italic>H. Pittier 5042</italic> (US). <bold>Veraguas</bold>: Cerro Campana, savannas S of radio tower, <italic>B. Hammel 5528</italic> (MO).</p></tp:treatment-sec><ref-list><ref id="B49"><mixed-citation xmlns:xlink="http://www.w3.org/1999/xlink" xlink:type="simple"><person-group><name name-style="western"><surname>Reeder</surname><given-names>CG</given-names></name></person-group> (<year>1994</year>) <article-title>87. <italic><tp:taxon-name><tp:taxon-name-part taxon-name-part-type="genus">Muhlenbergia</tp:taxon-name-part></tp:taxon-name></italic> Schreber.</article-title> In: <person-group><name name-style="western"><surname>Davidse</surname><given-names>G</given-names></name><name name-style="western"><surname>Sousa</surname><given-names>SM</given-names></name><name name-style="western"><surname>Chater</surname><given-names>AO</given-names></name></person-group> (<role>Eds</role>) <issue-title>Flora Mesoamericana, volume 6, Alismataceae a Cyperaceae.</issue-title><source>Universidad Nacional Autónoma de México, Instituto de Biología, México, D.F.</source>, <fpage>276</fpage>–<lpage>286</lpage>.</mixed-citation></ref><ref id="B10"><mixed-citation xmlns:xlink="http://www.w3.org/1999/xlink" xlink:type="simple"><person-group><name name-style="western"><surname>Giraldo-Cañas</surname><given-names>D</given-names></name><name name-style="western"><surname>Peterson</surname><given-names>P</given-names></name></person-group> (<year>2009</year>) <article-title>El género <italic><tp:taxon-name><tp:taxon-name-part taxon-name-part-type="genus">Muhlenbergia</tp:taxon-name-part></tp:taxon-name></italic> (<tp:taxon-name><tp:taxon-name-part taxon-name-part-type="family">Poaceae</tp:taxon-name-part></tp:taxon-name>: <tp:taxon-name><tp:taxon-name-part taxon-name-part-type="subfamily">Chloridoideae</tp:taxon-name-part></tp:taxon-name>: <tp:taxon-name><tp:taxon-name-part taxon-name-part-type="tribe">Cynodonteae</tp:taxon-name-part></tp:taxon-name>: <tp:taxon-name><tp:taxon-name-part taxon-name-part-type="subtribe">Muhlenbergiinae</tp:taxon-name-part></tp:taxon-name>) en Colombia.</article-title><source>Caldasia</source><volume>31</volume>: <fpage>269</fpage>–<lpage>302</lpage>. <ext-link xlink:href="https://repository.si.edu/handle/10088/8913" ext-link-type="uri" xlink:type="simple">https://repository.si.edu/handle/10088/8913</ext-link></mixed-citation></ref><ref id="B40"><mixed-citation xmlns:xlink="http://www.w3.org/1999/xlink" xlink:type="simple"><person-group><name name-style="western"><surname>Peterson</surname><given-names>PM</given-names></name><name name-style="western"><surname>Sánchez Vega</surname><given-names>I</given-names></name><name name-style="western"><surname>Romaschenko</surname><given-names>K</given-names></name><name name-style="western"><surname>Giraldo-Cañas</surname><given-names>D</given-names></name><name name-style="western"><surname>Refulio Rodriguez</surname><given-names>NF</given-names></name></person-group> (<year>2018</year>) <article-title>Revision of <italic><tp:taxon-name><tp:taxon-name-part taxon-name-part-type="genus">Muhlenbergia</tp:taxon-name-part></tp:taxon-name></italic> (<tp:taxon-name><tp:taxon-name-part taxon-name-part-type="family">Poaceae</tp:taxon-name-part></tp:taxon-name>, <tp:taxon-name><tp:taxon-name-part taxon-name-part-type="subfamily">Chloridoideae</tp:taxon-name-part></tp:taxon-name>, <tp:taxon-name><tp:taxon-name-part taxon-name-part-type="tribe">Cynodonteae</tp:taxon-name-part></tp:taxon-name>, <tp:taxon-name><tp:taxon-name-part taxon-name-part-type="subtribe">Muhlenbergiinae</tp:taxon-name-part></tp:taxon-name>) in Peru: Classification, phylogeny, and a new species, <italic><tp:taxon-name><tp:taxon-name-part taxon-name-part-type="genus">M.</tp:taxon-name-part><tp:taxon-name-part taxon-name-part-type="species">romaschenkoi</tp:taxon-name-part></tp:taxon-name></italic>.</article-title><source>PhytoKeys</source><volume>114</volume>: <fpage>123</fpage>–<lpage>206</lpage>. <ext-link xlink:href="10.3897/phytokeys.114.28799" ext-link-type="doi" xlink:type="simple">https://doi.org/10.3897/phytokeys.114.28799</ext-link></mixed-citation></ref><ref id="B38"><mixed-citation xmlns:xlink="http://www.w3.org/1999/xlink" xlink:type="simple"><person-group><name name-style="western"><surname>Peterson</surname><given-names>PM</given-names></name><name name-style="western"><surname>Romaschenko</surname><given-names>K</given-names></name><name name-style="western"><surname>Johnson</surname><given-names>G</given-names></name></person-group> (<year>2010b</year>) <article-title>A phylogeny and classification of the <tp:taxon-name><tp:taxon-name-part taxon-name-part-type="subtribe">Muhlenbergiinae</tp:taxon-name-part></tp:taxon-name> (<tp:taxon-name><tp:taxon-name-part taxon-name-part-type="family">Poaceae</tp:taxon-name-part></tp:taxon-name>: <tp:taxon-name><tp:taxon-name-part taxon-name-part-type="subfamily">Chloridoideae</tp:taxon-name-part></tp:taxon-name>: <tp:taxon-name><tp:taxon-name-part taxon-name-part-type="tribe">Cynodonteae</tp:taxon-name-part></tp:taxon-name>) based on plastid and nuclear DNA sequences.</article-title><source>American Journal of Botany</source><volume>97</volume>(<issue>9</issue>): <fpage>1532</fpage>–<lpage>1554</lpage>. <ext-link xlink:href="10.3732/ajb.0900359" ext-link-type="doi" xlink:type="simple">https://doi.org/10.3732/ajb.0900359</ext-link></mixed-citation></ref><ref id="B41"><mixed-citation xmlns:xlink="http://www.w3.org/1999/xlink" xlink:type="simple"><person-group><name name-style="western"><surname>Peterson</surname><given-names>PM</given-names></name><name name-style="western"><surname>Roquet</surname><given-names>C</given-names></name><name name-style="western"><surname>Romaschenko</surname><given-names>K</given-names></name><name name-style="western"><surname>Herrera Arrieta</surname><given-names>Y</given-names></name><name name-style="western"><surname>Susanna</surname><given-names>A</given-names></name></person-group> (<year>2021</year>) <article-title>A biogeographical analysis of <italic><tp:taxon-name><tp:taxon-name-part taxon-name-part-type="genus">Muhlenbergia</tp:taxon-name-part></tp:taxon-name></italic> (<tp:taxon-name><tp:taxon-name-part taxon-name-part-type="family">Poaceae</tp:taxon-name-part></tp:taxon-name>: <tp:taxon-name><tp:taxon-name-part taxon-name-part-type="subfamily">Chloridoideae</tp:taxon-name-part></tp:taxon-name>: <tp:taxon-name><tp:taxon-name-part taxon-name-part-type="tribe">Cynodonteae</tp:taxon-name-part></tp:taxon-name>: <tp:taxon-name><tp:taxon-name-part taxon-name-part-type="subtribe">Muhlenbergiinae</tp:taxon-name-part></tp:taxon-name>).</article-title><source>Journal of Systematics and Evolution</source><volume>60</volume>(<issue>3</issue>): <fpage>621</fpage>–<lpage>629</lpage>. <ext-link xlink:href="10.1111/jse.12805" ext-link-type="doi" xlink:type="simple">https://doi.org/10.1111/jse.12805</ext-link></mixed-citation></ref></ref-list></tp:taxon-treatment>
