# Supplementary material for: ﻿Taxonomic revision of Muhlenbergia (Poaceae, Chloridoideae, Cynodonteae, Muhlenbergiinae) in Central America: phylogeny and classification
Source: PhytoKeys. 2023 Aug 3;230:1–106. doi: 10.3897/phytokeys.230.103882 (PMC10416094; doi:10.3897/phytokeys.230.103882)
Supplement: XML Treatment for Muhlenbergia ligularis [file phytokeys.230.103882-treatment13.xml]

<!DOCTYPE tp:taxon-treatment
  PUBLIC "-//TaxonX//DTD Taxonomic Treatment Publishing DTD v0 20100105//EN" "tax-treatment-NSO.dtd">
<tp:taxon-treatment xmlns:tp="http://www.plazi.org/taxpub"><tp:treatment-meta><kwd-group><label>Taxon classification</label><kwd>
                <named-content content-type="kingdom">Plantae</named-content>
              </kwd><kwd>
                <named-content content-type="order">Poales</named-content>
              </kwd><kwd>
                <named-content content-type="family">Poaceae</named-content>
              </kwd></kwd-group><mixed-citation publication-type="journal"><person-group><name><surname>Peterson</surname><given-names>Paul M.</given-names></name><name><surname>Herrera Arrieta</surname><given-names>Yolanda</given-names></name><name><surname>Lobo Cabezas</surname><given-names>Silvia</given-names></name><name><surname>Romaschenko</surname><given-names>Konstantin</given-names></name></person-group><article-title>﻿Taxonomic revision of <italic><tp:taxon-name><tp:taxon-name-part taxon-name-part-type="genus" reg="Muhlenbergia">Muhlenbergia</tp:taxon-name-part></tp:taxon-name></italic> (<tp:taxon-name><tp:taxon-name-part taxon-name-part-type="family">Poaceae</tp:taxon-name-part></tp:taxon-name>, <tp:taxon-name><tp:taxon-name-part taxon-name-part-type="subfamily">Chloridoideae</tp:taxon-name-part></tp:taxon-name>, <tp:taxon-name><tp:taxon-name-part taxon-name-part-type="tribe">Cynodonteae</tp:taxon-name-part></tp:taxon-name>, <tp:taxon-name><tp:taxon-name-part taxon-name-part-type="subtribe">Muhlenbergiinae</tp:taxon-name-part></tp:taxon-name>) in Central America: phylogeny and classification</article-title><source>PhytoKeys</source><day>03</day><month>08</month><year>2023</year><volume>230</volume><fpage>1</fpage><lpage>106</lpage><pub-id pub-id-type="doi">10.3897/phytokeys.230.103882</pub-id></mixed-citation></tp:treatment-meta><tp:nomenclature><label>﻿12.</label><tp:taxon-name>
              <object-id xmlns:xlink="http://www.w3.org/1999/xlink" content-type="arpha" xlink:type="simple">31A51EDE-7EA1-568E-8C8E-20312CD46CA7</object-id>
              <tp:taxon-name-part taxon-name-part-type="genus" reg="Muhlenbergia">Muhlenbergia</tp:taxon-name-part>
              <tp:taxon-name-part taxon-name-part-type="species" reg="ligularis">ligularis</tp:taxon-name-part>
            </tp:taxon-name><tp:taxon-authority>(Hack.) Hitchc., Contr. U.S. Natl. Herb. 24(8):388. 1927.</tp:taxon-authority><xref ref-type="fig" rid="F11">Fig. 11F–J</xref><tp:nomenclature-citation-list><tp:nomenclature-citation><tp:taxon-name>
                  <tp:taxon-name-part taxon-name-part-type="genus" reg="Sporobolus">Sporobolus</tp:taxon-name-part>
                  <tp:taxon-name-part taxon-name-part-type="species" reg="ligularis">ligularis</tp:taxon-name-part>
                </tp:taxon-name><comment>Hack., Oesterr. Bot. Z. 52(2):57. 1902. Type: Ecuador, Pichincha, 23 Jan 1899, <italic>Sodiro 23/1</italic> (holotype: W-19160026304 [image!]; isotypes: BAA-2905! ex W, US-3274313! ex W, US-1163183!). Basionym.</comment></tp:nomenclature-citation><tp:nomenclature-citation><tp:taxon-name>
                  <tp:taxon-name-part taxon-name-part-type="status">=</tp:taxon-name-part>
                  <tp:taxon-name-part taxon-name-part-type="genus" reg="Muhlenbergia">Muhlenbergia</tp:taxon-name-part>
                  <tp:taxon-name-part taxon-name-part-type="species" reg="calcicola">calcicola</tp:taxon-name-part>
                </tp:taxon-name><comment> Swallen, Contr. U.S. Natl. Herb. 29(9):407. 1950. Type: Guatemala, Huehuetenango, Chemal, Sierra de los Chuchumatanes, 3300 m, 31 Dec 1940, <italic>P.C. Standley 81703</italic> (holotype: US-1910686!; isotypes: F-1200274 [image!], US-2236500US!). </comment></tp:nomenclature-citation><tp:nomenclature-citation><tp:taxon-name>
                  <tp:taxon-name-part taxon-name-part-type="status">=</tp:taxon-name-part>
                  <tp:taxon-name-part taxon-name-part-type="genus" reg="Muhlenbergia">Muhlenbergia</tp:taxon-name-part>
                  <tp:taxon-name-part taxon-name-part-type="species" reg="breviculmis">breviculmis</tp:taxon-name-part>
                </tp:taxon-name><comment> Swallen, Contr. U.S. Natl. Herb. 29(9):408. 1950. Type: Guatemala, Huehuetenango, Cerro Chemalito, Sierra de los Cuchumatanes, 3.5 mi W of Santa Eulalia, 3100–3150 m, 2 Aug 1942, <italic>J.A. Steyermark 49905</italic> (holotype: US-1935054!; isotypes: F, US-2208654!). </comment></tp:nomenclature-citation><tp:nomenclature-citation><tp:taxon-name>
                  <tp:taxon-name-part taxon-name-part-type="status">=</tp:taxon-name-part>
                  <tp:taxon-name-part taxon-name-part-type="genus" reg="Muhlenbergia">Muhlenbergia</tp:taxon-name-part>
                  <tp:taxon-name-part taxon-name-part-type="species" reg="minuscula">minuscula</tp:taxon-name-part>
                </tp:taxon-name><comment> H. Scholz, Willdenowia 14:393. 1984. Type: Bolivia, Canton Ulla-Ulla, Pampa von Ulla-Ulla, Apolobamba Cordillera, 4450 m, 26 Feb 1983, <italic>X. Menhofer X-1974</italic> (holotype: B-10-0249104!; isotype: LPB-0000293 [image!]). </comment></tp:nomenclature-citation></tp:nomenclature-citation-list></tp:nomenclature><tp:treatment-sec sec-type="description" id="SECID0E5TDK"><title>Description.</title><p>Loosely tufted <bold><italic>annuals</italic></bold> to short-lived <bold><italic>perennials</italic>. <italic>Culms</italic></bold> 2–12 cm tall, 0.2–0.4 mm diameter just below the panicle, erect or decumbent, slender, glabrous, sometimes flowering the first year, up to 15 cm broad, dying in the center, profusely branched below, a short branchlet with fascicled leaves borne at each node, with 4–6 nodes; <bold><italic>internodes</italic></bold> 2–20 mm long. <bold><italic>Leaf sheaths</italic></bold> 2–20 mm long, generally shorter than the internodes, glabrous, ridged, flattened by the densely fascicled branches; <bold><italic>ligules</italic></bold> 0.6–2.5 mm long, membranous to hyaline, apex truncate to rounded; <bold><italic>blades</italic></bold> 0.3–2.2 cm long, 0.8–1.5 mm wide, flat or folded, prominently veined, thick, firm, usually with whitish-thickened midvein and margins, conspicuously crystalline or spiculate on both surfaces, otherwise glabrous below, sparsely scaberulous above and along margins, tapering to a boat shaped tip. <bold><italic>Panicles</italic></bold> 1.0–3.0 cm long, 0.3–1.4 cm wide, long exerted or included in the uppermost sheath, loosely contracted; <bold><italic>primary branches</italic></bold> 5–9 mm long, one per node, appressed or reflexed at maturity up to 70° from the culm axis; <bold><italic>pedicels</italic></bold> 1–3 mm long, stiff, densely scabrous, spiculate, erect. <bold><italic>Spikelets</italic></bold> 1.5–3.0 mm long, often plumbeous to reddish-purple; <bold><italic>glumes</italic></bold> 1.0–1.9 mm long, subequal, glabrous, apex acute to obtuse, often minutely erose, greenish-gray; <bold><italic>lower glumes</italic></bold> 1.0–1.7 mm long, 1-veined; <bold><italic>upper glumes</italic></bold> 1.1–1.9 mm long, 1-veined or occasionally 3-veined; <bold><italic>lemmas</italic></bold> 1.5–3.0 mm long, lanceolate, 3-veined, keeled, glabrous, mottled with greenish-black areas or dark greenish mottles on a pale background, apex minutely scaberulous, acuminate, entire or mucronate; mucro rarely more than 1(–1.2) mm long; <bold><italic>paleas</italic></bold> 1.4–2.9 mm long, lanceolate, glabrous; <bold><italic>anthers</italic></bold> 0.8–1.1 mm long, purplish becoming pale. <bold><italic>Caryopses</italic></bold> 0.8–1.2 mm long, elliptic to fusiform, brownish.</p><fig id="F11" position="float" orientation="portrait"><object-id xmlns:xlink="http://www.w3.org/1999/xlink" content-type="doi" xlink:type="simple">10.3897/phytokeys.230.103882.figure11</object-id><object-id xmlns:xlink="http://www.w3.org/1999/xlink" content-type="arpha" xlink:type="simple">4C79468C-4B04-5BB4-96C2-33CD2685158A</object-id><label>Figure 11.</label><caption><p><bold>A–E</bold><italic><tp:taxon-name><tp:taxon-name-part taxon-name-part-type="genus" reg="Muhlenbergia">Muhlenbergia</tp:taxon-name-part><tp:taxon-name-part taxon-name-part-type="species" reg="microsperma">microsperma</tp:taxon-name-part></tp:taxon-name></italic> (DC.) Kunth <bold>A</bold> habit <bold>B</bold> inflorescence <bold>C</bold> ligule <bold>D</bold> glumes <bold>E</bold> floret <bold>F–J</bold><italic><tp:taxon-name><tp:taxon-name-part taxon-name-part-type="genus" reg="Muhlenbergia">Muhlenbergia</tp:taxon-name-part><tp:taxon-name-part taxon-name-part-type="species" reg="ligularis">ligularis</tp:taxon-name-part></tp:taxon-name></italic> (Hack.) Hitchc. <bold>F</bold> habit <bold>G</bold> ligule <bold>H</bold> glumes <bold>I</bold> floret <bold>J</bold> stamens and pistil. <bold>A–E</bold> drawn from <italic>P.M. Peterson 4185</italic> (US, WS) <bold>F–J</bold> drawn from <italic>P.M. Peterson</italic>, <italic>C.R. Annable</italic>, <italic>S. Lægaard &amp; R.J. Soreng 12684</italic> (US-3275569).</p></caption><graphic xmlns:xlink="http://www.w3.org/1999/xlink" xlink:href="phytokeys-230-001_article-103882__-g011.jpg" position="float" orientation="portrait" xlink:type="simple" id="oo_887879.jpg"><uri content-type="original_file" xlink:type="simple">https://binary.pensoft.net/fig/887879</uri></graphic></fig></tp:treatment-sec><tp:treatment-sec sec-type="distribution" id="SECID0EXYDK"><title>Distribution.</title><p>This species ranges from Guatemala and Costa Rica to Colombia, Venezuela, Ecuador, Bolivia, Peru, and Argentina (<xref ref-type="bibr" rid="B42">Pohl 1980</xref>; <xref ref-type="bibr" rid="B27">Peterson and Annable 1991</xref>; <xref ref-type="bibr" rid="B34">Peterson et al. 2001</xref>; <xref ref-type="bibr" rid="B10">Giraldo-Cañas and Peterson 2009</xref>).</p></tp:treatment-sec><tp:treatment-sec sec-type="ecology" id="SECID0ENZDK"><title>Ecology.</title><p><italic><tp:taxon-name><tp:taxon-name-part taxon-name-part-type="genus" reg="Muhlenbergia">Muhlenbergia</tp:taxon-name-part><tp:taxon-name-part taxon-name-part-type="species" reg="ligularis">ligularis</tp:taxon-name-part></tp:taxon-name></italic> occurs in grassy flats, moist depressions, wet meadows, gravelly banks, ridgetops, and gravelly roadsides often derived from calcareous substrates, associated with <italic><tp:taxon-name><tp:taxon-name-part taxon-name-part-type="genus" reg="Achnatherum">Achnatherum</tp:taxon-name-part></tp:taxon-name></italic>, <italic><tp:taxon-name><tp:taxon-name-part taxon-name-part-type="genus" reg="Aciachne">Aciachne</tp:taxon-name-part></tp:taxon-name></italic>, <italic><tp:taxon-name><tp:taxon-name-part taxon-name-part-type="genus" reg="Agrostis">Agrostis</tp:taxon-name-part></tp:taxon-name></italic>, <italic><tp:taxon-name><tp:taxon-name-part taxon-name-part-type="genus" reg="Alnus">Alnus</tp:taxon-name-part></tp:taxon-name></italic>, <italic><tp:taxon-name><tp:taxon-name-part taxon-name-part-type="genus" reg="Anatherostipa">Anatherostipa</tp:taxon-name-part></tp:taxon-name></italic>, <italic><tp:taxon-name><tp:taxon-name-part taxon-name-part-type="genus" reg="Baccharis">Baccharis</tp:taxon-name-part></tp:taxon-name></italic>, <italic><tp:taxon-name><tp:taxon-name-part taxon-name-part-type="genus" reg="Berberis">Berberis</tp:taxon-name-part></tp:taxon-name></italic>, <italic><tp:taxon-name><tp:taxon-name-part taxon-name-part-type="genus" reg="Bidens">Bidens</tp:taxon-name-part></tp:taxon-name></italic>, <italic><tp:taxon-name><tp:taxon-name-part taxon-name-part-type="genus" reg="Buddleja">Buddleja</tp:taxon-name-part></tp:taxon-name></italic>, <italic><tp:taxon-name><tp:taxon-name-part taxon-name-part-type="genus" reg="Caiophora">Caiophora</tp:taxon-name-part></tp:taxon-name></italic>, <italic><tp:taxon-name><tp:taxon-name-part taxon-name-part-type="genus" reg="Carex">Carex</tp:taxon-name-part></tp:taxon-name></italic>, <italic><tp:taxon-name><tp:taxon-name-part taxon-name-part-type="genus" reg="Cenchrus">Cenchrus</tp:taxon-name-part><tp:taxon-name-part taxon-name-part-type="species" reg="clandestinus">clandestinus</tp:taxon-name-part></tp:taxon-name></italic> (Hochst. ex Chiov.) Morrone, <italic><tp:taxon-name><tp:taxon-name-part taxon-name-part-type="genus" reg="Colletia">Colletia</tp:taxon-name-part><tp:taxon-name-part taxon-name-part-type="species" reg="spinosissima">spinosissima</tp:taxon-name-part></tp:taxon-name></italic> J.F. Gmel., <italic><tp:taxon-name><tp:taxon-name-part taxon-name-part-type="genus" reg="Eleocharis">Eleocharis</tp:taxon-name-part></tp:taxon-name></italic>, <italic><tp:taxon-name><tp:taxon-name-part taxon-name-part-type="genus" reg="Festuca">Festuca</tp:taxon-name-part></tp:taxon-name></italic>, <italic><tp:taxon-name><tp:taxon-name-part taxon-name-part-type="genus" reg="Gaultheria">Gaultheria</tp:taxon-name-part></tp:taxon-name></italic>, <italic><tp:taxon-name><tp:taxon-name-part taxon-name-part-type="genus" reg="Hypericum">Hypericum</tp:taxon-name-part></tp:taxon-name></italic>, <italic><tp:taxon-name><tp:taxon-name-part taxon-name-part-type="genus" reg="Jarava">Jarava</tp:taxon-name-part></tp:taxon-name></italic>, <italic><tp:taxon-name><tp:taxon-name-part taxon-name-part-type="genus" reg="Juncus">Juncus</tp:taxon-name-part></tp:taxon-name></italic>, <italic><tp:taxon-name><tp:taxon-name-part taxon-name-part-type="genus" reg="Lepidophyllum">Lepidophyllum</tp:taxon-name-part></tp:taxon-name></italic>, <italic><tp:taxon-name><tp:taxon-name-part taxon-name-part-type="genus" reg="Lupinus">Lupinus</tp:taxon-name-part></tp:taxon-name></italic>, <italic><tp:taxon-name><tp:taxon-name-part taxon-name-part-type="genus" reg="Margyricarpus">Margyricarpus</tp:taxon-name-part></tp:taxon-name></italic>, <italic><tp:taxon-name><tp:taxon-name-part taxon-name-part-type="genus" reg="Muhlenbergia">Muhlenbergia</tp:taxon-name-part></tp:taxon-name></italic>, <italic><tp:taxon-name><tp:taxon-name-part taxon-name-part-type="genus" reg="Nassella">Nassella</tp:taxon-name-part></tp:taxon-name></italic>, <italic><tp:taxon-name><tp:taxon-name-part taxon-name-part-type="genus" reg="Plantago">Plantago</tp:taxon-name-part></tp:taxon-name></italic>, <italic><tp:taxon-name><tp:taxon-name-part taxon-name-part-type="genus" reg="Poa">Poa</tp:taxon-name-part></tp:taxon-name></italic>, <italic><tp:taxon-name><tp:taxon-name-part taxon-name-part-type="genus" reg="Puya">Puya</tp:taxon-name-part></tp:taxon-name></italic>, <italic><tp:taxon-name><tp:taxon-name-part taxon-name-part-type="genus" reg="Rumex">Rumex</tp:taxon-name-part></tp:taxon-name></italic>, <italic><tp:taxon-name><tp:taxon-name-part taxon-name-part-type="genus" reg="Salvia">Salvia</tp:taxon-name-part></tp:taxon-name></italic>, and <italic><tp:taxon-name><tp:taxon-name-part taxon-name-part-type="genus" reg="Senecio">Senecio</tp:taxon-name-part></tp:taxon-name></italic>; 2320–4650 m.</p></tp:treatment-sec><tp:treatment-sec sec-type="comments" id="SECID0EYAEK"><title>Comments.</title><p><italic><tp:taxon-name><tp:taxon-name-part taxon-name-part-type="genus" reg="Muhlenbergia">Muhlenbergia</tp:taxon-name-part><tp:taxon-name-part taxon-name-part-type="species" reg="ligularis">ligularis</tp:taxon-name-part></tp:taxon-name></italic> is morphologically similar to the widespread South American, <italic><tp:taxon-name><tp:taxon-name-part taxon-name-part-type="genus" reg="Muhlenbergia">M.</tp:taxon-name-part><tp:taxon-name-part taxon-name-part-type="species" reg="fastigiata">fastigiata</tp:taxon-name-part></tp:taxon-name></italic> (J. Presl) Henrard. It can be separated from the latter by possessing flat leaf blades, 0.8–1.5 mm wide, and a rather loosely tufted habit without wiry creeping rootstocks and scaly rhizomes. Morphologically, <italic><tp:taxon-name><tp:taxon-name-part taxon-name-part-type="genus" reg="Muhlenbergia">M.</tp:taxon-name-part><tp:taxon-name-part taxon-name-part-type="species" reg="ligularis">ligularis</tp:taxon-name-part></tp:taxon-name></italic> differs from the Peruvian endemic <italic><tp:taxon-name><tp:taxon-name-part taxon-name-part-type="genus" reg="Muhlenbergia">M.</tp:taxon-name-part><tp:taxon-name-part taxon-name-part-type="species" reg="caxamarcensis">caxamarcensis</tp:taxon-name-part></tp:taxon-name></italic> Lægaard &amp; Sánchez Vega in having glabrous lemmas (sericeous hairs on lower 1/2–3/4 of the lemma in the latter) [<xref ref-type="bibr" rid="B40">Peterson et al. 2018</xref>].</p><p>Molecular DNA sequence analysis indicates <italic><tp:taxon-name><tp:taxon-name-part taxon-name-part-type="genus" reg="Muhlenbergia">M.</tp:taxon-name-part><tp:taxon-name-part taxon-name-part-type="species" reg="ligularis">ligularis</tp:taxon-name-part></tp:taxon-name></italic> falls within the <tp:taxon-name><tp:taxon-name-part taxon-name-part-type="genus" reg="Muhlenbergia">M.</tp:taxon-name-part><tp:taxon-name-part taxon-name-part-type="infraspecific-rank">subg.</tp:taxon-name-part><tp:taxon-name-part taxon-name-part-type="subgenus" reg="Bealia">Bealia</tp:taxon-name-part></tp:taxon-name> clade in a subclade with <italic><tp:taxon-name><tp:taxon-name-part taxon-name-part-type="genus" reg="Muhlenbergia">M.</tp:taxon-name-part><tp:taxon-name-part taxon-name-part-type="species" reg="filiformis">filiformis</tp:taxon-name-part></tp:taxon-name></italic> (Thurb. ex S. Wats.) Rydb. and <italic><tp:taxon-name><tp:taxon-name-part taxon-name-part-type="genus" reg="Muhlenbergia">M.</tp:taxon-name-part><tp:taxon-name-part taxon-name-part-type="species" reg="vaginata">vaginata</tp:taxon-name-part></tp:taxon-name></italic> (Fig. <xref ref-type="fig" rid="F1">1</xref>; <xref ref-type="bibr" rid="B41">Peterson et al. 2021</xref>).</p></tp:treatment-sec><tp:treatment-sec sec-type="material" id="SECID0EGEEK"><title>Specimens examined.</title><p>Costa Rica. <bold>San José</bold>: Valle de los Conejos (upper Río Talari) and trails to Cerro Chirripó and the Valle de los Lagos, open paramo formation with stands of <italic><tp:taxon-name><tp:taxon-name-part taxon-name-part-type="genus" reg="Chusquea">Chusquea</tp:taxon-name-part></tp:taxon-name></italic> bamboo 1–2.5 m tall on slopes and in the valley, short grasses and very short (30 cm), shrubs on the exposed ridges, <italic>W.C. Burger &amp; R.L. Liesner 7470</italic> (CR); Perez Zeledón, Paramo en el Sendero al Valle de los Conejos, <italic>E. Alfaro 415</italic> (INB, MO); Perez Zeledon, Rivas, sendero Valle Los Conejos y Cerro Chirripo en Paramo, <italic>E. Alfaro 572</italic> (INB); Perez Zeledón, Valle de los Conejos, <italic>E. Alfaro 3873</italic> (INB); P. N. Chirripó Alrededores del refugio, parte inferior (sur) del Valle de los Conejos, <italic>J. Gómez 5344</italic> (CR); P.N. Chirripó A la vera del Río Talari, parte inferior (Sur) del Valle de los Conejos, <italic>J. Gómez 5382</italic> (CR); P.N. Chirripó Valle de los Conejos, <italic>R. Ocampo 1500</italic> (CR); Pérez Zeledón, Rivas, <italic>A. Rodríguez 6414</italic> (INB); P.N. Chirripó Valle de los Conejos, <italic>R. Soto s.n.</italic> (CR). Guatemala. <bold>Huehuetenango</bold>: along road in region of Chémal, Sierra de los Cuchumatanes, at km 36, <italic>P.C. Standley 81703</italic> (MO); Sierra de los Cuchumatanes, 6.6 mi NW of Santa Eulalia on road to San Mateo Ixtatán, <italic>P.M. Peterson &amp; C.R. Annable 4691</italic> (ARIZ, ENCB, GH. MEXU, MICH, MO, NMC, NY, RSA, TAES, UC, UNLV, US, UTC, WIS, WS); 3.6 mi NW of Paguix on hwy 9N and 16.2 mi S of San Juan Ixcoy, <italic>P.M. Peterson &amp; C.R. Annable 4686</italic> (GH, MO, NY, US, WS); 15.1 mi S of San Juan Ixcoy on hwy. 9N, <italic>Peterson &amp; Annable 4688</italic> (GH, MO, NY, RSA, US, WS); Meadow at Tojiah on hwy. 9N, <italic>P.M. Peterson &amp; C.R. Annable 4695</italic> (GH, MO, NY, RSA, UC, US, WS); 13 mi NW of Santa Eulalia on road to San Mateo Ixtatán, <italic>P.M. Peterson &amp; C.R. Annable 4692</italic> (ARIZ, ENCB, GH, MEXU, MICH, MO, NMC, NY, RSA, TAES, UC, UNLV, US, UTC, WIS, WS); Meseta alta Sierra de los Cuchumatanes, <italic>R. López s.n.</italic>, (MO); Cerro Chemalito, Sierra de Cuchumatanes, 3.5 miles W of Santa Eulalia, <italic>J.A. Steyermark 49905</italic> (MO); Sierra de los Cuchumatanes, at Chemal at km 318 on Ruta Nacional 9N, <italic>J.H. Beaman 3068</italic> (US); Sierra de los Cuchumatanes, immediately north of Tojiah at km 322 on Ruta Nacional 9N, <italic>J.H. Beaman 3920</italic> (US); Region of Chemal, Sierra de los Cuchumatanes, <italic>P.C. Standley 81115</italic> (US); Sierra de los Cuchumatanes, 3.6 mi NW of Paguix on hwy 9N and 16.2 mi S of San Juán Ixcoy, <italic>P.M. Peterson &amp; C.R. Annable 4686</italic> (GH, MO, NY, RSA, US, WS); 15.1 mi S of San Juan Ixcoy on hwy 9N, <italic>P.M. Peterson &amp; C.R. Annable 4688</italic> (GH, MO, NY, RSA, US, WS); 6.6 mi NW of Santa Eulalia on road to San Mateo Ixtatán, <italic>P.M. Peterson &amp; C.R. Annable 4691</italic> (ARIZ, ENCB, GH, MEXU, MICH, MO, NMC, NY, RSA, TAES, UC, UNLV, US, UTC, WIS, WS); 13 mi NW of Santa Eulalia on road to San Mateo Ixtatán, <italic>P.M. Peterson &amp; C.R. Annable 4692</italic> (ARIZ, ENCB, GH, MEXU, MICH, MO, NMC, NY, RSA, TAES, UC, UNLV, US, UTC, WIS, WS); Meadow at Tojiah on hwy 9N, <italic>P.M. Peterson &amp; C.R. Annable 4695</italic> (GH, MO, NY, RSA, UC, US, WS); SW of Tojiah on Hwy 9N, <italic>P.M. Peterson &amp; C.R. Annable 4700</italic> (NY, US, WS). <bold>Chimaltenango</bold>: Cerro Chichoy near Chichoy, <italic>L.O. Williams &amp; A. Molina R.15317</italic> (US). <bold>Totonicapan</bold>: On the Tecum Uman Ridge at km 154 on Ruta Nacional N1, ca 20 km east of Totonicapan, <italic>J.H. Beaman 4156</italic> (UC, US); Desconsuelo, potrero natural, Flora alpine, <italic>M. de Koninck 116</italic> (US); Region of Desconsuelo, <italic>P.C. Standley 62736</italic> (US); Region of Chiu Jolom, mountains above Totonicapan, on road to Desconsuelo, <italic>P.C. Standley 84418</italic> (US); Totonicapan, En pastizal dominado por <italic><tp:taxon-name><tp:taxon-name-part taxon-name-part-type="genus" reg="Agrostis">Agrostis</tp:taxon-name-part><tp:taxon-name-part taxon-name-part-type="species" reg="exserta">exserta</tp:taxon-name-part></tp:taxon-name></italic> y <italic><tp:taxon-name><tp:taxon-name-part taxon-name-part-type="genus" reg="Geranium">Geranium</tp:taxon-name-part><tp:taxon-name-part taxon-name-part-type="species" reg="alpicola">alpicola</tp:taxon-name-part></tp:taxon-name></italic>, muy sobrepastoreado; plano; plena sol, <italic>Smith &amp; Nelson 768</italic> (MO).</p></tp:treatment-sec><tp:treatment-sec><!--Section generated to contain objects referenced in tp:taxon-treatment.--><fig id="F1" position="float" orientation="portrait"><object-id xmlns:xlink="http://www.w3.org/1999/xlink" content-type="doi" xlink:type="simple">10.3897/phytokeys.230.103882.figure1</object-id><object-id xmlns:xlink="http://www.w3.org/1999/xlink" content-type="arpha" xlink:type="simple">FC661783-FDE1-5936-8E5A-A38F4C225278</object-id><label>Figure 1.</label><caption><p><bold>A, B</bold> Bayesian tree inferred from combined plastid (<italic>ndhA</italic> intron, <italic>rps16-trnK</italic>, <italic>rps16</italic> intron, <italic>rps3</italic>, and <italic>rpl32-trnL</italic>) and ITS sequences. Thick branches indicate posterior probabilities of 0.95–1; species in bold occur in Central America; Scale bar: 2%.</p></caption><graphic xmlns:xlink="http://www.w3.org/1999/xlink" xlink:href="phytokeys-230-001_article-103882__-g001.jpg" position="float" orientation="portrait" xlink:type="simple" id="oo_887869.jpg"><uri content-type="original_file" xlink:type="simple">https://binary.pensoft.net/fig/887869</uri></graphic></fig></tp:treatment-sec><ref-list><ref id="B42"><mixed-citation xmlns:xlink="http://www.w3.org/1999/xlink" xlink:type="simple"><person-group><name name-style="western"><surname>Pohl</surname><given-names>RW</given-names></name></person-group> (<year>1980</year>) <article-title>Family #15, <tp:taxon-name><tp:taxon-name-part taxon-name-part-type="family">Gramineae</tp:taxon-name-part></tp:taxon-name>.</article-title> In: <person-group><name name-style="western"><surname>Burger</surname><given-names>W</given-names></name></person-group> (<role>Ed.</role>) <issue-title>Flora Costaricensis.</issue-title><source>Fieldiana Botany, New Series</source><volume>4</volume>: <fpage>1</fpage>–<lpage>608</lpage>. <ext-link xlink:href="10.5962/bhl.title.2650" ext-link-type="doi" xlink:type="simple">https://doi.org/10.5962/bhl.title.2650</ext-link></mixed-citation></ref><ref id="B27"><mixed-citation xmlns:xlink="http://www.w3.org/1999/xlink" xlink:type="simple"><person-group><name name-style="western"><surname>Peterson</surname><given-names>PM</given-names></name><name name-style="western"><surname>Annable</surname><given-names>CR</given-names></name></person-group> (<year>1991</year>) <article-title>Systematics of the annual species of <italic><tp:taxon-name><tp:taxon-name-part taxon-name-part-type="genus">Muhlenbergia</tp:taxon-name-part></tp:taxon-name></italic> (<tp:taxon-name><tp:taxon-name-part taxon-name-part-type="family">Poaceae</tp:taxon-name-part></tp:taxon-name>-<tp:taxon-name><tp:taxon-name-part taxon-name-part-type="tribe">Eragrostideae</tp:taxon-name-part></tp:taxon-name>).</article-title><source>Systematic Botany Monographs</source><volume>31</volume>: <fpage>1</fpage>–<lpage>109</lpage>. <ext-link xlink:href="10.2307/25027794" ext-link-type="doi" xlink:type="simple">https://doi.org/10.2307/25027794</ext-link></mixed-citation></ref><ref id="B34"><mixed-citation xmlns:xlink="http://www.w3.org/1999/xlink" xlink:type="simple"><person-group><name name-style="western"><surname>Peterson</surname><given-names>PM</given-names></name><name name-style="western"><surname>Soreng</surname><given-names>RJ</given-names></name><name name-style="western"><surname>Davidse</surname><given-names>G</given-names></name><name name-style="western"><surname>Filgueiras</surname><given-names>TS</given-names></name><name name-style="western"><surname>Zuloaga</surname><given-names>FO</given-names></name><name name-style="western"><surname>Judziewicz</surname><given-names>EJ</given-names></name></person-group> (<year>2001</year>) <article-title>Catalogue of New World grasses (<tp:taxon-name><tp:taxon-name-part taxon-name-part-type="family">Poaceae</tp:taxon-name-part></tp:taxon-name>): II. subfamily <tp:taxon-name><tp:taxon-name-part taxon-name-part-type="subfamily">Chloridoideae</tp:taxon-name-part></tp:taxon-name>.</article-title><source>Contributions from the United States National Herbarium</source><volume>41</volume>: <fpage>1</fpage>–<lpage>255</lpage>.</mixed-citation></ref><ref id="B10"><mixed-citation xmlns:xlink="http://www.w3.org/1999/xlink" xlink:type="simple"><person-group><name name-style="western"><surname>Giraldo-Cañas</surname><given-names>D</given-names></name><name name-style="western"><surname>Peterson</surname><given-names>P</given-names></name></person-group> (<year>2009</year>) <article-title>El género <italic><tp:taxon-name><tp:taxon-name-part taxon-name-part-type="genus">Muhlenbergia</tp:taxon-name-part></tp:taxon-name></italic> (<tp:taxon-name><tp:taxon-name-part taxon-name-part-type="family">Poaceae</tp:taxon-name-part></tp:taxon-name>: <tp:taxon-name><tp:taxon-name-part taxon-name-part-type="subfamily">Chloridoideae</tp:taxon-name-part></tp:taxon-name>: <tp:taxon-name><tp:taxon-name-part taxon-name-part-type="tribe">Cynodonteae</tp:taxon-name-part></tp:taxon-name>: <tp:taxon-name><tp:taxon-name-part taxon-name-part-type="subtribe">Muhlenbergiinae</tp:taxon-name-part></tp:taxon-name>) en Colombia.</article-title><source>Caldasia</source><volume>31</volume>: <fpage>269</fpage>–<lpage>302</lpage>. <ext-link xlink:href="https://repository.si.edu/handle/10088/8913" ext-link-type="uri" xlink:type="simple">https://repository.si.edu/handle/10088/8913</ext-link></mixed-citation></ref><ref id="B40"><mixed-citation xmlns:xlink="http://www.w3.org/1999/xlink" xlink:type="simple"><person-group><name name-style="western"><surname>Peterson</surname><given-names>PM</given-names></name><name name-style="western"><surname>Sánchez Vega</surname><given-names>I</given-names></name><name name-style="western"><surname>Romaschenko</surname><given-names>K</given-names></name><name name-style="western"><surname>Giraldo-Cañas</surname><given-names>D</given-names></name><name name-style="western"><surname>Refulio Rodriguez</surname><given-names>NF</given-names></name></person-group> (<year>2018</year>) <article-title>Revision of <italic><tp:taxon-name><tp:taxon-name-part taxon-name-part-type="genus">Muhlenbergia</tp:taxon-name-part></tp:taxon-name></italic> (<tp:taxon-name><tp:taxon-name-part taxon-name-part-type="family">Poaceae</tp:taxon-name-part></tp:taxon-name>, <tp:taxon-name><tp:taxon-name-part taxon-name-part-type="subfamily">Chloridoideae</tp:taxon-name-part></tp:taxon-name>, <tp:taxon-name><tp:taxon-name-part taxon-name-part-type="tribe">Cynodonteae</tp:taxon-name-part></tp:taxon-name>, <tp:taxon-name><tp:taxon-name-part taxon-name-part-type="subtribe">Muhlenbergiinae</tp:taxon-name-part></tp:taxon-name>) in Peru: Classification, phylogeny, and a new species, <italic><tp:taxon-name><tp:taxon-name-part taxon-name-part-type="genus">M.</tp:taxon-name-part><tp:taxon-name-part taxon-name-part-type="species">romaschenkoi</tp:taxon-name-part></tp:taxon-name></italic>.</article-title><source>PhytoKeys</source><volume>114</volume>: <fpage>123</fpage>–<lpage>206</lpage>. <ext-link xlink:href="10.3897/phytokeys.114.28799" ext-link-type="doi" xlink:type="simple">https://doi.org/10.3897/phytokeys.114.28799</ext-link></mixed-citation></ref><ref id="B41"><mixed-citation xmlns:xlink="http://www.w3.org/1999/xlink" xlink:type="simple"><person-group><name name-style="western"><surname>Peterson</surname><given-names>PM</given-names></name><name name-style="western"><surname>Roquet</surname><given-names>C</given-names></name><name name-style="western"><surname>Romaschenko</surname><given-names>K</given-names></name><name name-style="western"><surname>Herrera Arrieta</surname><given-names>Y</given-names></name><name name-style="western"><surname>Susanna</surname><given-names>A</given-names></name></person-group> (<year>2021</year>) <article-title>A biogeographical analysis of <italic><tp:taxon-name><tp:taxon-name-part taxon-name-part-type="genus">Muhlenbergia</tp:taxon-name-part></tp:taxon-name></italic> (<tp:taxon-name><tp:taxon-name-part taxon-name-part-type="family">Poaceae</tp:taxon-name-part></tp:taxon-name>: <tp:taxon-name><tp:taxon-name-part taxon-name-part-type="subfamily">Chloridoideae</tp:taxon-name-part></tp:taxon-name>: <tp:taxon-name><tp:taxon-name-part taxon-name-part-type="tribe">Cynodonteae</tp:taxon-name-part></tp:taxon-name>: <tp:taxon-name><tp:taxon-name-part taxon-name-part-type="subtribe">Muhlenbergiinae</tp:taxon-name-part></tp:taxon-name>).</article-title><source>Journal of Systematics and Evolution</source><volume>60</volume>(<issue>3</issue>): <fpage>621</fpage>–<lpage>629</lpage>. <ext-link xlink:href="10.1111/jse.12805" ext-link-type="doi" xlink:type="simple">https://doi.org/10.1111/jse.12805</ext-link></mixed-citation></ref></ref-list></tp:taxon-treatment>
