# Supplementary material for: ﻿Taxonomic revision of Muhlenbergia (Poaceae, Chloridoideae, Cynodonteae, Muhlenbergiinae) in Central America: phylogeny and classification
Source: PhytoKeys. 2023 Aug 3;230:1–106. doi: 10.3897/phytokeys.230.103882 (PMC10416094; doi:10.3897/phytokeys.230.103882)
Supplement: XML Treatment for Muhlenbergia macroura [file phytokeys.230.103882-treatment14.xml]

<!DOCTYPE tp:taxon-treatment
  PUBLIC "-//TaxonX//DTD Taxonomic Treatment Publishing DTD v0 20100105//EN" "tax-treatment-NSO.dtd">
<tp:taxon-treatment xmlns:tp="http://www.plazi.org/taxpub"><tp:treatment-meta><kwd-group><label>Taxon classification</label><kwd>
                <named-content content-type="kingdom">Plantae</named-content>
              </kwd><kwd>
                <named-content content-type="order">Poales</named-content>
              </kwd><kwd>
                <named-content content-type="family">Poaceae</named-content>
              </kwd></kwd-group><mixed-citation publication-type="journal"><person-group><name><surname>Peterson</surname><given-names>Paul M.</given-names></name><name><surname>Herrera Arrieta</surname><given-names>Yolanda</given-names></name><name><surname>Lobo Cabezas</surname><given-names>Silvia</given-names></name><name><surname>Romaschenko</surname><given-names>Konstantin</given-names></name></person-group><article-title>﻿Taxonomic revision of <italic><tp:taxon-name><tp:taxon-name-part taxon-name-part-type="genus" reg="Muhlenbergia">Muhlenbergia</tp:taxon-name-part></tp:taxon-name></italic> (<tp:taxon-name><tp:taxon-name-part taxon-name-part-type="family">Poaceae</tp:taxon-name-part></tp:taxon-name>, <tp:taxon-name><tp:taxon-name-part taxon-name-part-type="subfamily">Chloridoideae</tp:taxon-name-part></tp:taxon-name>, <tp:taxon-name><tp:taxon-name-part taxon-name-part-type="tribe">Cynodonteae</tp:taxon-name-part></tp:taxon-name>, <tp:taxon-name><tp:taxon-name-part taxon-name-part-type="subtribe">Muhlenbergiinae</tp:taxon-name-part></tp:taxon-name>) in Central America: phylogeny and classification</article-title><source>PhytoKeys</source><day>03</day><month>08</month><year>2023</year><volume>230</volume><fpage>1</fpage><lpage>106</lpage><pub-id pub-id-type="doi">10.3897/phytokeys.230.103882</pub-id></mixed-citation></tp:treatment-meta><tp:nomenclature><label>﻿13.</label><tp:taxon-name>
              <object-id xmlns:xlink="http://www.w3.org/1999/xlink" content-type="arpha" xlink:type="simple">DF61A073-D4DE-5529-B22A-71FBEFAC2281</object-id>
              <tp:taxon-name-part taxon-name-part-type="genus" reg="Muhlenbergia">Muhlenbergia</tp:taxon-name-part>
              <tp:taxon-name-part taxon-name-part-type="species" reg="macroura">macroura</tp:taxon-name-part>
            </tp:taxon-name><tp:taxon-authority>(Kunth) Hitchc., N. Amer. Fl. 17(6): 468. 1935.</tp:taxon-authority><xref ref-type="fig" rid="F7">Fig. 7A–E</xref><tp:nomenclature-citation-list><tp:nomenclature-citation><tp:taxon-name>
                  <tp:taxon-name-part taxon-name-part-type="genus" reg="Crypsis">Crypsis</tp:taxon-name-part>
                  <tp:taxon-name-part taxon-name-part-type="species" reg="macroura">macroura</tp:taxon-name-part>
                </tp:taxon-name><comment>Kunth, Nov. Gen. Sp. (quarto ed.) 1: 140–141. 1816 Type: México. Toluca, in apricis montanis regio Mexicane, 1760 m, <italic>F.W.H.A. Humboldt &amp; A.J.A. Bonpland s.n</italic>. (holotype: P-00669403[image!]; isotypes: BAA-00003297 [image!], P-00077291 [image!]). ≡ <tp:taxon-name><tp:taxon-name-part taxon-name-part-type="genus" reg="Cinna">Cinna</tp:taxon-name-part><tp:taxon-name-part taxon-name-part-type="species" reg="macroura">macroura</tp:taxon-name-part></tp:taxon-name> (Kunth) Kunth, Révis. Gramin. 1: 67. 1829. ≡ <tp:taxon-name><tp:taxon-name-part taxon-name-part-type="genus" reg="Phleum">Phleum</tp:taxon-name-part><tp:taxon-name-part taxon-name-part-type="species" reg="macrourum">macrourum</tp:taxon-name-part></tp:taxon-name> (Kunth) Willd. ex Steud., Nomencl. Bot. (ed. 2) 1: 365. 1840. ≡ <tp:taxon-name><tp:taxon-name-part taxon-name-part-type="genus" reg="Epicampes">Epicampes</tp:taxon-name-part><tp:taxon-name-part taxon-name-part-type="species" reg="macroura">macroura</tp:taxon-name-part></tp:taxon-name> (Kunth) Benth., J. Linn. Soc., Bot. 19: 87. 1881. ≡ <tp:taxon-name><tp:taxon-name-part taxon-name-part-type="genus" reg="Crypsinna">Crypsinna</tp:taxon-name-part><tp:taxon-name-part taxon-name-part-type="species" reg="macroura">macroura</tp:taxon-name-part></tp:taxon-name> (Kunth) E. Fourn., Mexic. Pl. 2: 90. 1886. Basionym.</comment></tp:nomenclature-citation></tp:nomenclature-citation-list></tp:nomenclature><tp:treatment-sec sec-type="description" id="SECID0EAOEK"><title>Description.</title><p>Caespitose <bold><italic>perennials</italic>. <italic>Culms</italic></bold> 75–200 cm tall, erect, terete near base, forming dense clumps of 100 culms or more and up to 1 m in diameter, pubescent below the nodes, usually 1 or 2 nodes per culm; <bold><italic>internodes</italic></bold> mostly glabrous. <bold><italic>Leaf sheaths</italic></bold> 15–40 cm long, shorter than the internodes, glabrous to scaberulous, the basal persistent and keeled with age; <bold><italic>ligules</italic></bold> (5–)8–40(–50) mm long, strongly decurrent, splitting into broad <bold>auricles</bold> 10–35(–50) mm long, membranous to chartaceous above, brownish, firm, the veins evident below and near margins, apex truncate to obtuse; <bold><italic>blades</italic></bold> 20–60 cm long, 2–5 mm wide, mostly flat and apically involute, scabrous above and below. <bold><italic>Panicles</italic></bold> (15–)20–40 cm long, 5–12 mm wide, dense, spikelike, erect, exserted and surpassing the blades in height, greenish to greenish-gray; <bold><italic>primary branches</italic></bold> 0.1–1.2 cm long, ascending and tightly appressed, unexposed, imbricate; <bold><italic>pedicels</italic></bold> 0.1–1.7 mm long, shorter than the spikelets, scaberulous to hispidulous. <bold><italic>Spikelets</italic></bold> 3.4–5.6(–6) mm long, erect, strongly laterally compressed, greenish-gray; <bold><italic>glumes</italic></bold> 3.4–5.6 mm long, linear-elliptic to linear-ovate, usually longer than the lemma, 1-veined, scabrous along the keel, subequal, awnless, the upper slightly longer, apex acute to acuminate, scabrous; <bold><italic>lemmas</italic></bold> 3.4–5 mm long, elliptic to linear-elliptic, scabrous, greenish-gray; callus pilose, the hairs 0.1–0.3 mm long, apex acute, rarely mucronate, the mucro less than 0.4 mm long; <bold><italic>paleas</italic></bold> 3.4–5 mm long, about as long as the lemma, scabrous, apex acute; <bold><italic>anthers</italic></bold> 1.5–2.2 mm long, pale greenish. <bold><italic>Caryopses</italic></bold> 2–3 mm long, fusiform, brownish. 2<italic>n</italic> = 20, 24, 28.</p></tp:treatment-sec><tp:treatment-sec sec-type="distribution" id="SECID0E6PEK"><title>Distribution.</title><p><italic><tp:taxon-name><tp:taxon-name-part taxon-name-part-type="genus" reg="Muhlenbergia">Muhlenbergia</tp:taxon-name-part><tp:taxon-name-part taxon-name-part-type="species" reg="macroura">macroura</tp:taxon-name-part></tp:taxon-name></italic> occurs in the Sierra Madre Occidental in northern México from Chihuahua to Chiapas and Guatemala (Herrera Arrieta and Peterson 2018).</p></tp:treatment-sec><tp:treatment-sec sec-type="ecology" id="SECID0EQQEK"><title>Ecology.</title><p>This species can be found growing on upland slopes, mountain meadows, in pine or pine-oak forests often in deep humid soils; 1500–3400 m.</p></tp:treatment-sec><tp:treatment-sec sec-type="comments" id="SECID0EVQEK"><title>Comments.</title><p><italic><tp:taxon-name><tp:taxon-name-part taxon-name-part-type="genus" reg="Muhlenbergia">Muhlenbergia</tp:taxon-name-part><tp:taxon-name-part taxon-name-part-type="species" reg="macroura">macroura</tp:taxon-name-part></tp:taxon-name></italic> is morphologically similar to <italic><tp:taxon-name><tp:taxon-name-part taxon-name-part-type="genus" reg="Muhlenbergia">M.</tp:taxon-name-part><tp:taxon-name-part taxon-name-part-type="species" reg="nigra">nigra</tp:taxon-name-part></tp:taxon-name></italic> but differs in having spikelets 3.4–5.6(–6) mm long [(5.5–)6–8 mm long in <italic><tp:taxon-name><tp:taxon-name-part taxon-name-part-type="genus" reg="Muhlenbergia">M.</tp:taxon-name-part><tp:taxon-name-part taxon-name-part-type="species" reg="nigra">nigra</tp:taxon-name-part></tp:taxon-name></italic>] and greenish to greenish-gray panicles (15–)20–40 cm long [dark green to blackish panicles 6–15(–17) cm long in <italic><tp:taxon-name><tp:taxon-name-part taxon-name-part-type="genus" reg="Muhlenbergia">M.</tp:taxon-name-part><tp:taxon-name-part taxon-name-part-type="species" reg="nigra">nigra</tp:taxon-name-part></tp:taxon-name></italic>]. <italic><tp:taxon-name><tp:taxon-name-part taxon-name-part-type="genus" reg="Muhlenbergia">Muhlenbergia</tp:taxon-name-part><tp:taxon-name-part taxon-name-part-type="species" reg="macroura">macroura</tp:taxon-name-part></tp:taxon-name></italic> is a member of <tp:taxon-name><tp:taxon-name-part taxon-name-part-type="genus" reg="Muhlenbergia">M.</tp:taxon-name-part><tp:taxon-name-part taxon-name-part-type="infraspecific-rank">subg.</tp:taxon-name-part><tp:taxon-name-part taxon-name-part-type="subgenus" reg="Trichochloa">Trichochloa</tp:taxon-name-part></tp:taxon-name>, and in a recent study was found to be sister to <italic><tp:taxon-name><tp:taxon-name-part taxon-name-part-type="genus" reg="Muhlenbergia">M.</tp:taxon-name-part><tp:taxon-name-part taxon-name-part-type="species" reg="rigida">rigida</tp:taxon-name-part></tp:taxon-name></italic> (<xref ref-type="bibr" rid="B41">Peterson et al. 2021</xref>).</p></tp:treatment-sec><tp:treatment-sec sec-type="material" id="SECID0EAUEK"><title>Specimens examined.</title><p>Guatemala. <bold>Chimaltenango</bold>: Plains near Tecpam, <italic>A.F. Skutch 610</italic> (US). <bold>Guatemala</bold>: Guatemala City, <italic>A.S. Hitchcock 9140</italic> (US). <bold>Huehuetenango</bold>: La Sierra (Tujimach), across river from San Juan Atitlan, Sierra de los Cuchumatanes, <italic>J.A. Steyermark 51968</italic> (US); Paquix, San Juan Ixcoy, Sierra de los Cuchumatanes between Paquix and San Juan Ixcoy, <italic>A.A. Molina et al. 30017</italic> (MO); San Juan Ixcoy, Sierra de los Cuchumatanes, along road to Huehuetenango, 5 miles S of San Juan Ixcoy, <italic>D.E. Breedlove 8569</italic> (MO, DS); San Juan Ixcoy, Jolomhuitz, Aldea Jolomhuitz, <italic>M. Véliz 95.4470</italic> (MO). <bold>Quetzaltenango</bold>: Mountains near Santa Maria, near Quetzaltenango, <italic>Weatherwax 177</italic> (US); La Esperanza, <italic>M. de Koninck 18</italic> (US); Cuesta El Caracol, Sierra Madre Mountains, about 5–8 km N of San Juan Ostuncalco, <italic>L.O. Williams et al. 22770</italic> (US); Oak pine forest, above Los Vahos, Cerro Quemado, <italic>P.C. Standley 86171</italic> (US). <bold>Quiche</bold>: Chichicastenango, 1 km N of Chichicastenango, <italic>W.E. Harmon 4369</italic> (MO). <bold>Sacatepequez</bold>: Santa Maria de Jesús, Mal Paso, Volcán de Agua, Mal Paso, <italic>M. Véliz et al. 8529</italic> (MO); Volcan Agua, <italic>W.A. Kellerman 4764</italic> (US). <bold>San Marcos</bold>: Tajumulco, Volcan Tajumulco, <italic>M. Véliz et al. 10622</italic> (MO), <italic>M. Véliz et al. 10638</italic> (MO); El Boqueron, in the mountains at the summit of the road between San Antonio Sacatepequez and Palestina, <italic>P.C. Standley 85307</italic> (US). <bold>Solola</bold>: Volcan Atitlan, near summit of mountain, <italic>J. H. Beaman 4053</italic> (US); NW of Los Encuentros, <italic>L.O. Williams</italic>, <italic>A. Molina R. &amp; T.P. Williams 25404</italic> (F, US). <bold>Totonicapán</bold>: near San Francisco El Alto, <italic>P.C. Standley 83123</italic> (US); along road between San Francisco El Alto and Momostenango, <italic>P.C. Standley 84011</italic> (US); <italic>O. F. Cook 35</italic> (US); Hochland von Calel, <italic>s.n. 2703</italic> (US). Mexico. <bold>Chiapas</bold>: Vol. Tacana, Chiquihuite, <italic>E. Matuda 2829</italic> (ARIZ, MO); Mt. Tacana, <italic>E. Matuda 2420</italic> (DS). Amecatlán, Paraje Navenchauk, along mexican Hwy 190, <italic>R. M. Laughin 1506</italic> (ENCB). <bold>La Grandeza</bold>: La Grandeza to Ojo de Agua, <italic>E. Hernandez X-1445</italic> (US). <bold>Larráinzar</bold>: Muctahuitz. Región Los Altos, <italic>L. Soto s/n</italic> (MEXU). <bold>Motozintla</bold>: On the N and W slope of Cerro Mozotal below the microwave tower along the road from Huixtla to El Porvenir and Siltepec, <italic>D.E. Breedlove &amp; R.F. Thorne 31173</italic> (MO). <bold>San Juan Chamula</bold>: near school house of yal Ichin, <italic>D.E. Breedlove 7147</italic> (ENCB, DS); Yut Bax, <italic>C. Santoz Ruíz 179</italic> (ENCB). Motozintla, NW slope of cerro Mozotal, along the road from Huixtla to El Porvenir and Siltepec, <italic>D.E. Breedlove 31175</italic> (NY); Slope near the school house of Yal Ichin, <italic>D.E. Breedlove 10471</italic> (DS). <bold>Tenajapa</bold>: Paraje Matsbad, <italic>Alush Shilon Ton 999</italic>, (ENCB, DS); Paraje Shohieh, <italic>Alush Shilon Ton 548</italic> (ENCB, DS); near Tenejapa Center, <italic>Alush Shilon Ton 63</italic> (DS). <bold>Venustiano Carranza</bold>: Ejido “Laja Tendida” km 17 carr. Venustiano Carranza-Tuxtla Gutiérrez, aprox. 2 km a Flores Magón, <italic>A. Miranda S. s/n</italic> (MEXU). <bold>Zinacantán</bold>: near Paraje Nachij [Nachig], <italic>D.E. Breedlove &amp; G. Davidse 53871</italic> (CAS, MO); Steep NE slope of Zontehuitz near Summit, <italic>D.E. Breedlove 12348</italic> (DS); near Zinacantán Center, <italic>R.M. Laughlin 2241</italic> (DS); at paraje Navenchauk along Mexican Highway 190, <italic>R.M. Laughlin 1506</italic> (DS); alley floor in Zinacantán Center, <italic>R.M. Laughlin 630</italic> (DS).</p></tp:treatment-sec><tp:treatment-sec><!--Section generated to contain objects referenced in tp:taxon-treatment.--><fig id="F7" position="float" orientation="portrait"><object-id xmlns:xlink="http://www.w3.org/1999/xlink" content-type="doi" xlink:type="simple">10.3897/phytokeys.230.103882.figure7</object-id><object-id xmlns:xlink="http://www.w3.org/1999/xlink" content-type="arpha" xlink:type="simple">C257E7C0-BC09-5BA2-A3FE-037F8B846E8F</object-id><label>Figure 7.</label><caption><p><bold>A–E</bold><italic><tp:taxon-name><tp:taxon-name-part taxon-name-part-type="genus" reg="Muhlenbergia">Muhlenbergia</tp:taxon-name-part><tp:taxon-name-part taxon-name-part-type="species" reg="macroura">macroura</tp:taxon-name-part></tp:taxon-name></italic> (Kunth) Hitchc. <bold>A</bold> habit <bold>B</bold> ligule <bold>C</bold> glumes <bold>D</bold> floret <bold>E</bold> stamens, pistil, and lodicules <bold>F–I</bold><italic><tp:taxon-name><tp:taxon-name-part taxon-name-part-type="genus" reg="Muhlenbergia">Muhlenbergia</tp:taxon-name-part><tp:taxon-name-part taxon-name-part-type="species" reg="distichophylla">distichophylla</tp:taxon-name-part></tp:taxon-name></italic> (J. Presl) Kunth <bold>F</bold> ligule <bold>G</bold> glumes <bold>H</bold> floret <bold>I</bold> stamens pistil, and lodicules. <bold>A–E</bold> drawn from <italic>P.M. Peterson &amp; C.R. Annable 5970</italic> (US) <bold>F–I</bold> drawn from <italic>L.O. Williams</italic>, <italic>A. Molina R. &amp; T.P. Williams 22309</italic> (US) and <italic>F.W. Gould 12666</italic> (US).</p></caption><graphic xmlns:xlink="http://www.w3.org/1999/xlink" xlink:href="phytokeys-230-001_article-103882__-g007.jpg" position="float" orientation="portrait" xlink:type="simple" id="oo_887875.jpg"><uri content-type="original_file" xlink:type="simple">https://binary.pensoft.net/fig/887875</uri></graphic></fig></tp:treatment-sec><ref-list><ref id="B41"><mixed-citation xmlns:xlink="http://www.w3.org/1999/xlink" xlink:type="simple"><person-group><name name-style="western"><surname>Peterson</surname><given-names>PM</given-names></name><name name-style="western"><surname>Roquet</surname><given-names>C</given-names></name><name name-style="western"><surname>Romaschenko</surname><given-names>K</given-names></name><name name-style="western"><surname>Herrera Arrieta</surname><given-names>Y</given-names></name><name name-style="western"><surname>Susanna</surname><given-names>A</given-names></name></person-group> (<year>2021</year>) <article-title>A biogeographical analysis of <italic><tp:taxon-name><tp:taxon-name-part taxon-name-part-type="genus">Muhlenbergia</tp:taxon-name-part></tp:taxon-name></italic> (<tp:taxon-name><tp:taxon-name-part taxon-name-part-type="family">Poaceae</tp:taxon-name-part></tp:taxon-name>: <tp:taxon-name><tp:taxon-name-part taxon-name-part-type="subfamily">Chloridoideae</tp:taxon-name-part></tp:taxon-name>: <tp:taxon-name><tp:taxon-name-part taxon-name-part-type="tribe">Cynodonteae</tp:taxon-name-part></tp:taxon-name>: <tp:taxon-name><tp:taxon-name-part taxon-name-part-type="subtribe">Muhlenbergiinae</tp:taxon-name-part></tp:taxon-name>).</article-title><source>Journal of Systematics and Evolution</source><volume>60</volume>(<issue>3</issue>): <fpage>621</fpage>–<lpage>629</lpage>. <ext-link xlink:href="10.1111/jse.12805" ext-link-type="doi" xlink:type="simple">https://doi.org/10.1111/jse.12805</ext-link></mixed-citation></ref></ref-list></tp:taxon-treatment>
