# Supplementary material for: ﻿Taxonomic revision of Muhlenbergia (Poaceae, Chloridoideae, Cynodonteae, Muhlenbergiinae) in Central America: phylogeny and classification
Source: PhytoKeys. 2023 Aug 3;230:1–106. doi: 10.3897/phytokeys.230.103882 (PMC10416094; doi:10.3897/phytokeys.230.103882)
Supplement: XML Treatment for Muhlenbergia minutissima [file phytokeys.230.103882-treatment16.xml]

<!DOCTYPE tp:taxon-treatment
  PUBLIC "-//TaxonX//DTD Taxonomic Treatment Publishing DTD v0 20100105//EN" "tax-treatment-NSO.dtd">
<tp:taxon-treatment xmlns:tp="http://www.plazi.org/taxpub"><tp:treatment-meta><kwd-group><label>Taxon classification</label><kwd>
                <named-content content-type="kingdom">Plantae</named-content>
              </kwd><kwd>
                <named-content content-type="order">Poales</named-content>
              </kwd><kwd>
                <named-content content-type="family">Poaceae</named-content>
              </kwd></kwd-group><mixed-citation publication-type="journal"><person-group><name><surname>Peterson</surname><given-names>Paul M.</given-names></name><name><surname>Herrera Arrieta</surname><given-names>Yolanda</given-names></name><name><surname>Lobo Cabezas</surname><given-names>Silvia</given-names></name><name><surname>Romaschenko</surname><given-names>Konstantin</given-names></name></person-group><article-title>﻿Taxonomic revision of <italic><tp:taxon-name><tp:taxon-name-part taxon-name-part-type="genus" reg="Muhlenbergia">Muhlenbergia</tp:taxon-name-part></tp:taxon-name></italic> (<tp:taxon-name><tp:taxon-name-part taxon-name-part-type="family">Poaceae</tp:taxon-name-part></tp:taxon-name>, <tp:taxon-name><tp:taxon-name-part taxon-name-part-type="subfamily">Chloridoideae</tp:taxon-name-part></tp:taxon-name>, <tp:taxon-name><tp:taxon-name-part taxon-name-part-type="tribe">Cynodonteae</tp:taxon-name-part></tp:taxon-name>, <tp:taxon-name><tp:taxon-name-part taxon-name-part-type="subtribe">Muhlenbergiinae</tp:taxon-name-part></tp:taxon-name>) in Central America: phylogeny and classification</article-title><source>PhytoKeys</source><day>03</day><month>08</month><year>2023</year><volume>230</volume><fpage>1</fpage><lpage>106</lpage><pub-id pub-id-type="doi">10.3897/phytokeys.230.103882</pub-id></mixed-citation></tp:treatment-meta><tp:nomenclature><label>﻿15.</label><tp:taxon-name>
              <object-id xmlns:xlink="http://www.w3.org/1999/xlink" content-type="arpha" xlink:type="simple">C7010EF7-A52C-531A-92C7-B2A4057794A8</object-id>
              <tp:taxon-name-part taxon-name-part-type="genus" reg="Muhlenbergia">Muhlenbergia</tp:taxon-name-part>
              <tp:taxon-name-part taxon-name-part-type="species" reg="minutissima">minutissima</tp:taxon-name-part>
            </tp:taxon-name><tp:taxon-authority>(Steud.) Swallen, Contr. U.S. Natl. Herb. 29(4):207. 1947.</tp:taxon-authority><xref ref-type="fig" rid="F12">Fig. 12E–H</xref><tp:nomenclature-citation-list><tp:nomenclature-citation><tp:taxon-name>
                  <tp:taxon-name-part taxon-name-part-type="genus" reg="Agrostis">Agrostis</tp:taxon-name-part>
                  <tp:taxon-name-part taxon-name-part-type="species" reg="minutissima">minutissima</tp:taxon-name-part>
                </tp:taxon-name><comment>Steud., Syn. PI. Glumac. 1:171. 1854 Type: U.S.A., New México, 1847, <italic>A. Fendler 986</italic> (holotype: not located; isotypes: F-72158 [image!], MO!, NY-327637!, S-29780 [image!], US-825378!, US-997292!, W-0030511 [image!]). ≡ <tp:taxon-name><tp:taxon-name-part taxon-name-part-type="genus" reg="Sporobolus">Sporobolus</tp:taxon-name-part><tp:taxon-name-part taxon-name-part-type="species" reg="minutissimus">minutissimus</tp:taxon-name-part></tp:taxon-name> (Steud.) Hitchc, Proc. Biol. Soc. Wash. 41:161. 1928. Basionym.</comment></tp:nomenclature-citation><tp:nomenclature-citation><tp:taxon-name>
                  <tp:taxon-name-part taxon-name-part-type="status">=</tp:taxon-name-part>
                  <tp:taxon-name-part taxon-name-part-type="genus" reg="Milium">Milium</tp:taxon-name-part>
                  <tp:taxon-name-part taxon-name-part-type="species" reg="microspermum">microspermum</tp:taxon-name-part>
                </tp:taxon-name><comment> Lag., Gen. Sp. PI. 2. 1816, Type:: México, Habitat in Nova Hispania, <italic>D. Sesse s.n</italic>. (holotype: MA; isotype: US-91019! fragm.). non <tp:taxon-name><tp:taxon-name-part taxon-name-part-type="genus" reg="Muhlenbergia">Muhlenbergia</tp:taxon-name-part><tp:taxon-name-part taxon-name-part-type="species" reg="microsperma">microsperma</tp:taxon-name-part></tp:taxon-name> (DC.) Trin. 1824. ≡ <tp:taxon-name><tp:taxon-name-part taxon-name-part-type="genus" reg="Panicum">Panicum</tp:taxon-name-part><tp:taxon-name-part taxon-name-part-type="species" reg="microspermum">microspermum</tp:taxon-name-part></tp:taxon-name> (Lag.) E. Fourn., Mexic. Pl 2: 492. 1886. ≡ <tp:taxon-name><tp:taxon-name-part taxon-name-part-type="genus" reg="Sporobolus">Sporobolus</tp:taxon-name-part><tp:taxon-name-part taxon-name-part-type="species" reg="microspermus">microspermus</tp:taxon-name-part></tp:taxon-name> (Lag.) Hitchc, J. Wash. Acad. Sci. 23(10):453. 1933. </comment></tp:nomenclature-citation><tp:nomenclature-citation><tp:taxon-name>
                  <tp:taxon-name-part taxon-name-part-type="status">=</tp:taxon-name-part>
                  <tp:taxon-name-part taxon-name-part-type="genus" reg="Vilfa">Vilfa</tp:taxon-name-part>
                  <tp:taxon-name-part taxon-name-part-type="species" reg="confusa">confusa</tp:taxon-name-part>
                </tp:taxon-name><comment> E. Fourn., Mexic. PL 2: 101. 1886. Type: México, Jalicingo, <italic>C.].W. Schiede &amp; Deppe 913</italic> (syntype: US-998282! fragm. ex P); Orizaba, <italic>Botteri 117</italic> (syntypes: P!, US! fragm.); Orizaba, <italic>Schaffner 93</italic> (syntypes: P!, US! fragm. ex P); Orizaba, <italic>Schajfner 125</italic> (syntype: P!); Nevado de Toluca, Sep, <italic>Hahn s.n.</italic> (syntype:: P!); U.S.A., <italic>Hall &amp; Harbour 643</italic> (syntype: P!). ≡ <tp:taxon-name><tp:taxon-name-part taxon-name-part-type="genus" reg="Sporobolus">Sporobolus</tp:taxon-name-part><tp:taxon-name-part taxon-name-part-type="species" reg="confusus">confusus</tp:taxon-name-part></tp:taxon-name> (E. Fourn.) Vasey, Bull. Torrey Bot. Club 15:293. 1888. ≡ <tp:taxon-name><tp:taxon-name-part taxon-name-part-type="genus" reg="Muhlenbergia">Muhlenbergia</tp:taxon-name-part><tp:taxon-name-part taxon-name-part-type="species" reg="confusa">confusa</tp:taxon-name-part></tp:taxon-name> (E. Fourn.) Swallen, Contr. U.S. Natl. Herb. 29(4): 207. 1947. </comment></tp:nomenclature-citation></tp:nomenclature-citation-list></tp:nomenclature><tp:treatment-sec sec-type="description" id="SECID0ETUFK"><title>Description.</title><p>Delicate <bold><italic>annuals</italic>. <italic>Culms</italic></bold> 5–40 cm tall, erect or spreading, slender, scaberulous to strigulose below the nodes, 0.3–0.7 mm diameter just below the inflorescence; <bold><italic>internodes</italic></bold> 8–25 mm long. <bold><italic>Leaf sheaths</italic></bold> 4–52 mm long, shorter to longer than the internodes, glabrous or scaberulous, margins hyaline; <bold><italic>ligules</italic></bold> 1–2.6 mm long, hyaline, apex irregularly toothed to lacerate, truncate to obtuse, margins entire, sometimes splitting off to form auricles which are not longer than the body of the ligule; <bold><italic>blades</italic></bold> 0.5–4.0(–10) cm long, 0.8–2.0 mm wide, flat or involute, short pubescent above and scabrous below. <bold><italic>Panicles</italic></bold> 5.0–16.2(–21) cm long, 1.5–6.5 cm wide, open, ovate, nodes 12–35 per inflorescence; <bold><italic>primary branches</italic></bold> 8–42 mm long, one or two per node, spreading 25–80° from the rachis; <bold><italic>pedicels</italic></bold> 2–7 mm long, slender often capillary, erect. <bold><italic>Spikelets</italic></bold> 0.8–1.5 mm long, erect; <bold><italic>glumes</italic></bold> 0.5–0.9 mm long, subequal, 1-veined, sparsely short-pilose at least near apex; <bold><italic>lower glumes</italic></bold> 0.5–0.8 mm long, obtuse to acute; <bold><italic>upper glumes</italic></bold> 0.6–0.9 mm long, obtuse, usually broader than the first glume; <bold><italic>lemmas</italic></bold> 0.8–1.5 mm long, lanceolate, with short appressed silky pubescence located along the midvein and margins to glabrous, unawned, apex obtuse to subacute; <bold><italic>paleas</italic></bold> 0.8–1.4 mm long, about as long as lemma, with short appressed silky pubescence between the veins or glabrous; <bold><italic>anthers</italic></bold> 0.2–0.7 mm long, purplish. <bold><italic>Caryopses</italic></bold> 0.6–0.9 mm long, fusiform to elliptic, brownish. 2<italic>n</italic> = 60, 80.</p><fig id="F12" position="float" orientation="portrait"><object-id xmlns:xlink="http://www.w3.org/1999/xlink" content-type="doi" xlink:type="simple">10.3897/phytokeys.230.103882.figure12</object-id><object-id xmlns:xlink="http://www.w3.org/1999/xlink" content-type="arpha" xlink:type="simple">E30191AF-193D-533C-8432-8533B45B3C63</object-id><label>Figure 12.</label><caption><p><bold>A–D</bold><italic><tp:taxon-name><tp:taxon-name-part taxon-name-part-type="genus" reg="Muhlenbergia">Muhlenbergia</tp:taxon-name-part><tp:taxon-name-part taxon-name-part-type="species" reg="peruviana">peruviana</tp:taxon-name-part></tp:taxon-name></italic> (P. Beauv.) Steud. <bold>A</bold> habit <bold>B</bold> floret <bold>C</bold> glumes <bold>D</bold> ligule <bold>E–H</bold><italic><tp:taxon-name><tp:taxon-name-part taxon-name-part-type="genus" reg="Muhlenbergia">Muhlenbergia</tp:taxon-name-part><tp:taxon-name-part taxon-name-part-type="species" reg="minutissima">minutissima</tp:taxon-name-part></tp:taxon-name></italic> (Steud.) Swallen <bold>E</bold> habit <bold>F</bold> ligule <bold>G</bold> spikelet <bold>H</bold> floret. <bold>A–D</bold> drawn from <italic>P.M. Peterson &amp; C.R. Annable 4067</italic> (US, WS) <bold>E, G, H</bold> drawn from <italic>P.M. Peterson &amp; C.R. Annable 5601</italic> (US-3182908) <bold>F</bold> drawn from <italic>P.M. Peterson &amp; C.R. Annable 4675</italic> (US, WS).</p></caption><graphic xmlns:xlink="http://www.w3.org/1999/xlink" xlink:href="phytokeys-230-001_article-103882__-g012.jpg" position="float" orientation="portrait" xlink:type="simple" id="oo_887880.jpg"><uri content-type="original_file" xlink:type="simple">https://binary.pensoft.net/fig/887880</uri></graphic></fig></tp:treatment-sec><tp:treatment-sec sec-type="distribution" id="SECID0EOZFK"><title>Distribution.</title><p>Western North America from central Washington to Montana south to Texas, U.S.A. and throughout México to Guatemala (<xref ref-type="bibr" rid="B27">Peterson and Annable 1991</xref>).</p></tp:treatment-sec><tp:treatment-sec sec-type="ecology" id="SECID0EYZFK"><title>Ecology.</title><p>Sandy and gravelly drainages, rocky slopes, flats, road cuts, and open sites most commonly in yellow pine forests, oak-pine forests with <italic><tp:taxon-name><tp:taxon-name-part taxon-name-part-type="genus" reg="Arctostaphylos">Arctostaphylos</tp:taxon-name-part></tp:taxon-name></italic>, thorn scrub forests with <italic><tp:taxon-name><tp:taxon-name-part taxon-name-part-type="genus" reg="Acacia">Acacia</tp:taxon-name-part></tp:taxon-name></italic>, pinyon-juniper woodlands, and oak-gramma grass (<italic><tp:taxon-name><tp:taxon-name-part taxon-name-part-type="genus" reg="Bouteloua">Bouteloua</tp:taxon-name-part></tp:taxon-name></italic>) savannahs; 1200–3000 m.</p></tp:treatment-sec><tp:treatment-sec sec-type="comments" id="SECID0ET1FK"><title>Comments.</title><p>Morphologically, <italic><tp:taxon-name><tp:taxon-name-part taxon-name-part-type="genus" reg="Muhlenbergia">Muhlenbergia</tp:taxon-name-part><tp:taxon-name-part taxon-name-part-type="species" reg="minutissima">minutissima</tp:taxon-name-part></tp:taxon-name></italic> can be separated from other annual species of <italic><tp:taxon-name><tp:taxon-name-part taxon-name-part-type="genus" reg="Muhlenbergia">Muhlenbergia</tp:taxon-name-part></tp:taxon-name></italic> in Central America in having sparsely short-pilose glumes near the apex and open, ovate, panicles with pedicels that are longer than the spikelets (2–7 mm long [<xref ref-type="bibr" rid="B27">Peterson and Annable 1991</xref>].</p><p>Based on DNA sequence analysis, <italic><tp:taxon-name><tp:taxon-name-part taxon-name-part-type="genus" reg="Muhlenbergia">Muhlenbergia</tp:taxon-name-part><tp:taxon-name-part taxon-name-part-type="species" reg="minutissima">minutissima</tp:taxon-name-part></tp:taxon-name></italic> is a member of <tp:taxon-name><tp:taxon-name-part taxon-name-part-type="genus" reg="Muhlenbergia">M.</tp:taxon-name-part><tp:taxon-name-part taxon-name-part-type="infraspecific-rank">subg.</tp:taxon-name-part><tp:taxon-name-part taxon-name-part-type="subgenus" reg="Bealia">Bealia</tp:taxon-name-part></tp:taxon-name> and shares a most recent common ancestor with <italic><tp:taxon-name><tp:taxon-name-part taxon-name-part-type="genus" reg="Muhlenbergia">M.</tp:taxon-name-part><tp:taxon-name-part taxon-name-part-type="species" reg="sinuosa">sinuosa</tp:taxon-name-part></tp:taxon-name></italic> Swallen, a species known to occur in Arizona and New Mexico, USA and Chihuahua and Sonora, México (<xref ref-type="bibr" rid="B27">Peterson and Annable 1991</xref>; <xref ref-type="bibr" rid="B41">Peterson et al. 2021</xref>).</p></tp:treatment-sec><tp:treatment-sec sec-type="material" id="SECID0EF4FK"><title>Specimens examined.</title><p>Guatemala. <bold>Quetzaltenango</bold>: Santa Maria, Volcano Agua, <italic>A.S. Hitchcock 9130</italic> (MICH, US-998503). <bold>Quiché</bold>: <italic>W.A. Archer 3858</italic> (US-1646054). <bold>Totonicapán</bold>: E of San Cristóbal Totonicapán, <italic>Harmon 4570</italic> (ENCB, NY).</p></tp:treatment-sec><ref-list><ref id="B27"><mixed-citation xmlns:xlink="http://www.w3.org/1999/xlink" xlink:type="simple"><person-group><name name-style="western"><surname>Peterson</surname><given-names>PM</given-names></name><name name-style="western"><surname>Annable</surname><given-names>CR</given-names></name></person-group> (<year>1991</year>) <article-title>Systematics of the annual species of <italic><tp:taxon-name><tp:taxon-name-part taxon-name-part-type="genus">Muhlenbergia</tp:taxon-name-part></tp:taxon-name></italic> (<tp:taxon-name><tp:taxon-name-part taxon-name-part-type="family">Poaceae</tp:taxon-name-part></tp:taxon-name>-<tp:taxon-name><tp:taxon-name-part taxon-name-part-type="tribe">Eragrostideae</tp:taxon-name-part></tp:taxon-name>).</article-title><source>Systematic Botany Monographs</source><volume>31</volume>: <fpage>1</fpage>–<lpage>109</lpage>. <ext-link xlink:href="10.2307/25027794" ext-link-type="doi" xlink:type="simple">https://doi.org/10.2307/25027794</ext-link></mixed-citation></ref><ref id="B41"><mixed-citation xmlns:xlink="http://www.w3.org/1999/xlink" xlink:type="simple"><person-group><name name-style="western"><surname>Peterson</surname><given-names>PM</given-names></name><name name-style="western"><surname>Roquet</surname><given-names>C</given-names></name><name name-style="western"><surname>Romaschenko</surname><given-names>K</given-names></name><name name-style="western"><surname>Herrera Arrieta</surname><given-names>Y</given-names></name><name name-style="western"><surname>Susanna</surname><given-names>A</given-names></name></person-group> (<year>2021</year>) <article-title>A biogeographical analysis of <italic><tp:taxon-name><tp:taxon-name-part taxon-name-part-type="genus">Muhlenbergia</tp:taxon-name-part></tp:taxon-name></italic> (<tp:taxon-name><tp:taxon-name-part taxon-name-part-type="family">Poaceae</tp:taxon-name-part></tp:taxon-name>: <tp:taxon-name><tp:taxon-name-part taxon-name-part-type="subfamily">Chloridoideae</tp:taxon-name-part></tp:taxon-name>: <tp:taxon-name><tp:taxon-name-part taxon-name-part-type="tribe">Cynodonteae</tp:taxon-name-part></tp:taxon-name>: <tp:taxon-name><tp:taxon-name-part taxon-name-part-type="subtribe">Muhlenbergiinae</tp:taxon-name-part></tp:taxon-name>).</article-title><source>Journal of Systematics and Evolution</source><volume>60</volume>(<issue>3</issue>): <fpage>621</fpage>–<lpage>629</lpage>. <ext-link xlink:href="10.1111/jse.12805" ext-link-type="doi" xlink:type="simple">https://doi.org/10.1111/jse.12805</ext-link></mixed-citation></ref></ref-list></tp:taxon-treatment>
