# Supplementary material for: ﻿Taxonomic revision of Muhlenbergia (Poaceae, Chloridoideae, Cynodonteae, Muhlenbergiinae) in Central America: phylogeny and classification
Source: PhytoKeys. 2023 Aug 3;230:1–106. doi: 10.3897/phytokeys.230.103882 (PMC10416094; doi:10.3897/phytokeys.230.103882)
Supplement: XML Treatment for Muhlenbergia montana [file phytokeys.230.103882-treatment17.xml]

<!DOCTYPE tp:taxon-treatment
  PUBLIC "-//TaxonX//DTD Taxonomic Treatment Publishing DTD v0 20100105//EN" "tax-treatment-NSO.dtd">
<tp:taxon-treatment xmlns:tp="http://www.plazi.org/taxpub"><tp:treatment-meta><kwd-group><label>Taxon classification</label><kwd>
                <named-content content-type="kingdom">Plantae</named-content>
              </kwd><kwd>
                <named-content content-type="order">Poales</named-content>
              </kwd><kwd>
                <named-content content-type="family">Poaceae</named-content>
              </kwd></kwd-group><mixed-citation publication-type="journal"><person-group><name><surname>Peterson</surname><given-names>Paul M.</given-names></name><name><surname>Herrera Arrieta</surname><given-names>Yolanda</given-names></name><name><surname>Lobo Cabezas</surname><given-names>Silvia</given-names></name><name><surname>Romaschenko</surname><given-names>Konstantin</given-names></name></person-group><article-title>﻿Taxonomic revision of <italic><tp:taxon-name><tp:taxon-name-part taxon-name-part-type="genus" reg="Muhlenbergia">Muhlenbergia</tp:taxon-name-part></tp:taxon-name></italic> (<tp:taxon-name><tp:taxon-name-part taxon-name-part-type="family">Poaceae</tp:taxon-name-part></tp:taxon-name>, <tp:taxon-name><tp:taxon-name-part taxon-name-part-type="subfamily">Chloridoideae</tp:taxon-name-part></tp:taxon-name>, <tp:taxon-name><tp:taxon-name-part taxon-name-part-type="tribe">Cynodonteae</tp:taxon-name-part></tp:taxon-name>, <tp:taxon-name><tp:taxon-name-part taxon-name-part-type="subtribe">Muhlenbergiinae</tp:taxon-name-part></tp:taxon-name>) in Central America: phylogeny and classification</article-title><source>PhytoKeys</source><day>03</day><month>08</month><year>2023</year><volume>230</volume><fpage>1</fpage><lpage>106</lpage><pub-id pub-id-type="doi">10.3897/phytokeys.230.103882</pub-id></mixed-citation></tp:treatment-meta><tp:nomenclature><label>﻿16.</label><tp:taxon-name>
              <object-id xmlns:xlink="http://www.w3.org/1999/xlink" content-type="arpha" xlink:type="simple">F34E17C0-C68D-506A-957D-DE1ACBE999C2</object-id>
              <tp:taxon-name-part taxon-name-part-type="genus" reg="Muhlenbergia">Muhlenbergia</tp:taxon-name-part>
              <tp:taxon-name-part taxon-name-part-type="species" reg="montana">montana</tp:taxon-name-part>
            </tp:taxon-name><tp:taxon-authority>(Nutt.) Hitchc., U.S.D.A. Bull. (1915–23) 772: 145, 147. 1920.</tp:taxon-authority><xref ref-type="fig" rid="F9">Fig. 9F–J</xref><tp:nomenclature-citation-list><tp:nomenclature-citation><tp:taxon-name>
                  <tp:taxon-name-part taxon-name-part-type="genus" reg="Calycodon">Calycodon</tp:taxon-name-part>
                  <tp:taxon-name-part taxon-name-part-type="species" reg="montanum">montanum</tp:taxon-name-part>
                </tp:taxon-name><comment>Nutt., J. Acad. Nat. Sci. Philadelphia ser. 2. 1:186. 1848. Type:United States, New Mexico, Santa Fe Co., in the Rocky Mountains near Santa Fe, <italic>W. Gambel s.n.</italic> (holotype: BM!; isotypes: GH, MO-992590!, PH). Basionym.</comment></tp:nomenclature-citation><tp:nomenclature-citation><tp:taxon-name>
                  <tp:taxon-name-part taxon-name-part-type="status">=</tp:taxon-name-part>
                  <tp:taxon-name-part taxon-name-part-type="genus" reg="Muhlenbergia">Muhlenbergia</tp:taxon-name-part>
                  <tp:taxon-name-part taxon-name-part-type="species" reg="gracilis">gracilis</tp:taxon-name-part>
                  <tp:taxon-name-part taxon-name-part-type="infraspecific-rank">var.</tp:taxon-name-part>
                  <tp:taxon-name-part taxon-name-part-type="variety" reg="enervis">enervis</tp:taxon-name-part>
                </tp:taxon-name><comment> Scribn. ex Beal, Grass. N. Amer. 2: 242. 1896. Type: México, Chihuahua, dry ledges, Sierra Madre, 7 Oct 1887, <italic>C.G. Pringle 1413</italic> (holotype: MSC; isotypes: GH-00024024 [image!], US-995814!, UVMVT-024031 [image!], W-1916-27712!). ≡ <tp:taxon-name><tp:taxon-name-part taxon-name-part-type="genus" reg="Muhlenbergia">Muhlenbergia</tp:taxon-name-part><tp:taxon-name-part taxon-name-part-type="species" reg="enervis">enervis</tp:taxon-name-part></tp:taxon-name> (Scribn. ex Beal) Hitchc., Contr. U.S. Natl. Herb. 17(3): 302. 1913. </comment></tp:nomenclature-citation><tp:nomenclature-citation><tp:taxon-name>
                  <tp:taxon-name-part taxon-name-part-type="status">=</tp:taxon-name-part>
                  <tp:taxon-name-part taxon-name-part-type="genus" reg="Muhlenbergia">Muhlenbergia</tp:taxon-name-part>
                  <tp:taxon-name-part taxon-name-part-type="species" reg="trifida">trifida</tp:taxon-name-part>
                </tp:taxon-name><comment> Hack., Repert. Spec. Nov. Regni Veg. 8: 518. 1910. Type: México, Michoacán, vicinity of Morelia, Quinceo, 9 Nov 1909, <italic>Bro. Arséne 3217</italic> (holotype: W-1916-32145!; isotypes: BM, MO-843315!, MPU-026951 [image!], US!, US-86637! fragm.). </comment></tp:nomenclature-citation></tp:nomenclature-citation-list></tp:nomenclature><tp:treatment-sec sec-type="description" id="SECID0E6AGK"><title>Description.</title><p>Densely caespitose <bold><italic>perennial</italic>. <italic>Culms</italic></bold> 10–80(–90) cm tall, erect, terete near base, glabrous below the strictly basal nodes; <bold><italic>internodes</italic></bold> mostly glabrous, occasionally glaucous. <bold><italic>Leaf sheaths</italic></bold> 2–35 cm long, longer than the lower internode, glabrous to scaberulous, often glaucous, becoming flat, loose and papery, and occasionally spirally twisted near the base; <bold><italic>ligules</italic></bold> 4–14(–20) mm long, membranous, decurrent, apex acute to acuminate, often lacerate; <bold><italic>blades</italic></bold> 6–30 cm long, 1–2.5(–3) mm wide, flat becoming loosely involute to subfiliform, somewhat stiff, scabrous below and hirsute above. <bold><italic>Panicles</italic></bold> 5–25 cm long, (1–)2–6 cm wide, narrow to somewhat open, loosely flowered, not dense; <bold><italic>primary branches</italic></bold> 0.5–10 cm long, ascending, appressed or spreading to 40° from the rachises; <bold><italic>pedicels</italic></bold> 2–7 mm long, longer than the spikelets, flattened, scabrous, occasionally stiffly reflexed. <bold><italic>Spikelets</italic></bold> 3–4.5(–7) mm long, erect, occasionally reflexed; <bold><italic>glumes</italic></bold> (1–)1.5–3.2(–4) mm long, ⅓ to ⅔ as long as the lemma, subequal, glabrous to scaberulous above; <bold><italic>lower glumes</italic></bold> 1-veined, sometimes mucronate, the mucro less tan 1 mm long; <bold><italic>upper glumes</italic></bold> 3-veined, 3-toothed and 3-awned, the teeth (including the awns) ⅓ to the length of the glume, and the awns up to 1.7 mm long, apex truncate to acute; <bold><italic>lemmas</italic></bold> 3–4.5 mm long, lanceolate, awned, often greenish or yellowish with dark green or purple mottles, scaberulous above, loosely to densely appressed-pubescent to pilose along the midvein, margins, and proximal. to ⅘, the hairs up to 0.8 mm long, occasionally glabrous, apex acute to acuminate, the awn (2–)6–25 mm long, flexuous; <bold><italic>paleas</italic></bold> 3–4.5 mm long, lanceolate, loosely to densely appressed-pubescent to pilose between the veins on the proximal ⅓ to ⅘, apex acute to acuminate, scaberulous; <bold><italic>anthers</italic></bold> 1.5–2.3 mm long, purplish. <bold><italic>Caryopses</italic></bold> 1.8–2 mm long, fusiform, light brown. 2<italic>n</italic> = 20, 40 (<xref ref-type="bibr" rid="B14">Herrera Arrieta 1998</xref>).</p></tp:treatment-sec><tp:treatment-sec sec-type="distribution" id="SECID0EGDGK"><title>Distribution.</title><p>This species ranges from southwestern USA throughout western México to Guatemala (<xref ref-type="bibr" rid="B34">Peterson et al. 2001</xref>).</p></tp:treatment-sec><tp:treatment-sec sec-type="ecology" id="SECID0EQDGK"><title>Ecology.</title><p><italic><tp:taxon-name><tp:taxon-name-part taxon-name-part-type="genus" reg="Muhlenbergia">Muhlenbergia</tp:taxon-name-part><tp:taxon-name-part taxon-name-part-type="species" reg="montana">montana</tp:taxon-name-part></tp:taxon-name></italic> grows on rocky slopes, dry meadows, ridgetops, and open grasslands, primarily in upland and mountain habitats in pine and oak forests, at elevations of 1400–3000 m.</p></tp:treatment-sec><tp:treatment-sec sec-type="comments" id="SECID0EBEGK"><title>Comments.</title><p><italic><tp:taxon-name><tp:taxon-name-part taxon-name-part-type="genus" reg="Muhlenbergia">Muhlenbergia</tp:taxon-name-part><tp:taxon-name-part taxon-name-part-type="species" reg="montana">montana</tp:taxon-name-part></tp:taxon-name></italic> is morphologically similar to <italic><tp:taxon-name><tp:taxon-name-part taxon-name-part-type="genus" reg="Muhlenbergia">M.</tp:taxon-name-part><tp:taxon-name-part taxon-name-part-type="species" reg="quadridentata">quadridentata</tp:taxon-name-part></tp:taxon-name></italic> but can be separated from the latter in having 3-toothed and 3-awned upper glumes with teeth 1/3 to ½ the length of the glume (the teeth are small &lt;1/6 the length of the glumes in <italic><tp:taxon-name><tp:taxon-name-part taxon-name-part-type="genus" reg="Muhlenbergia">M.</tp:taxon-name-part><tp:taxon-name-part taxon-name-part-type="species" reg="quadridentata">quadridentata</tp:taxon-name-part></tp:taxon-name></italic>), lemmas that are greenish or yellowish with green mottles or purple mottles (the lemmas are greenish-plumbeous to mottled plumbeous in <italic><tp:taxon-name><tp:taxon-name-part taxon-name-part-type="genus" reg="Muhlenbergia">M.</tp:taxon-name-part><tp:taxon-name-part taxon-name-part-type="species" reg="quadridentata">quadridentata</tp:taxon-name-part></tp:taxon-name></italic>), and the anthers are usually 1.5–2 mm long (2–2.5 mm long in <italic><tp:taxon-name><tp:taxon-name-part taxon-name-part-type="genus" reg="Muhlenbergia">M.</tp:taxon-name-part><tp:taxon-name-part taxon-name-part-type="species" reg="quadridentata">quadridentata</tp:taxon-name-part></tp:taxon-name></italic>) [<xref ref-type="bibr" rid="B15">Herrera Arrieta and Peterson 2007</xref>, 2018].</p><p><italic><tp:taxon-name><tp:taxon-name-part taxon-name-part-type="genus" reg="Muhlenbergia">Muhlenbergia</tp:taxon-name-part><tp:taxon-name-part taxon-name-part-type="species" reg="montana">montana</tp:taxon-name-part></tp:taxon-name></italic> is a member of <tp:taxon-name><tp:taxon-name-part taxon-name-part-type="genus" reg="Muhlenbergia">Muhlenbergia</tp:taxon-name-part><tp:taxon-name-part taxon-name-part-type="infraspecific-rank">subg.</tp:taxon-name-part><tp:taxon-name-part taxon-name-part-type="subgenus" reg="Clomena">Clomena</tp:taxon-name-part></tp:taxon-name>, a lineage hypothesized to have originated in the Sierra Madre of México about 5.4 mya (<xref ref-type="bibr" rid="B41">Peterson et al. 2021</xref>).</p></tp:treatment-sec><tp:treatment-sec sec-type="material" id="SECID0EAHGK"><title>Specimens examined.</title><p>Guatemala. <bold>Huehuetenango</bold>: La Sierra (Tujimach), across river from San Juan Atitlan, Sierra de los Cuchumatanes. Open upper slopes, <italic>J.A. Steyermark 51989</italic> (US); About Laguna de Ocubila, east of Huehuetenango, dry open oak woods, <italic>P.C. Standley 82722</italic> (US); Chiantla, cerca del cementerio, Llano de San Nicolás, <italic>D.N. Smith 442</italic> (MO)¸ Aldea San Nicolás, Chiantla, <italic>D.N. Smith 491</italic> (MO). <bold>Quetzaltenango</bold>: La Esperanza, lugares secos, esteriles, <italic>M. de Koninck 132</italic> (US). <bold>Quiche</bold>: Between Quiche and San Pedro Jocopilas, on dry rolling hills with pine and oak forest, <italic>P.C. Standley 62453</italic> (US). Mexico. <bold>Chiapas</bold>: Amatenango del Valle: S of the center of Amatenango del Valle, <italic>Alush Shilom Ton 1531</italic>, (ENCB). <bold>San Cristóbalde las Casas</bold>: “El Banco” sobre el libramiento E a San Cristobal, km 4 carr. San Cristobal de Las Casas-Tenejapa, <italic>A. Miranda S. s/n</italic> (MEXU); <italic>D.E. Breedlove &amp; G. Davidse 55174</italic> (CAS) cited in <xref ref-type="bibr" rid="B49">Reeder (1994)</xref>.</p></tp:treatment-sec><tp:treatment-sec><!--Section generated to contain objects referenced in tp:taxon-treatment.--><fig id="F9" position="float" orientation="portrait"><object-id xmlns:xlink="http://www.w3.org/1999/xlink" content-type="doi" xlink:type="simple">10.3897/phytokeys.230.103882.figure9</object-id><object-id xmlns:xlink="http://www.w3.org/1999/xlink" content-type="arpha" xlink:type="simple">F23CD56C-0F35-5FB7-A029-B0C91EAE55F5</object-id><label>Figure 9.</label><caption><p><bold>A–E</bold><italic><tp:taxon-name><tp:taxon-name-part taxon-name-part-type="genus" reg="Muhlenbergia">Muhlenbergia</tp:taxon-name-part><tp:taxon-name-part taxon-name-part-type="species" reg="flabellata">flabellata</tp:taxon-name-part></tp:taxon-name></italic> Mez. <bold>A</bold> habit <bold>B</bold> ligule <bold>C</bold> glumes <bold>D</bold> floret <bold>E</bold> floret <bold>F–J</bold><italic><tp:taxon-name><tp:taxon-name-part taxon-name-part-type="genus" reg="Muhlenbergia">Muhlenbergia</tp:taxon-name-part><tp:taxon-name-part taxon-name-part-type="species" reg="montana">montana</tp:taxon-name-part></tp:taxon-name> (Nutt.) Hitchc</italic><bold>F</bold> habit <bold>G</bold> inflorescence <bold>H</bold> glumes <bold>I</bold> upper glume <bold>J</bold> florets. <bold>A, B, D, E</bold> drawn from <italic>W.C. Burger &amp; L. Gomez P. 8309</italic> (US-2695054) <bold>C</bold> drawn from <italic>G. Davidse 24971</italic> (US-3014559) <bold>F–J</bold> drawn from <italic>A.S. Hitchcock 3143</italic> (US-995116).</p></caption><graphic xmlns:xlink="http://www.w3.org/1999/xlink" xlink:href="phytokeys-230-001_article-103882__-g009.jpg" position="float" orientation="portrait" xlink:type="simple" id="oo_887877.jpg"><uri content-type="original_file" xlink:type="simple">https://binary.pensoft.net/fig/887877</uri></graphic></fig></tp:treatment-sec><ref-list><ref id="B14"><mixed-citation xmlns:xlink="http://www.w3.org/1999/xlink" xlink:type="simple"><person-group><name name-style="western"><surname>Herrera Arrieta</surname><given-names>Y</given-names></name></person-group> (<year>1998</year>) <article-title>A revision of the <italic><tp:taxon-name><tp:taxon-name-part taxon-name-part-type="genus">Muhlenbergia</tp:taxon-name-part><tp:taxon-name-part taxon-name-part-type="species">montana</tp:taxon-name-part></tp:taxon-name></italic> (Nutt.) Hitchc. complex (<tp:taxon-name><tp:taxon-name-part taxon-name-part-type="family">Poaceae</tp:taxon-name-part></tp:taxon-name>: <tp:taxon-name><tp:taxon-name-part taxon-name-part-type="subfamily">Chloridoideae</tp:taxon-name-part></tp:taxon-name>).</article-title><source>Brittonia</source><volume>50</volume>(<issue>1</issue>): <fpage>23</fpage>–<lpage>50</lpage>. <ext-link xlink:href="10.2307/2807714" ext-link-type="doi" xlink:type="simple">https://doi.org/10.2307/2807714</ext-link></mixed-citation></ref><ref id="B34"><mixed-citation xmlns:xlink="http://www.w3.org/1999/xlink" xlink:type="simple"><person-group><name name-style="western"><surname>Peterson</surname><given-names>PM</given-names></name><name name-style="western"><surname>Soreng</surname><given-names>RJ</given-names></name><name name-style="western"><surname>Davidse</surname><given-names>G</given-names></name><name name-style="western"><surname>Filgueiras</surname><given-names>TS</given-names></name><name name-style="western"><surname>Zuloaga</surname><given-names>FO</given-names></name><name name-style="western"><surname>Judziewicz</surname><given-names>EJ</given-names></name></person-group> (<year>2001</year>) <article-title>Catalogue of New World grasses (<tp:taxon-name><tp:taxon-name-part taxon-name-part-type="family">Poaceae</tp:taxon-name-part></tp:taxon-name>): II. subfamily <tp:taxon-name><tp:taxon-name-part taxon-name-part-type="subfamily">Chloridoideae</tp:taxon-name-part></tp:taxon-name>.</article-title><source>Contributions from the United States National Herbarium</source><volume>41</volume>: <fpage>1</fpage>–<lpage>255</lpage>.</mixed-citation></ref><ref id="B15"><mixed-citation xmlns:xlink="http://www.w3.org/1999/xlink" xlink:type="simple"><person-group><name name-style="western"><surname>Herrera Arrieta</surname><given-names>Y</given-names></name><name name-style="western"><surname>Peterson</surname><given-names>PM</given-names></name></person-group> (<year>2007</year>) <article-title><italic><tp:taxon-name><tp:taxon-name-part taxon-name-part-type="genus">Muhlenbergia</tp:taxon-name-part></tp:taxon-name></italic> (<tp:taxon-name><tp:taxon-name-part taxon-name-part-type="family">Poaceae</tp:taxon-name-part></tp:taxon-name>) de Chihuahua, México. Sida.</article-title><source>Botanical Miscellany</source><volume>29</volume>: <fpage>1</fpage>–<lpage>109</lpage>.</mixed-citation></ref><ref id="B41"><mixed-citation xmlns:xlink="http://www.w3.org/1999/xlink" xlink:type="simple"><person-group><name name-style="western"><surname>Peterson</surname><given-names>PM</given-names></name><name name-style="western"><surname>Roquet</surname><given-names>C</given-names></name><name name-style="western"><surname>Romaschenko</surname><given-names>K</given-names></name><name name-style="western"><surname>Herrera Arrieta</surname><given-names>Y</given-names></name><name name-style="western"><surname>Susanna</surname><given-names>A</given-names></name></person-group> (<year>2021</year>) <article-title>A biogeographical analysis of <italic><tp:taxon-name><tp:taxon-name-part taxon-name-part-type="genus">Muhlenbergia</tp:taxon-name-part></tp:taxon-name></italic> (<tp:taxon-name><tp:taxon-name-part taxon-name-part-type="family">Poaceae</tp:taxon-name-part></tp:taxon-name>: <tp:taxon-name><tp:taxon-name-part taxon-name-part-type="subfamily">Chloridoideae</tp:taxon-name-part></tp:taxon-name>: <tp:taxon-name><tp:taxon-name-part taxon-name-part-type="tribe">Cynodonteae</tp:taxon-name-part></tp:taxon-name>: <tp:taxon-name><tp:taxon-name-part taxon-name-part-type="subtribe">Muhlenbergiinae</tp:taxon-name-part></tp:taxon-name>).</article-title><source>Journal of Systematics and Evolution</source><volume>60</volume>(<issue>3</issue>): <fpage>621</fpage>–<lpage>629</lpage>. <ext-link xlink:href="10.1111/jse.12805" ext-link-type="doi" xlink:type="simple">https://doi.org/10.1111/jse.12805</ext-link></mixed-citation></ref><ref id="B49"><mixed-citation xmlns:xlink="http://www.w3.org/1999/xlink" xlink:type="simple"><person-group><name name-style="western"><surname>Reeder</surname><given-names>CG</given-names></name></person-group> (<year>1994</year>) <article-title>87. <italic><tp:taxon-name><tp:taxon-name-part taxon-name-part-type="genus">Muhlenbergia</tp:taxon-name-part></tp:taxon-name></italic> Schreber.</article-title> In: <person-group><name name-style="western"><surname>Davidse</surname><given-names>G</given-names></name><name name-style="western"><surname>Sousa</surname><given-names>SM</given-names></name><name name-style="western"><surname>Chater</surname><given-names>AO</given-names></name></person-group> (<role>Eds</role>) <issue-title>Flora Mesoamericana, volume 6, Alismataceae a Cyperaceae.</issue-title><source>Universidad Nacional Autónoma de México, Instituto de Biología, México, D.F.</source>, <fpage>276</fpage>–<lpage>286</lpage>.</mixed-citation></ref></ref-list></tp:taxon-treatment>
