# Supplementary material for: ﻿Taxonomic revision of Muhlenbergia (Poaceae, Chloridoideae, Cynodonteae, Muhlenbergiinae) in Central America: phylogeny and classification
Source: PhytoKeys. 2023 Aug 3;230:1–106. doi: 10.3897/phytokeys.230.103882 (PMC10416094; doi:10.3897/phytokeys.230.103882)
Supplement: XML Treatment for Muhlenbergia mucronata [file phytokeys.230.103882-treatment18.xml]

<!DOCTYPE tp:taxon-treatment
  PUBLIC "-//TaxonX//DTD Taxonomic Treatment Publishing DTD v0 20100105//EN" "tax-treatment-NSO.dtd">
<tp:taxon-treatment xmlns:tp="http://www.plazi.org/taxpub"><tp:treatment-meta><kwd-group><label>Taxon classification</label><kwd>
                <named-content content-type="kingdom">Plantae</named-content>
              </kwd><kwd>
                <named-content content-type="order">Poales</named-content>
              </kwd><kwd>
                <named-content content-type="family">Poaceae</named-content>
              </kwd></kwd-group><mixed-citation publication-type="journal"><person-group><name><surname>Peterson</surname><given-names>Paul M.</given-names></name><name><surname>Herrera Arrieta</surname><given-names>Yolanda</given-names></name><name><surname>Lobo Cabezas</surname><given-names>Silvia</given-names></name><name><surname>Romaschenko</surname><given-names>Konstantin</given-names></name></person-group><article-title>﻿Taxonomic revision of <italic><tp:taxon-name><tp:taxon-name-part taxon-name-part-type="genus" reg="Muhlenbergia">Muhlenbergia</tp:taxon-name-part></tp:taxon-name></italic> (<tp:taxon-name><tp:taxon-name-part taxon-name-part-type="family">Poaceae</tp:taxon-name-part></tp:taxon-name>, <tp:taxon-name><tp:taxon-name-part taxon-name-part-type="subfamily">Chloridoideae</tp:taxon-name-part></tp:taxon-name>, <tp:taxon-name><tp:taxon-name-part taxon-name-part-type="tribe">Cynodonteae</tp:taxon-name-part></tp:taxon-name>, <tp:taxon-name><tp:taxon-name-part taxon-name-part-type="subtribe">Muhlenbergiinae</tp:taxon-name-part></tp:taxon-name>) in Central America: phylogeny and classification</article-title><source>PhytoKeys</source><day>03</day><month>08</month><year>2023</year><volume>230</volume><fpage>1</fpage><lpage>106</lpage><pub-id pub-id-type="doi">10.3897/phytokeys.230.103882</pub-id></mixed-citation></tp:treatment-meta><tp:nomenclature><label>﻿17.</label><tp:taxon-name>
              <object-id xmlns:xlink="http://www.w3.org/1999/xlink" content-type="arpha" xlink:type="simple">C2D1B2C3-EF7F-525F-A86D-0D75064371C1</object-id>
              <tp:taxon-name-part taxon-name-part-type="genus" reg="Muhlenbergia">Muhlenbergia</tp:taxon-name-part>
              <tp:taxon-name-part taxon-name-part-type="species" reg="mucronata">mucronata</tp:taxon-name-part>
            </tp:taxon-name><tp:taxon-authority>(Kunth) Trin., Gram. Unifl. Sesquifl. 194, t. 5, f. 23. 1824.</tp:taxon-authority><xref ref-type="fig" rid="F13">Fig. 13H</xref><tp:nomenclature-citation-list><tp:nomenclature-citation><tp:taxon-name>
                  <tp:taxon-name-part taxon-name-part-type="genus" reg="Podosemum">Podosemum</tp:taxon-name-part>
                  <tp:taxon-name-part taxon-name-part-type="species" reg="mucronatum">mucronatum</tp:taxon-name-part>
                </tp:taxon-name><comment>Kunth, Nov. Gen. Sp. 1:129. 1815 (1816). Type: México, Guanajuato, crescit in mountains prope Cerro de Serna, Santa Rosa et Los Ioares, 1270–1360 hexap (2318-2482 m). Sep, <italic>F.W.H.A. Humboldt &amp; A.J.A. Bonpland s.n.</italic> (holotype: P!; isotypes: BAA-00003945 [image!], BM-000938659 [image!], US-91925! fragm. ex P-Bonpl. y photo). ≡ <tp:taxon-name><tp:taxon-name-part taxon-name-part-type="genus" reg="Agrostis">Agrostis</tp:taxon-name-part><tp:taxon-name-part taxon-name-part-type="species" reg="mucronata">mucronata</tp:taxon-name-part></tp:taxon-name> (Kunth) Spreng., Syst. Veg. 1:262. 1825 ≡ <tp:taxon-name><tp:taxon-name-part taxon-name-part-type="genus" reg="Trichochloa">Trichochloa</tp:taxon-name-part><tp:taxon-name-part taxon-name-part-type="species" reg="mucronata">mucronata</tp:taxon-name-part></tp:taxon-name> (Kunth) Roem. &amp; Schult., Syst. Veg. 2:387. 1817. Basionym.</comment></tp:nomenclature-citation><tp:nomenclature-citation><tp:taxon-name>
                  <tp:taxon-name-part taxon-name-part-type="status">=</tp:taxon-name-part>
                  <tp:taxon-name-part taxon-name-part-type="genus" reg="Muhlenbergia">Muhlenbergia</tp:taxon-name-part>
                  <tp:taxon-name-part taxon-name-part-type="species" reg="laxiflora">laxiflora</tp:taxon-name-part>
                </tp:taxon-name><comment> Scribn., Zoë 4:389. 1894. Type: México, Baja California Sur, La Chuparrosa, 17 Oct 1893, <italic>T.S. Brandegee 74</italic> (lectotype designated by A.S. Hitchcock, Contr. U.S. Natl. Herb. 17: 298. 1913: UC-122474!; isolectotypes: NY-00381444 [image!], US! fragm.ex UC). </comment></tp:nomenclature-citation></tp:nomenclature-citation-list></tp:nomenclature><tp:treatment-sec sec-type="description" id="SECID0ENLGK"><title>Description.</title><p>Densely caespitose <bold><italic>perennials</italic>. <italic>Culms</italic></bold> 75–100(–120) cm tall, erect, scabrous or strigulous below the nodes, rounded near base. <bold><italic>Leaf sheaths</italic></bold> shorter than internodes, glabrous or scaberulous, purplish in part, rounded below; <bold><italic>ligules</italic></bold> (2–)5–8 mm long; <bold><italic>blades</italic></bold> 20–40 cm long, 2–3 mm wide, flat or loosely involute, scabrous abaxially, scabrous on ribs adaxially, attenuate into a long apex. <bold><italic>Panicles</italic></bold> (5–)10–15(–20) cm long, 1–3(–6) cm wide, oblong-cylindrical, spreading, purple, rarely purplish-green; <bold><italic>primary branches</italic></bold> 4–8(–10) cm long, ascending or appressed; <bold><italic>pedicels</italic></bold> 1–3 mm long, usually shorter than the spikelets, slender, scabrous below spikelets. <bold><italic>Spikelets</italic></bold> (4–)4.5–5 mm long; <bold><italic>glumes</italic></bold> 1.5–2 mm long, acute, subequal, scabrous near the apex; <bold><italic>lemmas</italic></bold> (4–)4.5–5 mm long, scaberulous between veins, mucronate or shortly awned from 2 minute teeth, the mucro or awn 0.5–1(–2) mm long; <bold><italic>callus</italic></bold> hairy, the hairs 0.5–0.7 mm long; <bold><italic>paleas</italic></bold> about as long as the lemma, scabrous between the veins, apex acute or acuminate; <bold><italic>anthers</italic></bold> 2–2.2 mm long, purplish. <bold><italic>Caryopses</italic></bold> 2–2.5 mm long, about 0.5 mm wide, ellipsoid, reddish-brown.</p><fig id="F13" position="float" orientation="portrait"><object-id xmlns:xlink="http://www.w3.org/1999/xlink" content-type="doi" xlink:type="simple">10.3897/phytokeys.230.103882.figure13</object-id><object-id xmlns:xlink="http://www.w3.org/1999/xlink" content-type="arpha" xlink:type="simple">2E9E1650-DAA6-54BF-9AD1-005A6032E210</object-id><label>Figure 13.</label><caption><p><bold>A–G</bold><italic><tp:taxon-name><tp:taxon-name-part taxon-name-part-type="genus" reg="Muhlenbergia">Muhlenbergia</tp:taxon-name-part><tp:taxon-name-part taxon-name-part-type="species" reg="rigida">rigida</tp:taxon-name-part></tp:taxon-name></italic> (Kunth) Kunth <bold>A</bold> habit <bold>B</bold> inflorescence (narrow) <bold>C</bold> inflorescence (open) <bold>D</bold> ligule <bold>E</bold> glumes <bold>F</bold> floret <bold>G</bold> stamens and pistil <bold>H</bold><italic><tp:taxon-name><tp:taxon-name-part taxon-name-part-type="genus" reg="Muhlenbergia">Muhlenbergia</tp:taxon-name-part><tp:taxon-name-part taxon-name-part-type="species" reg="mucronata">mucronata</tp:taxon-name-part></tp:taxon-name></italic> (Kunth) Trin. <bold>H</bold> floret. <bold>A, B</bold> drawn from <italic>P.M. Peterson 9659</italic> (US) <bold>C–I</bold> drawn from <italic>P.M. Peterson</italic>, <italic>C.R. Annable &amp; J. Valdés-Reyna 10876</italic> (ANSM, US) <bold>H</bold> drawn from <italic>P.M. Peterson &amp; C.R. Annable 10778</italic> (US).</p></caption><graphic xmlns:xlink="http://www.w3.org/1999/xlink" xlink:href="phytokeys-230-001_article-103882__-g013.jpg" position="float" orientation="portrait" xlink:type="simple" id="oo_887881.jpg"><uri content-type="original_file" xlink:type="simple">https://binary.pensoft.net/fig/887881</uri></graphic></fig></tp:treatment-sec><tp:treatment-sec sec-type="distribution" id="SECID0ECQGK"><title>Distribution.</title><p>This Mexican endemic is known from: Baja California and Chihuahua in the north throughout central México to Oaxaca, Veracruz, and Chiapas in the south (Herrera Arrieta and Peterson 2018).</p></tp:treatment-sec><tp:treatment-sec sec-type="ecology" id="SECID0EHQGK"><title>Ecology.</title><p><italic><tp:taxon-name><tp:taxon-name-part taxon-name-part-type="genus" reg="Muhlenbergia">Muhlenbergia</tp:taxon-name-part><tp:taxon-name-part taxon-name-part-type="species" reg="mucronata">mucronata</tp:taxon-name-part></tp:taxon-name></italic> grows in oak–pine forests at elevations of 1350–2650 m.</p></tp:treatment-sec><tp:treatment-sec sec-type="comments" id="SECID0EYQGK"><title>Comments.</title><p><italic><tp:taxon-name><tp:taxon-name-part taxon-name-part-type="genus" reg="Muhlenbergia">Muhlenbergia</tp:taxon-name-part><tp:taxon-name-part taxon-name-part-type="species" reg="mucronata">mucronata</tp:taxon-name-part></tp:taxon-name></italic> is morphologically similar to <italic><tp:taxon-name><tp:taxon-name-part taxon-name-part-type="genus" reg="Muhlenbergia">M.</tp:taxon-name-part><tp:taxon-name-part taxon-name-part-type="species" reg="rigida">rigida</tp:taxon-name-part></tp:taxon-name></italic>, differing from the latter in having mucronate to short-awned lemmas, narrower panicles, and usually shorter pedicels.</p><p><italic><tp:taxon-name><tp:taxon-name-part taxon-name-part-type="genus" reg="Muhlenbergia">Muhlenbergia</tp:taxon-name-part><tp:taxon-name-part taxon-name-part-type="species" reg="mucronata">mucronata</tp:taxon-name-part></tp:taxon-name></italic> is a member of <tp:taxon-name><tp:taxon-name-part taxon-name-part-type="genus" reg="Muhlenbergia">M.</tp:taxon-name-part><tp:taxon-name-part taxon-name-part-type="infraspecific-rank">subg.</tp:taxon-name-part><tp:taxon-name-part taxon-name-part-type="subgenus" reg="Trichochloa">Trichochloa</tp:taxon-name-part></tp:taxon-name> and pairs with <italic><tp:taxon-name><tp:taxon-name-part taxon-name-part-type="genus" reg="Muhlenbergia">M.</tp:taxon-name-part><tp:taxon-name-part taxon-name-part-type="species" reg="subaristata">subaristata</tp:taxon-name-part></tp:taxon-name></italic> Swallen in a recent biogeographical analysis based on plastid and nuclear DNA sequences (Fig. <xref ref-type="fig" rid="F1">1</xref>; <xref ref-type="bibr" rid="B41">Peterson et al. 2021</xref>).</p></tp:treatment-sec><tp:treatment-sec sec-type="material" id="SECID0EKTGK"><title>Specimens examined.</title><p>Mexico. <bold>Chiapas</bold>: <bold>San Cristóbal de las Casas</bold>: 7 km E of San Cristobal las Casas in road to Zontehuitz, <italic>D.E. Breedlove 11153</italic> (US-3113121, US-3113122). <bold>Tenejapa</bold>: along river Chik Ha, barrio of Yashanal, <italic>D.E. Breedlove 11125</italic> (US-3113120). <bold>Zinacantán</bold>: along hwy 190 at Granadilla, <italic>D.E. Breedlove 10607</italic> (US-3113119), <italic>D.E. Breedlove 52324</italic> (CAS) citado en Flora Mesoamercana.</p></tp:treatment-sec><tp:treatment-sec><!--Section generated to contain objects referenced in tp:taxon-treatment.--><fig id="F1" position="float" orientation="portrait"><object-id xmlns:xlink="http://www.w3.org/1999/xlink" content-type="doi" xlink:type="simple">10.3897/phytokeys.230.103882.figure1</object-id><object-id xmlns:xlink="http://www.w3.org/1999/xlink" content-type="arpha" xlink:type="simple">FC661783-FDE1-5936-8E5A-A38F4C225278</object-id><label>Figure 1.</label><caption><p><bold>A, B</bold> Bayesian tree inferred from combined plastid (<italic>ndhA</italic> intron, <italic>rps16-trnK</italic>, <italic>rps16</italic> intron, <italic>rps3</italic>, and <italic>rpl32-trnL</italic>) and ITS sequences. Thick branches indicate posterior probabilities of 0.95–1; species in bold occur in Central America; Scale bar: 2%.</p></caption><graphic xmlns:xlink="http://www.w3.org/1999/xlink" xlink:href="phytokeys-230-001_article-103882__-g001.jpg" position="float" orientation="portrait" xlink:type="simple" id="oo_887869.jpg"><uri content-type="original_file" xlink:type="simple">https://binary.pensoft.net/fig/887869</uri></graphic></fig></tp:treatment-sec><ref-list><ref id="B41"><mixed-citation xmlns:xlink="http://www.w3.org/1999/xlink" xlink:type="simple"><person-group><name name-style="western"><surname>Peterson</surname><given-names>PM</given-names></name><name name-style="western"><surname>Roquet</surname><given-names>C</given-names></name><name name-style="western"><surname>Romaschenko</surname><given-names>K</given-names></name><name name-style="western"><surname>Herrera Arrieta</surname><given-names>Y</given-names></name><name name-style="western"><surname>Susanna</surname><given-names>A</given-names></name></person-group> (<year>2021</year>) <article-title>A biogeographical analysis of <italic><tp:taxon-name><tp:taxon-name-part taxon-name-part-type="genus">Muhlenbergia</tp:taxon-name-part></tp:taxon-name></italic> (<tp:taxon-name><tp:taxon-name-part taxon-name-part-type="family">Poaceae</tp:taxon-name-part></tp:taxon-name>: <tp:taxon-name><tp:taxon-name-part taxon-name-part-type="subfamily">Chloridoideae</tp:taxon-name-part></tp:taxon-name>: <tp:taxon-name><tp:taxon-name-part taxon-name-part-type="tribe">Cynodonteae</tp:taxon-name-part></tp:taxon-name>: <tp:taxon-name><tp:taxon-name-part taxon-name-part-type="subtribe">Muhlenbergiinae</tp:taxon-name-part></tp:taxon-name>).</article-title><source>Journal of Systematics and Evolution</source><volume>60</volume>(<issue>3</issue>): <fpage>621</fpage>–<lpage>629</lpage>. <ext-link xlink:href="10.1111/jse.12805" ext-link-type="doi" xlink:type="simple">https://doi.org/10.1111/jse.12805</ext-link></mixed-citation></ref></ref-list></tp:taxon-treatment>
