# Supplementary material for: ﻿Taxonomic revision of Muhlenbergia (Poaceae, Chloridoideae, Cynodonteae, Muhlenbergiinae) in Central America: phylogeny and classification
Source: PhytoKeys. 2023 Aug 3;230:1–106. doi: 10.3897/phytokeys.230.103882 (PMC10416094; doi:10.3897/phytokeys.230.103882)
Supplement: XML Treatment for Muhlenbergia mutica [file phytokeys.230.103882-treatment19.xml]

<!DOCTYPE tp:taxon-treatment
  PUBLIC "-//TaxonX//DTD Taxonomic Treatment Publishing DTD v0 20100105//EN" "tax-treatment-NSO.dtd">
<tp:taxon-treatment xmlns:tp="http://www.plazi.org/taxpub"><tp:treatment-meta><kwd-group><label>Taxon classification</label><kwd>
                <named-content content-type="kingdom">Plantae</named-content>
              </kwd><kwd>
                <named-content content-type="order">Poales</named-content>
              </kwd><kwd>
                <named-content content-type="family">Poaceae</named-content>
              </kwd></kwd-group><mixed-citation publication-type="journal"><person-group><name><surname>Peterson</surname><given-names>Paul M.</given-names></name><name><surname>Herrera Arrieta</surname><given-names>Yolanda</given-names></name><name><surname>Lobo Cabezas</surname><given-names>Silvia</given-names></name><name><surname>Romaschenko</surname><given-names>Konstantin</given-names></name></person-group><article-title>﻿Taxonomic revision of <italic><tp:taxon-name><tp:taxon-name-part taxon-name-part-type="genus" reg="Muhlenbergia">Muhlenbergia</tp:taxon-name-part></tp:taxon-name></italic> (<tp:taxon-name><tp:taxon-name-part taxon-name-part-type="family">Poaceae</tp:taxon-name-part></tp:taxon-name>, <tp:taxon-name><tp:taxon-name-part taxon-name-part-type="subfamily">Chloridoideae</tp:taxon-name-part></tp:taxon-name>, <tp:taxon-name><tp:taxon-name-part taxon-name-part-type="tribe">Cynodonteae</tp:taxon-name-part></tp:taxon-name>, <tp:taxon-name><tp:taxon-name-part taxon-name-part-type="subtribe">Muhlenbergiinae</tp:taxon-name-part></tp:taxon-name>) in Central America: phylogeny and classification</article-title><source>PhytoKeys</source><day>03</day><month>08</month><year>2023</year><volume>230</volume><fpage>1</fpage><lpage>106</lpage><pub-id pub-id-type="doi">10.3897/phytokeys.230.103882</pub-id></mixed-citation></tp:treatment-meta><tp:nomenclature><label>﻿18.</label><tp:taxon-name>
              <object-id xmlns:xlink="http://www.w3.org/1999/xlink" content-type="arpha" xlink:type="simple">70301F49-10E2-5232-85AE-8BCFEF837069</object-id>
              <tp:taxon-name-part taxon-name-part-type="genus" reg="Muhlenbergia">Muhlenbergia</tp:taxon-name-part>
              <tp:taxon-name-part taxon-name-part-type="species" reg="mutica">mutica</tp:taxon-name-part>
            </tp:taxon-name><tp:taxon-authority>(Rupr. ex E. Fourn.) Hitchc., N. Amer. Fl. 17(6): 459. 1935.</tp:taxon-authority><xref ref-type="fig" rid="F14">Fig. 14A–I</xref><tp:nomenclature-citation-list><tp:nomenclature-citation><tp:taxon-name>
                  <tp:taxon-name-part taxon-name-part-type="genus" reg="Epicampes">Epicampes</tp:taxon-name-part>
                  <tp:taxon-name-part taxon-name-part-type="species" reg="mutica">mutica</tp:taxon-name-part>
                </tp:taxon-name><comment>Rupr. ex E. Fourn., Mexic. Pl. 2: 87. Type: México, Veracruz, Mirador, Zacuapan, and Cantaranas, 1840, <italic>H.G. Galeotti 5797</italic> (lectotype, designated by T.R. Soderstrom in Contr. U.S. Natl. Herb. 34(4): 141. 1967: P; isolectotype: US-865973! fragm. ex P). Basionym.</comment></tp:nomenclature-citation><tp:nomenclature-citation><tp:taxon-name>
                  <tp:taxon-name-part taxon-name-part-type="status">=</tp:taxon-name-part>
                  <tp:taxon-name-part taxon-name-part-type="genus" reg="Epicampes">Epicampes</tp:taxon-name-part>
                  <tp:taxon-name-part taxon-name-part-type="species" reg="gigantea">gigantea</tp:taxon-name-part>
                </tp:taxon-name><comment> E. Fourn., Mexic. Pl. 2:88. 1886. <tp:taxon-name><tp:taxon-name-part taxon-name-part-type="genus" reg="Muhlenbergia">Muhlenbergia</tp:taxon-name-part><tp:taxon-name-part taxon-name-part-type="species" reg="gigantea">gigantea</tp:taxon-name-part></tp:taxon-name> (E. Fourn.) Hitchc., N. Amer. Fl. 17(6): 460. 1935. Type: México, Veracruz, Orizaba, Río Blanco, 30 Sep 1886, <italic>E. Bourgeau 3137</italic> (<bold>lectotype, designated here</bold>: P-02265396 [image!]; isolectotypes: G-00099412 [image!], MPU-027109 [image!], P-02265395 [image!]; S14-29388 [image!], US-865978 fragm!, US-865977 fragm!). </comment></tp:nomenclature-citation><tp:nomenclature-citation><tp:taxon-name>
                  <tp:taxon-name-part taxon-name-part-type="status">=</tp:taxon-name-part>
                  <tp:taxon-name-part taxon-name-part-type="genus" reg="Epicampes">Epicampes</tp:taxon-name-part>
                  <tp:taxon-name-part taxon-name-part-type="species" reg="bourgeaei">bourgeaei</tp:taxon-name-part>
                </tp:taxon-name><comment> E. Fourn., Mexic. Pl. 2:88. 1886. Type: México, Veracruz, Escamala, Refrou D’Orizaba, 26 Aug 1866, <italic>E. Bourgeau 2973</italic> (holotype: P; isotypes: K!, US-A0865984! fragm.). </comment></tp:nomenclature-citation><tp:nomenclature-citation><tp:taxon-name>
                  <tp:taxon-name-part taxon-name-part-type="status">=</tp:taxon-name-part>
                  <tp:taxon-name-part taxon-name-part-type="genus" reg="Epicampes">Epicampes</tp:taxon-name-part>
                  <tp:taxon-name-part taxon-name-part-type="species" reg="bourgeaei">bourgeaei</tp:taxon-name-part>
                  <tp:taxon-name-part taxon-name-part-type="infraspecific-rank">var.</tp:taxon-name-part>
                  <tp:taxon-name-part taxon-name-part-type="variety" reg="mutica">mutica</tp:taxon-name-part>
                </tp:taxon-name><comment> E. Fourn., Mexic. Pl. 2:88. 1886. Type: México, Veracruz, Mirador, Nov 1841, F.<tp:taxon-name><tp:taxon-name-part taxon-name-part-type="genus" reg="Muhlenbergia">M.</tp:taxon-name-part></tp:taxon-name> Liebmann 678 (lectotype: US-207466!, designated by Herrera Arrieta and Peterson, Sida, Bot. Misc. 29: 35. 2007; isolectotypes: K!, US-207465!). </comment></tp:nomenclature-citation><tp:nomenclature-citation><tp:taxon-name>
                  <tp:taxon-name-part taxon-name-part-type="status">=</tp:taxon-name-part>
                  <tp:taxon-name-part taxon-name-part-type="genus" reg="Epicampes">Epicampes</tp:taxon-name-part>
                  <tp:taxon-name-part taxon-name-part-type="species" reg="expansa">expansa</tp:taxon-name-part>
                </tp:taxon-name><comment> E. Fourn., Mexic. Pl. 2:88. 1886. Type: México, Orizaba, <tp:taxon-name><tp:taxon-name-part taxon-name-part-type="genus" reg="Muhlenbergia">M.</tp:taxon-name-part></tp:taxon-name> Botteri &amp; Sumichrast 104 (holotype: P!; isotype: US-865979! fragm). </comment></tp:nomenclature-citation><tp:nomenclature-citation><tp:taxon-name>
                  <tp:taxon-name-part taxon-name-part-type="status">=</tp:taxon-name-part>
                  <tp:taxon-name-part taxon-name-part-type="genus" reg="Epicampes">Epicampes</tp:taxon-name-part>
                  <tp:taxon-name-part taxon-name-part-type="species" reg="laxiuscula">laxiuscula</tp:taxon-name-part>
                </tp:taxon-name><comment> E. Fourn., Mexic. Pl. 2:88. 1886. Type: México, Orizaba, <tp:taxon-name><tp:taxon-name-part taxon-name-part-type="genus" reg="Muhlenbergia">M.</tp:taxon-name-part></tp:taxon-name> Botteri 155 (syntype: P?; isosyntypes: BM-000938656 [image!], US-865975! fragm.). </comment></tp:nomenclature-citation><tp:nomenclature-citation><tp:taxon-name>
                  <tp:taxon-name-part taxon-name-part-type="status">=</tp:taxon-name-part>
                  <tp:taxon-name-part taxon-name-part-type="genus" reg="Epicampes">Epicampes</tp:taxon-name-part>
                  <tp:taxon-name-part taxon-name-part-type="species" reg="ehrenbergii">ehrenbergii</tp:taxon-name-part>
                </tp:taxon-name><comment> Mez, Repert. Spec. Nov. Regni Veg. 17: 212. 1921. Type: México, Cuesta de Pinolco, <italic>C. Ehrenberg 1156</italic> (holotype: B?; isotype: US-A0865980! fragm.). </comment></tp:nomenclature-citation><tp:nomenclature-citation><tp:taxon-name>
                  <tp:taxon-name-part taxon-name-part-type="status">=</tp:taxon-name-part>
                  <tp:taxon-name-part taxon-name-part-type="genus" reg="Muhlenbergia">Muhlenbergia</tp:taxon-name-part>
                  <tp:taxon-name-part taxon-name-part-type="species" reg="alta">alta</tp:taxon-name-part>
                </tp:taxon-name><comment> Hitchc., N. Amer. Fl. 17(6): 461. 1935. Type: México, Jalisco, hills E of Zapotlán, 25 Sep 1910, <italic>A.S. Hitchcock 7180</italic> (holotype: US-998980!). </comment></tp:nomenclature-citation><tp:nomenclature-citation><tp:taxon-name>
                  <tp:taxon-name-part taxon-name-part-type="status">=</tp:taxon-name-part>
                  <tp:taxon-name-part taxon-name-part-type="genus" reg="Muhlenbergia">Muhlenbergia</tp:taxon-name-part>
                  <tp:taxon-name-part taxon-name-part-type="species" reg="magna">magna</tp:taxon-name-part>
                </tp:taxon-name><comment> Hitchc., N. Amer. Fl. 17(6): 460. 1935. Type: México, Jalisco, under cool cliffs of barranca near Guadalajara, 3 Nov 1890, <italic>C.G. Pringle 3335</italic> (holotype: US-825277!; isotypes: BR-0000006883416 [image!], BR-0000006883744 [image!], CM-2820 [image!], E-00531666, F-73213 [image!], G-00099367 [image!], G-00099368 [image!], GOET-006639 [image!], KFTA-0000246 [image!], MEXU-00004527 [image!], MEXU-00004528 [image!], MO-105133!, MO-1837821!, MU-000000018 [image!], MU-000107304 [image!], US-998977!), W-18910001067 [image!]. </comment></tp:nomenclature-citation></tp:nomenclature-citation-list></tp:nomenclature><tp:treatment-sec sec-type="description" id="SECID0EQ1GK"><title>Description.</title><p>Strongly caespitose <bold><italic>perennials</italic></bold>. <bold><italic>Culms</italic></bold> 120–300 cm tall, erect, compressed-keeled near the base, glabrous below the nodes to sometimes scaberulous. <bold><italic>Leaf sheaths</italic></bold> 12–32 cm long, shorter than internodes, sometimes purplish near base, often changing to brown with age, keels prominent and glabrous, lacking auricles; <bold><italic>ligules</italic></bold> (5–)8–15 mm long, membranous, apex lacerate; <bold><italic>blades</italic></bold> 35–110 cm long, 5–10 mm wide, flattened, scaberulous adaxially and glabrous abaxially, margins and keels serrate. <bold><italic>Panicles</italic></bold> 35–100 long, (8–)15–30 cm wide, purple or brown-purplish, branches ascending or pendulous spreading up to 60° from culm axis; <bold><italic>primary branches</italic></bold> 6–25 cm long, usually 15–20 cm long below, naked near the base, pendulous to flexuous; <bold><italic>pedicels</italic></bold> 0.2– 2.5 mm long, generally shorter than spikelets, scaberulous. <bold><italic>Spikelets</italic></bold> 1.3–2.6(–3) mm long, erect, purple to brownish-purple; <bold><italic>glumes</italic></bold> 1.3–2.6(–3) mm long, ovate, generally longer than florets, subequal, 1-veined, often translucent, usually glabrous to scaberulous, apex acute to obtuse; <bold><italic>lemmas</italic></bold> 1.3–2.3 mm long, oblong, awnless, rarely mucronate, glabrous; <bold><italic>paleas</italic></bold> 1.3–2.3 mm long, glabrous, apex acute to obtuse; <bold><italic>anthers</italic></bold> 0.9–1.3 mm long, yellow to purplish. <bold><italic>Caryopses</italic></bold> 1–1.3 mm long, fusiform, reddish-brown. 2<italic>n</italic> = 20, 24.</p><fig id="F14" position="float" orientation="portrait"><object-id xmlns:xlink="http://www.w3.org/1999/xlink" content-type="doi" xlink:type="simple">10.3897/phytokeys.230.103882.figure14</object-id><object-id xmlns:xlink="http://www.w3.org/1999/xlink" content-type="arpha" xlink:type="simple">7F66E1E8-9340-5775-8909-9D83998D879B</object-id><label>Figure 14.</label><caption><p><bold>A–I</bold><italic><tp:taxon-name><tp:taxon-name-part taxon-name-part-type="genus" reg="Muhlenbergia">Muhlenbergia</tp:taxon-name-part><tp:taxon-name-part taxon-name-part-type="species" reg="mutica">mutica</tp:taxon-name-part></tp:taxon-name></italic> (Rupr. ex E. Fourn.) Hitchc. <bold>A</bold> habit <bold>B</bold> ligule <bold>C</bold> glumes <bold>D</bold>. lemma <bold>E</bold> stamens, pistil, and lodicules <bold>F</bold> inflorescence branch <bold>G</bold> glumes <bold>H</bold> lemma <bold>I</bold> stamens and lodicules. <bold>A–E</bold> drawn from <italic>P.M. Peterson &amp; C.R. Annable 6051</italic> (US) <bold>F–I</bold> drawn from <italic>Carl Mez Herbarium 3370</italic> [<italic>Botteri &amp; Sumichrast 104</italic>] (US-1720166).</p></caption><graphic xmlns:xlink="http://www.w3.org/1999/xlink" xlink:href="phytokeys-230-001_article-103882__-g014.jpg" position="float" orientation="portrait" xlink:type="simple" id="oo_887882.jpg"><uri content-type="original_file" xlink:type="simple">https://binary.pensoft.net/fig/887882</uri></graphic></fig></tp:treatment-sec><tp:treatment-sec sec-type="distribution" id="SECID0EI5GK"><title>Distribution.</title><p><italic><tp:taxon-name><tp:taxon-name-part taxon-name-part-type="genus" reg="Muhlenbergia">Muhlenbergia</tp:taxon-name-part><tp:taxon-name-part taxon-name-part-type="species" reg="mutica">mutica</tp:taxon-name-part></tp:taxon-name></italic> ranges from Chihuahua, Sinaloa, and Durango, México south to Oaxaca, Veracruz, and Chiapas (<xref ref-type="bibr" rid="B15">Herrera Arrieta and Peterson 2007</xref>, 2018).</p></tp:treatment-sec><tp:treatment-sec sec-type="ecology" id="SECID0E45GK"><title>Ecology.</title><p>The species grows among pines or pine–oak forests and tropical forests with <italic><tp:taxon-name><tp:taxon-name-part taxon-name-part-type="genus" reg="Liquidambar">Liquidambar</tp:taxon-name-part></tp:taxon-name></italic>, <italic><tp:taxon-name><tp:taxon-name-part taxon-name-part-type="genus" reg="Nyssa">Nyssa</tp:taxon-name-part></tp:taxon-name></italic>, and <italic><tp:taxon-name><tp:taxon-name-part taxon-name-part-type="genus" reg="Sabal">Sabal</tp:taxon-name-part></tp:taxon-name></italic>; 600–2300 m.</p></tp:treatment-sec><tp:treatment-sec sec-type="comments" id="SECID0EY6GK"><title>Comments.</title><p><italic><tp:taxon-name><tp:taxon-name-part taxon-name-part-type="genus" reg="Muhlenbergia">Muhlenbergia</tp:taxon-name-part><tp:taxon-name-part taxon-name-part-type="species" reg="mutica">mutica</tp:taxon-name-part></tp:taxon-name></italic> can be separated morphologically from <italic><tp:taxon-name><tp:taxon-name-part taxon-name-part-type="genus" reg="Muhlenbergia">M.</tp:taxon-name-part><tp:taxon-name-part taxon-name-part-type="species" reg="robusta">robusta</tp:taxon-name-part></tp:taxon-name></italic> in having wider panicles (8–)15–30 cm wide (2–8 cm wide in <italic><tp:taxon-name><tp:taxon-name-part taxon-name-part-type="genus" reg="Muhlenbergia">M.</tp:taxon-name-part><tp:taxon-name-part taxon-name-part-type="species" reg="robusta">robusta</tp:taxon-name-part></tp:taxon-name></italic>) and non-auriculate leaf sheaths [auricles 2–4(–10) mm long in <italic><tp:taxon-name><tp:taxon-name-part taxon-name-part-type="genus" reg="Muhlenbergia">M.</tp:taxon-name-part><tp:taxon-name-part taxon-name-part-type="species" reg="robusta">robusta</tp:taxon-name-part></tp:taxon-name></italic>] (Herrera Arrieta and Peterson 2018). <italic><tp:taxon-name><tp:taxon-name-part taxon-name-part-type="genus" reg="Muhlenbergia">Muhlenbergia</tp:taxon-name-part><tp:taxon-name-part taxon-name-part-type="species" reg="mutica">mutica</tp:taxon-name-part></tp:taxon-name></italic> is a member of <tp:taxon-name><tp:taxon-name-part taxon-name-part-type="genus" reg="Muhlenbergia">M.</tp:taxon-name-part><tp:taxon-name-part taxon-name-part-type="infraspecific-rank">subg.</tp:taxon-name-part><tp:taxon-name-part taxon-name-part-type="subgenus" reg="Trichochloa">Trichochloa</tp:taxon-name-part></tp:taxon-name>, and in a recent study was found sister to <italic><tp:taxon-name><tp:taxon-name-part taxon-name-part-type="genus" reg="Muhlenbergia">M.</tp:taxon-name-part><tp:taxon-name-part taxon-name-part-type="species" reg="virletii">virletii</tp:taxon-name-part></tp:taxon-name></italic> (E. Fourn.) Soderstr., another Mexican endemic (<xref ref-type="bibr" rid="B41">Peterson et al. 2021</xref>).</p><p><xref ref-type="bibr" rid="B54">Soderstrom (1967)</xref> chose to recognize <italic><tp:taxon-name><tp:taxon-name-part taxon-name-part-type="genus" reg="Muhlenbergia">M.</tp:taxon-name-part><tp:taxon-name-part taxon-name-part-type="species" reg="mutica">mutica</tp:taxon-name-part></tp:taxon-name></italic> and <italic><tp:taxon-name><tp:taxon-name-part taxon-name-part-type="genus" reg="Muhlenbergia">M.</tp:taxon-name-part><tp:taxon-name-part taxon-name-part-type="species" reg="gigantea">gigantea</tp:taxon-name-part></tp:taxon-name></italic>, stating, “The only character to separate the two is the length of the glumes in relation to the floret. It (<italic><tp:taxon-name><tp:taxon-name-part taxon-name-part-type="genus" reg="Muhlenbergia">M.</tp:taxon-name-part><tp:taxon-name-part taxon-name-part-type="species" reg="mutica">mutica</tp:taxon-name-part></tp:taxon-name></italic>) is most closely related to and doubtfully distinct from <italic><tp:taxon-name><tp:taxon-name-part taxon-name-part-type="genus" reg="Muhlenbergia">M.</tp:taxon-name-part><tp:taxon-name-part taxon-name-part-type="species" reg="gigantea">gigantea</tp:taxon-name-part></tp:taxon-name></italic>.” After careful study of the isolectotypes attributed to <italic><tp:taxon-name><tp:taxon-name-part taxon-name-part-type="genus" reg="Muhlenbergia">M.</tp:taxon-name-part><tp:taxon-name-part taxon-name-part-type="species" reg="mutica">mutica</tp:taxon-name-part></tp:taxon-name></italic> and <italic><tp:taxon-name><tp:taxon-name-part taxon-name-part-type="genus" reg="Muhlenbergia">M.</tp:taxon-name-part><tp:taxon-name-part taxon-name-part-type="species" reg="gigantea">gigantea</tp:taxon-name-part></tp:taxon-name></italic> (both housed at US), we find no differences in glume length, and they appear to represent specimens of a single species. Therefore, we place <italic><tp:taxon-name><tp:taxon-name-part taxon-name-part-type="genus" reg="Muhlenbergia">M.</tp:taxon-name-part><tp:taxon-name-part taxon-name-part-type="species" reg="gigantea">gigantea</tp:taxon-name-part></tp:taxon-name></italic> (younger name) as a synonym of <italic><tp:taxon-name><tp:taxon-name-part taxon-name-part-type="genus" reg="Muhlenbergia">M.</tp:taxon-name-part><tp:taxon-name-part taxon-name-part-type="species" reg="mutica">mutica</tp:taxon-name-part></tp:taxon-name></italic> in our treatment.</p></tp:treatment-sec><tp:treatment-sec sec-type="material" id="SECID0EBGHK"><title>Specimens examined.</title><p>Mexico. <bold>Chiapas. Cintalapa</bold>: 12 km S of’ Mexican hwy 190 near Rizo de Oro, Crest of the Sierra near the microwave station of La mina, <italic>D.E. Breedlove 20641</italic> (ENCB); 23 km W of Las Cruces along road to La Mina Microwave Station, <italic>D.E. Breedlove &amp; G. Davidse 54111</italic> (CAS, MO); Slope, near La Cienega de Leon 30 km N of Las Cruces, <italic>D.E. Breedlove &amp; F. Almeda 48041</italic> (CAS, MO). <bold>Ixtapa</bold>: near Ixtapa, <italic>D.E. Breedlove &amp; G. Davidse 54301</italic> (CAS, MO); Near the Zinacantán Paraje of Muctajoc, <italic>D.E. Breedlove &amp; G. Davidse 54007</italic> (CAS, MO); at Escopetazo, <italic>D.E. Breedlove &amp; G. Davidse 53947</italic> (CAS, MO). <bold>Jitotol</bold>: 10 km N of Jitotol, <italic>D.E. Breedlove 55152</italic> (NY); near Colonia El Laurel, ca. 5 km N of Jitotol, <italic>G. Davidse et al. 29600</italic> (MO). <bold>La Trinitaria</bold>: <italic>E.M. Martínez S. &amp; W.D. Stevens 23903</italic> (MEXU, MO). Paraje of Mahben Chauk, <italic>D.E. Breedlove 7677</italic> (ENCB); Paraje of Yehts ‘Uk’um, <italic>D.E. Breedlove 7504</italic> (ENCB); in the Paraje of Mahosik’, <italic>D.E. Breedlove 14861</italic> (ENCB). <bold>cozingo</bold>: Estación Chajul, reserva Montes Azules, 4 km NE del poblado de Chajul, <italic>S. Sinaca-Colín s/n</italic> (MEXU). Tenejapa: In the Paraje of Mahosik’, <italic>A.S. Ton 1187</italic> (ENCB). Tenejapa: Kulaktik, <italic>A.M. Ton 4570</italic> (ENCB). <bold>San Juan Cancuc</bold>: El Pozo to Oxchuc, <italic>E. Hernández &amp; Sharp X-616</italic> (US). <bold>Tenejapa</bold>: slopes, near Paraje Kulak’tik, <italic>D.E. Breedlove 53057</italic> (CAS, MO); lopes west of Tih Ha’ in the Barrio of Kurus Pilal. Paraje of Mahben Chauk, <italic>D.E. Breedlove 6282</italic> (DS). <bold>Zinacantán</bold>: from Zinacantán paraje of Paste’ to San Lucas, <italic>R.M. Laughlin 2583</italic> (ENCB); ear Paraje Sequentic, <italic>D.E. Breedlove &amp; G. Davidse 53910</italic> (CAS, MO).</p></tp:treatment-sec><ref-list><ref id="B15"><mixed-citation xmlns:xlink="http://www.w3.org/1999/xlink" xlink:type="simple"><person-group><name name-style="western"><surname>Herrera Arrieta</surname><given-names>Y</given-names></name><name name-style="western"><surname>Peterson</surname><given-names>PM</given-names></name></person-group> (<year>2007</year>) <article-title><italic><tp:taxon-name><tp:taxon-name-part taxon-name-part-type="genus">Muhlenbergia</tp:taxon-name-part></tp:taxon-name></italic> (<tp:taxon-name><tp:taxon-name-part taxon-name-part-type="family">Poaceae</tp:taxon-name-part></tp:taxon-name>) de Chihuahua, México. Sida.</article-title><source>Botanical Miscellany</source><volume>29</volume>: <fpage>1</fpage>–<lpage>109</lpage>.</mixed-citation></ref><ref id="B41"><mixed-citation xmlns:xlink="http://www.w3.org/1999/xlink" xlink:type="simple"><person-group><name name-style="western"><surname>Peterson</surname><given-names>PM</given-names></name><name name-style="western"><surname>Roquet</surname><given-names>C</given-names></name><name name-style="western"><surname>Romaschenko</surname><given-names>K</given-names></name><name name-style="western"><surname>Herrera Arrieta</surname><given-names>Y</given-names></name><name name-style="western"><surname>Susanna</surname><given-names>A</given-names></name></person-group> (<year>2021</year>) <article-title>A biogeographical analysis of <italic><tp:taxon-name><tp:taxon-name-part taxon-name-part-type="genus">Muhlenbergia</tp:taxon-name-part></tp:taxon-name></italic> (<tp:taxon-name><tp:taxon-name-part taxon-name-part-type="family">Poaceae</tp:taxon-name-part></tp:taxon-name>: <tp:taxon-name><tp:taxon-name-part taxon-name-part-type="subfamily">Chloridoideae</tp:taxon-name-part></tp:taxon-name>: <tp:taxon-name><tp:taxon-name-part taxon-name-part-type="tribe">Cynodonteae</tp:taxon-name-part></tp:taxon-name>: <tp:taxon-name><tp:taxon-name-part taxon-name-part-type="subtribe">Muhlenbergiinae</tp:taxon-name-part></tp:taxon-name>).</article-title><source>Journal of Systematics and Evolution</source><volume>60</volume>(<issue>3</issue>): <fpage>621</fpage>–<lpage>629</lpage>. <ext-link xlink:href="10.1111/jse.12805" ext-link-type="doi" xlink:type="simple">https://doi.org/10.1111/jse.12805</ext-link></mixed-citation></ref><ref id="B54"><mixed-citation xmlns:xlink="http://www.w3.org/1999/xlink" xlink:type="simple"><person-group><name name-style="western"><surname>Soderstrom</surname><given-names>TR</given-names></name></person-group> (<year>1967</year>) <article-title>Taxonomic study of subgenus <tp:taxon-name><tp:taxon-name-part taxon-name-part-type="genus"/><tp:taxon-name-part taxon-name-part-type="subgenus">Podosemum</tp:taxon-name-part></tp:taxon-name> and section <tp:taxon-name><tp:taxon-name-part taxon-name-part-type="genus"/><tp:taxon-name-part taxon-name-part-type="section">Epicampes</tp:taxon-name-part></tp:taxon-name> of <italic><tp:taxon-name><tp:taxon-name-part taxon-name-part-type="genus">Muhlenbergia</tp:taxon-name-part></tp:taxon-name></italic> (<tp:taxon-name><tp:taxon-name-part taxon-name-part-type="family">Gramineae</tp:taxon-name-part></tp:taxon-name>).</article-title><source>Contributions from the United States National Herbarium</source><volume>34</volume>: <fpage>75</fpage>–<lpage>189</lpage>.</mixed-citation></ref></ref-list></tp:taxon-treatment>
