# Supplementary material for: ﻿Taxonomic revision of Muhlenbergia (Poaceae, Chloridoideae, Cynodonteae, Muhlenbergiinae) in Central America: phylogeny and classification
Source: PhytoKeys. 2023 Aug 3;230:1–106. doi: 10.3897/phytokeys.230.103882 (PMC10416094; doi:10.3897/phytokeys.230.103882)
Supplement: XML Treatment for Muhlenbergia nigra [file phytokeys.230.103882-treatment20.xml]

<!DOCTYPE tp:taxon-treatment
  PUBLIC "-//TaxonX//DTD Taxonomic Treatment Publishing DTD v0 20100105//EN" "tax-treatment-NSO.dtd">
<tp:taxon-treatment xmlns:tp="http://www.plazi.org/taxpub"><tp:treatment-meta><kwd-group><label>Taxon classification</label><kwd>
                <named-content content-type="kingdom">Plantae</named-content>
              </kwd><kwd>
                <named-content content-type="order">Poales</named-content>
              </kwd><kwd>
                <named-content content-type="family">Poaceae</named-content>
              </kwd></kwd-group><mixed-citation publication-type="journal"><person-group><name><surname>Peterson</surname><given-names>Paul M.</given-names></name><name><surname>Herrera Arrieta</surname><given-names>Yolanda</given-names></name><name><surname>Lobo Cabezas</surname><given-names>Silvia</given-names></name><name><surname>Romaschenko</surname><given-names>Konstantin</given-names></name></person-group><article-title>﻿Taxonomic revision of <italic><tp:taxon-name><tp:taxon-name-part taxon-name-part-type="genus" reg="Muhlenbergia">Muhlenbergia</tp:taxon-name-part></tp:taxon-name></italic> (<tp:taxon-name><tp:taxon-name-part taxon-name-part-type="family">Poaceae</tp:taxon-name-part></tp:taxon-name>, <tp:taxon-name><tp:taxon-name-part taxon-name-part-type="subfamily">Chloridoideae</tp:taxon-name-part></tp:taxon-name>, <tp:taxon-name><tp:taxon-name-part taxon-name-part-type="tribe">Cynodonteae</tp:taxon-name-part></tp:taxon-name>, <tp:taxon-name><tp:taxon-name-part taxon-name-part-type="subtribe">Muhlenbergiinae</tp:taxon-name-part></tp:taxon-name>) in Central America: phylogeny and classification</article-title><source>PhytoKeys</source><day>03</day><month>08</month><year>2023</year><volume>230</volume><fpage>1</fpage><lpage>106</lpage><pub-id pub-id-type="doi">10.3897/phytokeys.230.103882</pub-id></mixed-citation></tp:treatment-meta><tp:nomenclature><label>﻿19.</label><tp:taxon-name>
              <object-id xmlns:xlink="http://www.w3.org/1999/xlink" content-type="arpha" xlink:type="simple">4F2B1408-F751-5166-B50B-31AD18815DDE</object-id>
              <tp:taxon-name-part taxon-name-part-type="genus" reg="Muhlenbergia">Muhlenbergia</tp:taxon-name-part>
              <tp:taxon-name-part taxon-name-part-type="species" reg="nigra">nigra</tp:taxon-name-part>
            </tp:taxon-name><tp:taxon-authority>Hitchc., N. Amer. Fl. 17(6): 468. 1935.</tp:taxon-authority><xref ref-type="fig" rid="F3">Fig. 3F–J</xref></tp:nomenclature><tp:treatment-sec sec-type="material" id="SECID0E4JHK"><title>Type.</title><p>México, México, Nevado de Toluca, cool slopes under pines, 2 Sep 1892, <italic>C.G. Pringle 4211</italic> (holotype: US-746689!; isotypes, F!, MO-2974170!, MSC, US-821929!).</p></tp:treatment-sec><tp:treatment-sec sec-type="description" id="SECID0EFKHK"><title>Description.</title><p>Caespitose <bold><italic>perennials</italic></bold>. <bold><italic>Culms</italic></bold> 45–110 cm tall, erect, rounded near base, pubescent below the nodes, internodes glabrous to scaberulous. <bold><italic>Leaf sheaths</italic></bold> 3–17 cm long, shorter than the internodes, glabrous to scaberulous, the basal persistent, papery and flattened with age; <bold><italic>ligules</italic></bold> (5–)8–20 mm long, strongly decurrent, occasionally splitting into auricles, membranous to chartaceous above, firmer below near margins, apex truncate to obtuse; <bold><italic>blades</italic></bold> 5–25(–35) cm long, 2–3 mm wide, involute, scabrous and short pubescent above and mostly glabrous below. <bold><italic>Panicles</italic></bold> 6–15(–17) cm long, 5–10 mm wide, dense, spikelike, erect, exserted and surpassing the blades in height, plumbeous with a hint of green; <bold><italic>primary branches</italic></bold> 1–6 mm long, tightly appressed and ascending, imbricate, unexposed; <bold><italic>pedicels</italic></bold> 0.1–1.3 mm long, densely hispidulous. <bold><italic>Spikelets</italic></bold> (5.3–)6–8 mm long, erect, laterally compressed, plumbeous with a hint of green; <bold><italic>glumes</italic></bold> (5.3–)6–8 mm long, linear-elliptic to linear-ovate, usually longer than the lemma, 1-veined, sometimes mucronate or awn-tipped, scabrous along the keel, subequal; apex acuminate, scabrous, the awn up to 1.8 mm long; <bold><italic>lemmas</italic></bold> 5–6.5 mm long, broadly lanceolate, the margins involute, scabrous, unawned, mucronate or awned greenish-gray; apex acute, sometimes awn-tipped, the awn up to 1.3 mm long sometimes borne between two minute lobes, the lobes 0.1–0.3 mm long; <bold><italic>callus</italic></bold> sparingly pilose, the hairs 0.1–0.3 mm long; <bold><italic>paleas</italic></bold> 4.5–6 mm long, shorter than the lemma, scabrous; apex acute; <bold><italic>anthers</italic></bold> 2.5–3.2 mm long, grayish-green to whitish-gray. Caryopses 3–3.5 mm long, fusiform, brownish. Chromosome number unknown.</p></tp:treatment-sec><tp:treatment-sec sec-type="distribution" id="SECID0E5LHK"><title>Distribution.</title><p><italic><tp:taxon-name><tp:taxon-name-part taxon-name-part-type="genus" reg="Muhlenbergia">Muhlenbergia</tp:taxon-name-part><tp:taxon-name-part taxon-name-part-type="species" reg="nigra">nigra</tp:taxon-name-part></tp:taxon-name></italic> occurs in central México south to Guatemala and Costa Rica (<xref ref-type="bibr" rid="B34">Peterson et al. 2001</xref>).</p></tp:treatment-sec><tp:treatment-sec sec-type="ecology" id="SECID0ETMHK"><title>Ecology.</title><p>This species is found in mountain meadows, lava fields, and open pine forests; 2300–4000m.</p></tp:treatment-sec><tp:treatment-sec sec-type="comments" id="SECID0EYMHK"><title>Comments.</title><p><italic><tp:taxon-name><tp:taxon-name-part taxon-name-part-type="genus" reg="Muhlenbergia">Muhlenbergia</tp:taxon-name-part><tp:taxon-name-part taxon-name-part-type="species" reg="coerulea">coerulea</tp:taxon-name-part></tp:taxon-name></italic> (Griseb.) Mez from the Cordillera de los Andes in South America is morphologically similar to <italic><tp:taxon-name><tp:taxon-name-part taxon-name-part-type="genus" reg="Muhlenbergia">M.</tp:taxon-name-part><tp:taxon-name-part taxon-name-part-type="species" reg="nigra">nigra</tp:taxon-name-part></tp:taxon-name></italic>. However, in recent molecular studies <italic><tp:taxon-name><tp:taxon-name-part taxon-name-part-type="genus" reg="Muhlenbergia">M.</tp:taxon-name-part><tp:taxon-name-part taxon-name-part-type="species" reg="nigra">nigra</tp:taxon-name-part></tp:taxon-name></italic> and <italic><tp:taxon-name><tp:taxon-name-part taxon-name-part-type="genus" reg="Muhlenbergia">M.</tp:taxon-name-part><tp:taxon-name-part taxon-name-part-type="species" reg="coerulea">coerulea</tp:taxon-name-part></tp:taxon-name></italic>, both members of <tp:taxon-name><tp:taxon-name-part taxon-name-part-type="genus" reg="Muhlenbergia">M.</tp:taxon-name-part><tp:taxon-name-part taxon-name-part-type="infraspecific-rank">subg.</tp:taxon-name-part><tp:taxon-name-part taxon-name-part-type="subgenus" reg="Trichochloa">Trichochloa</tp:taxon-name-part></tp:taxon-name>, do not share an immediate common ancestor but lie in a poorly resolved clade with 10 other species in the subgenus (Fig. <xref ref-type="fig" rid="F1">1</xref>; <xref ref-type="bibr" rid="B40">Peterson et al. 2018</xref>, <xref ref-type="bibr" rid="B41">2021</xref>).</p></tp:treatment-sec><tp:treatment-sec sec-type="material" id="SECID0EDPHK"><title>Specimens examined.</title><p>Costa Rica. <bold>San José</bold>: Sabana, south fork of Rio Talarí, <italic>A.S. Weston 12372</italic> (CR, ISC); Pérez Zeledón, sendero a la Sabana los Leones, 700m. S del Puesto, <italic>A. Rodríguez 6461</italic> (INB); Pérez Zeledón, P.N. Parque Nacional Chirripó, Cuenca Chirripó, Cuenca Terraba-Sierpe, sendero a Valle Los Leones, <italic>E. Alfaro 1770</italic> (INB, MO); Pérez Zeledón, Paramo en Las Sabanas Chirrido, <italic>E. Alfaro 424</italic> (INB, MO); Pérez Zeledón: bosques quemados y bosque enano camino al Rio Terbi y Sabana de Los Leones, <italic>J.F. Morales 5174</italic> (INB); Pérez Zeledón, Parque Nacional Chirripó. Del Puesto Los Crestones, 2.5 km al Sur, camino a Sabana Leones, <italic>R. Robles 1784</italic> (INB, MO); Rivas. P.N. Chirripó. Sabana de los Leones, <italic>J. Sánchez el al. 2870</italic> (MO); P.N. Chirripó, Valle de los Conejos, <italic>R. Ocampo 1492</italic> (CR); Parque Nacional Chirripó, Frente a refugio Los Crestones, <italic>G. Vargas et al. 540</italic> (USJ); P.N. Chirripó, Sabana de los Leones, <italic>A. Weston 10114</italic> (CR). Guatemala. <bold>Huehuetenango</bold>: Todos Santos, Cuchumatan, Tuicoy, <italic>R. Flores &amp; M. Véliz 94.4308</italic> (MO); Todos Santos Cuchumatan, camino a la Torre, <italic>M. Véliz et al. 14030</italic> (MO); Sierra de los Cuchumatanes, ca. 28 mi from Huehuetenango, slopes of Cerro Chemal, <italic>J.G. Hanokes 1453</italic> (US); Cerro Chémal, <italic>J.A. Steyermark 50305</italic> (US-1935065, US-2208671). <bold>Quetzaltenango</bold>: Volcan Santa Maria, near summit of mtn., in open somewhat weedy and disturbed meadow above timberline, <italic>J.H. Beaman 4119</italic> (US). <bold>Sacatepequez</bold>: Volcano Agua, open pine woodland on steep northern slopes, <italic>W.E. Harmon 3595</italic> (MO); Santa Maria de Jesús, <italic>M. Véliz et al. 2M.8512</italic> (MO); Acatenango, Volcán de Acatenango, <italic>M. Véliz et al. 10351</italic> (MO); Volcan de Agua, summit of south rim of crater. In open, gravelly soil, <italic>J.H. Beaman 2931</italic> (US); Volcano Agua, <italic>A.S. Hitchcock 9117</italic> (US); Volcan de Agua, <italic>W.A. Kellerman 7416</italic> (US); Antigua, Volcan de Agua, <italic>W.A. Kellerman s.n.</italic> (US); Volcan de Agua, <italic>G. Salas 538</italic> (US).</p></tp:treatment-sec><tp:treatment-sec><!--Section generated to contain objects referenced in tp:taxon-treatment.--><fig id="F3" position="float" orientation="portrait"><object-id xmlns:xlink="http://www.w3.org/1999/xlink" content-type="doi" xlink:type="simple">10.3897/phytokeys.230.103882.figure3</object-id><object-id xmlns:xlink="http://www.w3.org/1999/xlink" content-type="arpha" xlink:type="simple">55AB5905-EA0B-5723-AA02-0549BD9498BD</object-id><label>Figure 3.</label><caption><p><bold>A–E</bold><italic><tp:taxon-name><tp:taxon-name-part taxon-name-part-type="genus" reg="Muhlenbergia">Muhlenbergia</tp:taxon-name-part><tp:taxon-name-part taxon-name-part-type="species" reg="breviligula">breviligula</tp:taxon-name-part></tp:taxon-name></italic> Hitchc. <bold>A</bold> habit <bold>B</bold> ligule with auricles <bold>C</bold> glumes <bold>D</bold> floret <bold>E</bold> stamens and lodicules <bold>F–J</bold><italic><tp:taxon-name><tp:taxon-name-part taxon-name-part-type="genus" reg="Muhlenbergia">Muhlenbergia</tp:taxon-name-part><tp:taxon-name-part taxon-name-part-type="species" reg="nigra">nigra</tp:taxon-name-part></tp:taxon-name></italic> Hitchc. <bold>F</bold> habit <bold>G</bold> ligule <bold>H</bold> glumes <bold>I</bold> floret <bold>J</bold> stamens, pistil, and lodicules. <bold>A–E</bold> drawn from <italic>A. Molina R. 25227</italic> (US-2942492) <bold>F–J</bold> drawn from <italic>S.D. Koch 76255</italic> (US-2824590).</p></caption><graphic xmlns:xlink="http://www.w3.org/1999/xlink" xlink:href="phytokeys-230-001_article-103882__-g003.jpg" position="float" orientation="portrait" xlink:type="simple" id="oo_887871.jpg"><uri content-type="original_file" xlink:type="simple">https://binary.pensoft.net/fig/887871</uri></graphic></fig><fig id="F1" position="float" orientation="portrait"><object-id xmlns:xlink="http://www.w3.org/1999/xlink" content-type="doi" xlink:type="simple">10.3897/phytokeys.230.103882.figure1</object-id><object-id xmlns:xlink="http://www.w3.org/1999/xlink" content-type="arpha" xlink:type="simple">FC661783-FDE1-5936-8E5A-A38F4C225278</object-id><label>Figure 1.</label><caption><p><bold>A, B</bold> Bayesian tree inferred from combined plastid (<italic>ndhA</italic> intron, <italic>rps16-trnK</italic>, <italic>rps16</italic> intron, <italic>rps3</italic>, and <italic>rpl32-trnL</italic>) and ITS sequences. Thick branches indicate posterior probabilities of 0.95–1; species in bold occur in Central America; Scale bar: 2%.</p></caption><graphic xmlns:xlink="http://www.w3.org/1999/xlink" xlink:href="phytokeys-230-001_article-103882__-g001.jpg" position="float" orientation="portrait" xlink:type="simple" id="oo_887869.jpg"><uri content-type="original_file" xlink:type="simple">https://binary.pensoft.net/fig/887869</uri></graphic></fig></tp:treatment-sec><ref-list><ref id="B34"><mixed-citation xmlns:xlink="http://www.w3.org/1999/xlink" xlink:type="simple"><person-group><name name-style="western"><surname>Peterson</surname><given-names>PM</given-names></name><name name-style="western"><surname>Soreng</surname><given-names>RJ</given-names></name><name name-style="western"><surname>Davidse</surname><given-names>G</given-names></name><name name-style="western"><surname>Filgueiras</surname><given-names>TS</given-names></name><name name-style="western"><surname>Zuloaga</surname><given-names>FO</given-names></name><name name-style="western"><surname>Judziewicz</surname><given-names>EJ</given-names></name></person-group> (<year>2001</year>) <article-title>Catalogue of New World grasses (<tp:taxon-name><tp:taxon-name-part taxon-name-part-type="family">Poaceae</tp:taxon-name-part></tp:taxon-name>): II. subfamily <tp:taxon-name><tp:taxon-name-part taxon-name-part-type="subfamily">Chloridoideae</tp:taxon-name-part></tp:taxon-name>.</article-title><source>Contributions from the United States National Herbarium</source><volume>41</volume>: <fpage>1</fpage>–<lpage>255</lpage>.</mixed-citation></ref><ref id="B40"><mixed-citation xmlns:xlink="http://www.w3.org/1999/xlink" xlink:type="simple"><person-group><name name-style="western"><surname>Peterson</surname><given-names>PM</given-names></name><name name-style="western"><surname>Sánchez Vega</surname><given-names>I</given-names></name><name name-style="western"><surname>Romaschenko</surname><given-names>K</given-names></name><name name-style="western"><surname>Giraldo-Cañas</surname><given-names>D</given-names></name><name name-style="western"><surname>Refulio Rodriguez</surname><given-names>NF</given-names></name></person-group> (<year>2018</year>) <article-title>Revision of <italic><tp:taxon-name><tp:taxon-name-part taxon-name-part-type="genus">Muhlenbergia</tp:taxon-name-part></tp:taxon-name></italic> (<tp:taxon-name><tp:taxon-name-part taxon-name-part-type="family">Poaceae</tp:taxon-name-part></tp:taxon-name>, <tp:taxon-name><tp:taxon-name-part taxon-name-part-type="subfamily">Chloridoideae</tp:taxon-name-part></tp:taxon-name>, <tp:taxon-name><tp:taxon-name-part taxon-name-part-type="tribe">Cynodonteae</tp:taxon-name-part></tp:taxon-name>, <tp:taxon-name><tp:taxon-name-part taxon-name-part-type="subtribe">Muhlenbergiinae</tp:taxon-name-part></tp:taxon-name>) in Peru: Classification, phylogeny, and a new species, <italic><tp:taxon-name><tp:taxon-name-part taxon-name-part-type="genus">M.</tp:taxon-name-part><tp:taxon-name-part taxon-name-part-type="species">romaschenkoi</tp:taxon-name-part></tp:taxon-name></italic>.</article-title><source>PhytoKeys</source><volume>114</volume>: <fpage>123</fpage>–<lpage>206</lpage>. <ext-link xlink:href="10.3897/phytokeys.114.28799" ext-link-type="doi" xlink:type="simple">https://doi.org/10.3897/phytokeys.114.28799</ext-link></mixed-citation></ref><ref id="B41"><mixed-citation xmlns:xlink="http://www.w3.org/1999/xlink" xlink:type="simple"><person-group><name name-style="western"><surname>Peterson</surname><given-names>PM</given-names></name><name name-style="western"><surname>Roquet</surname><given-names>C</given-names></name><name name-style="western"><surname>Romaschenko</surname><given-names>K</given-names></name><name name-style="western"><surname>Herrera Arrieta</surname><given-names>Y</given-names></name><name name-style="western"><surname>Susanna</surname><given-names>A</given-names></name></person-group> (<year>2021</year>) <article-title>A biogeographical analysis of <italic><tp:taxon-name><tp:taxon-name-part taxon-name-part-type="genus">Muhlenbergia</tp:taxon-name-part></tp:taxon-name></italic> (<tp:taxon-name><tp:taxon-name-part taxon-name-part-type="family">Poaceae</tp:taxon-name-part></tp:taxon-name>: <tp:taxon-name><tp:taxon-name-part taxon-name-part-type="subfamily">Chloridoideae</tp:taxon-name-part></tp:taxon-name>: <tp:taxon-name><tp:taxon-name-part taxon-name-part-type="tribe">Cynodonteae</tp:taxon-name-part></tp:taxon-name>: <tp:taxon-name><tp:taxon-name-part taxon-name-part-type="subtribe">Muhlenbergiinae</tp:taxon-name-part></tp:taxon-name>).</article-title><source>Journal of Systematics and Evolution</source><volume>60</volume>(<issue>3</issue>): <fpage>621</fpage>–<lpage>629</lpage>. <ext-link xlink:href="10.1111/jse.12805" ext-link-type="doi" xlink:type="simple">https://doi.org/10.1111/jse.12805</ext-link></mixed-citation></ref></ref-list></tp:taxon-treatment>
