# Supplementary material for: ﻿Taxonomic revision of Muhlenbergia (Poaceae, Chloridoideae, Cynodonteae, Muhlenbergiinae) in Central America: phylogeny and classification
Source: PhytoKeys. 2023 Aug 3;230:1–106. doi: 10.3897/phytokeys.230.103882 (PMC10416094; doi:10.3897/phytokeys.230.103882)
Supplement: XML Treatment for Muhlenbergia orophila [file phytokeys.230.103882-treatment21.xml]

<!DOCTYPE tp:taxon-treatment
  PUBLIC "-//TaxonX//DTD Taxonomic Treatment Publishing DTD v0 20100105//EN" "tax-treatment-NSO.dtd">
<tp:taxon-treatment xmlns:tp="http://www.plazi.org/taxpub"><tp:treatment-meta><kwd-group><label>Taxon classification</label><kwd>
                <named-content content-type="kingdom">Plantae</named-content>
              </kwd><kwd>
                <named-content content-type="order">Poales</named-content>
              </kwd><kwd>
                <named-content content-type="family">Poaceae</named-content>
              </kwd></kwd-group><mixed-citation publication-type="journal"><person-group><name><surname>Peterson</surname><given-names>Paul M.</given-names></name><name><surname>Herrera Arrieta</surname><given-names>Yolanda</given-names></name><name><surname>Lobo Cabezas</surname><given-names>Silvia</given-names></name><name><surname>Romaschenko</surname><given-names>Konstantin</given-names></name></person-group><article-title>﻿Taxonomic revision of <italic><tp:taxon-name><tp:taxon-name-part taxon-name-part-type="genus" reg="Muhlenbergia">Muhlenbergia</tp:taxon-name-part></tp:taxon-name></italic> (<tp:taxon-name><tp:taxon-name-part taxon-name-part-type="family">Poaceae</tp:taxon-name-part></tp:taxon-name>, <tp:taxon-name><tp:taxon-name-part taxon-name-part-type="subfamily">Chloridoideae</tp:taxon-name-part></tp:taxon-name>, <tp:taxon-name><tp:taxon-name-part taxon-name-part-type="tribe">Cynodonteae</tp:taxon-name-part></tp:taxon-name>, <tp:taxon-name><tp:taxon-name-part taxon-name-part-type="subtribe">Muhlenbergiinae</tp:taxon-name-part></tp:taxon-name>) in Central America: phylogeny and classification</article-title><source>PhytoKeys</source><day>03</day><month>08</month><year>2023</year><volume>230</volume><fpage>1</fpage><lpage>106</lpage><pub-id pub-id-type="doi">10.3897/phytokeys.230.103882</pub-id></mixed-citation></tp:treatment-meta><tp:nomenclature><label>﻿20.</label><tp:taxon-name>
              <object-id xmlns:xlink="http://www.w3.org/1999/xlink" content-type="arpha" xlink:type="simple">F0FB03FF-2A43-5F77-8749-25ABE4CE788B</object-id>
              <tp:taxon-name-part taxon-name-part-type="genus" reg="Muhlenbergia">Muhlenbergia</tp:taxon-name-part>
              <tp:taxon-name-part taxon-name-part-type="species" reg="orophila">orophila</tp:taxon-name-part>
            </tp:taxon-name><tp:taxon-authority>Swallen, Contr. U.S. Natl. Herb.29(9): 408. 1950.</tp:taxon-authority><xref ref-type="fig" rid="F15">Fig. 15F–J</xref><tp:nomenclature-citation-list><tp:nomenclature-citation><tp:taxon-name>
                  <tp:taxon-name-part taxon-name-part-type="status">=</tp:taxon-name-part>
                  <tp:taxon-name-part taxon-name-part-type="genus" reg="Muhlenbergia">Muhlenbergia</tp:taxon-name-part>
                  <tp:taxon-name-part taxon-name-part-type="species" reg="matudae">matudae</tp:taxon-name-part>
                </tp:taxon-name><comment> Sohns, J. Washington Acad. Sci. 46(12): 382, f. 32–38. 1956. Type: México, Morelos, Lago de Zempoala, collected en madera humeda, orilla de bosque mixto de pinos y oyamel, 3000 m, 7 Oct 1951, <italic>E. Matuda 25601</italic> (holotype: US-2079186!; isotype: US-2119930!). </comment></tp:nomenclature-citation></tp:nomenclature-citation-list></tp:nomenclature><tp:treatment-sec sec-type="material" id="SECID0ERTHK"><title>Type.</title><p>Guatemala, Dept. Huehuetenango, Cerro Chémal in alpine meadow, summit of Sierra de los Cuchumantanes, 3700–3800 m, 8 Aug 1942, <italic>J.A. Steyermark 50309</italic> (holotype: F-1202399!; isotypes: F-73211!, G-00099366 [image!], US-132785!, US-132784!, US-1935066!, US-2208672!).</p></tp:treatment-sec><tp:treatment-sec sec-type="description" id="SECID0EZTHK"><title>Description.</title><p>Densely caespitose <bold><italic>perennials</italic></bold>. <bold><italic>Culms</italic></bold> 12–30 cm tall; <bold><italic>leaf sheaths</italic></bold> longer than the internodes, glabrous, smooth or scabrous; <bold><italic>ligules</italic></bold> 0.3–0.5(–1) mm long, apex truncate and erose; <bold><italic>blades</italic></bold> 5–8 cm long, 1–1.6 mm wide, flat or loosely folded to involute, scaberulous, apearing glabrous below with widely-spaced, stiff, short ascending hairs more common towards the apex, margins scabrous towards apex. <bold><italic>Panicles</italic></bold> 5–25(–30) cm long, open, diffuse, capillary, the base often partially enclosed by the sheath; <bold><italic>primary branches</italic></bold> 2–8 cm long, scabrous, naked below with very few spikelets, spreading 60–90° from the culm axis; <bold><italic>pedicels</italic></bold> 4–15 mm long, straight, scabrous; <bold>disarticulation</bold> above the glumes. <bold><italic>Spikelets</italic></bold> 3–3.5 mm long, plumbeous to dark-green turning golden brown with age; <bold><italic>glumes</italic></bold> 1.5–2.2 mm long, subequal, the lower a little shorter than the upper, 1-veined, apex acute, erose, often mucronate, the mucro less than 0.3 mm long; <bold><italic>lemmas</italic></bold> 3–3.5 mm long, lanceolate, 3-veined, puberulous, apex acute, minutely bifid, mucronate or awned between the teeth, the awn up 1.3 mm long, straight or slightly curled near apex, scaberulous; <bold><italic>callus</italic></bold> sparsely hairy; <bold><italic>paleas</italic></bold> 3–3.6 mm long, often slightly longer than the lemma, 2-veined; <bold><italic>anthers</italic></bold> about 1.2–1.6 mm long, purple. <bold><italic>Caryopses</italic></bold> not seen.</p><fig id="F15" position="float" orientation="portrait"><object-id xmlns:xlink="http://www.w3.org/1999/xlink" content-type="doi" xlink:type="simple">10.3897/phytokeys.230.103882.figure15</object-id><object-id xmlns:xlink="http://www.w3.org/1999/xlink" content-type="arpha" xlink:type="simple">D26B5E3D-9DCA-5B4D-BC57-AEE30407B251</object-id><label>Figure 15.</label><caption><p><bold>A–E</bold><italic><tp:taxon-name><tp:taxon-name-part taxon-name-part-type="genus" reg="Muhlenbergia">Muhlenbergia</tp:taxon-name-part><tp:taxon-name-part taxon-name-part-type="species" reg="quadridentata">quadridentata</tp:taxon-name-part></tp:taxon-name></italic> (Kunth) Trin. <bold>A</bold> habit <bold>B</bold> ligule <bold>C</bold> glumes <bold>D</bold> floret <bold>E</bold> stamens, pistil, and lodicules <bold>F–J</bold><italic><tp:taxon-name><tp:taxon-name-part taxon-name-part-type="genus" reg="Muhlenbergia">Muhlenbergia</tp:taxon-name-part><tp:taxon-name-part taxon-name-part-type="species" reg="orophila">orophila</tp:taxon-name-part></tp:taxon-name></italic> Swallen <bold>F</bold> habit <bold>G</bold> ligule <bold>H</bold> glumes <bold>I</bold> floret <bold>J</bold> stamens, pistil, and lodicules. <bold>A–E</bold> drawn from <italic>P.M. Peterson &amp; C.R. Annable 6201</italic> (US) <bold>F–J</bold> drawn from <italic>P.M. Peterson &amp; C.R. Annable 11105</italic> (US).</p></caption><graphic xmlns:xlink="http://www.w3.org/1999/xlink" xlink:href="phytokeys-230-001_article-103882__-g015.jpg" position="float" orientation="portrait" xlink:type="simple" id="oo_887883.jpg"><uri content-type="original_file" xlink:type="simple">https://binary.pensoft.net/fig/887883</uri></graphic></fig></tp:treatment-sec><tp:treatment-sec sec-type="distribution" id="SECID0EIYHK"><title>Distribution.</title><p>This species has been reported in Chiapas and the type was collected in Guatemala (<xref ref-type="bibr" rid="B62">Villaseñor Ríos 2016</xref>). It is also known from central México and has been reported in Ciudad de México, Hidalgo, Morelos, México, Puebla, and Tlaxcala (<xref ref-type="bibr" rid="B9">Espejo Serna et al. 2000</xref>; <xref ref-type="bibr" rid="B62">Villaseñor Ríos 2016</xref>; <xref ref-type="bibr" rid="B53">Sanchez-Ken 2018</xref>).</p></tp:treatment-sec><tp:treatment-sec sec-type="ecology" id="SECID0E5YHK"><title>Ecology.</title><p><italic><tp:taxon-name><tp:taxon-name-part taxon-name-part-type="genus" reg="Muhlenbergia">Muhlenbergia</tp:taxon-name-part><tp:taxon-name-part taxon-name-part-type="species" reg="orophila">orophila</tp:taxon-name-part></tp:taxon-name></italic> is found along creeks and wet areas in pine-fir forests; 3000–3860 m.</p></tp:treatment-sec><tp:treatment-sec sec-type="comments" id="SECID0EPZHK"><title>Comments.</title><p>Affinities of <italic><tp:taxon-name><tp:taxon-name-part taxon-name-part-type="genus" reg="Muhlenbergia">M.</tp:taxon-name-part><tp:taxon-name-part taxon-name-part-type="species" reg="orophila">orophila</tp:taxon-name-part></tp:taxon-name></italic> are unknown and it has not yet been included in a DNA molecular study.</p></tp:treatment-sec><tp:treatment-sec sec-type="Specimen examined" id="SECID0EA1HK"><title>Specimen examined.</title><p>Guatemala. <bold>Huehuetenango</bold>: Chemal, vicinity of Chémal, summit of Sierra de los Cuchumatanes, <italic>J.A. Steyermark 50309</italic> (MO).</p></tp:treatment-sec><ref-list><ref id="B62"><mixed-citation xmlns:xlink="http://www.w3.org/1999/xlink" xlink:type="simple"><person-group><name name-style="western"><surname>Villaseñor Ríos</surname><given-names>JL</given-names></name></person-group> (<year>2016</year>) <article-title>Checklist of the native vascular plants of México. Catálogo de las plantas vasculares nativas de México.</article-title><source>Revista Mexicana de Biodiversidad</source><volume>87</volume>(<issue>3</issue>): <fpage>559</fpage>–<lpage>902</lpage>. <ext-link xlink:href="10.1016/j.rmb.2016.06.017" ext-link-type="doi" xlink:type="simple">https://doi.org/10.1016/j.rmb.2016.06.017</ext-link></mixed-citation></ref><ref id="B9"><mixed-citation xmlns:xlink="http://www.w3.org/1999/xlink" xlink:type="simple"><person-group><name name-style="western"><surname>Espejo Serna</surname><given-names>A</given-names></name><name name-style="western"><surname>Lopez-Ferrari</surname><given-names>AR</given-names></name><name name-style="western"><surname>Valdés-Reyna</surname><given-names>J</given-names></name></person-group> (<year>2000</year>) <tp:taxon-name><tp:taxon-name-part taxon-name-part-type="family">Poaceae</tp:taxon-name-part></tp:taxon-name> Barnhart. In: Espejo Serna A, Lopez-Ferrari AR (Eds) Las Monocotyledóneas mexicanas: Una sinopsis floristica, partes 9–11. Consejo Nacional de la Flora de México, A.C., Universidad Autónoma Metropolitana-Izpalapa and Comision Nacional para el Conocimiento y Uso de la Biodiversidad, México, D.F.</mixed-citation></ref><ref id="B53"><mixed-citation xmlns:xlink="http://www.w3.org/1999/xlink" xlink:type="simple"><person-group><name name-style="western"><surname>Sanchez-Ken</surname><given-names>JG</given-names></name></person-group> (<year>2018</year>) <article-title>Riqueza de especies, clasificación y listado de las gramíneas (<tp:taxon-name><tp:taxon-name-part taxon-name-part-type="family">Poaceae</tp:taxon-name-part></tp:taxon-name>) de México.</article-title><source>Acta Botánica Mexicana</source><volume>126</volume>(<issue>126</issue>): <fpage>1</fpage>–<lpage>115</lpage>. <ext-link xlink:href="10.21829/abm126.2019.1379" ext-link-type="doi" xlink:type="simple">https://doi.org/10.21829/abm126.2019.1379</ext-link></mixed-citation></ref></ref-list></tp:taxon-treatment>
