# Supplementary material for: ﻿Taxonomic revision of Muhlenbergia (Poaceae, Chloridoideae, Cynodonteae, Muhlenbergiinae) in Central America: phylogeny and classification
Source: PhytoKeys. 2023 Aug 3;230:1–106. doi: 10.3897/phytokeys.230.103882 (PMC10416094; doi:10.3897/phytokeys.230.103882)
Supplement: XML Treatment for Muhlenbergia pereilema [file phytokeys.230.103882-treatment22.xml]

<!DOCTYPE tp:taxon-treatment
  PUBLIC "-//TaxonX//DTD Taxonomic Treatment Publishing DTD v0 20100105//EN" "tax-treatment-NSO.dtd">
<tp:taxon-treatment xmlns:tp="http://www.plazi.org/taxpub"><tp:treatment-meta><kwd-group><label>Taxon classification</label><kwd>
                <named-content content-type="kingdom">Plantae</named-content>
              </kwd><kwd>
                <named-content content-type="order">Poales</named-content>
              </kwd><kwd>
                <named-content content-type="family">Poaceae</named-content>
              </kwd></kwd-group><mixed-citation publication-type="journal"><person-group><name><surname>Peterson</surname><given-names>Paul M.</given-names></name><name><surname>Herrera Arrieta</surname><given-names>Yolanda</given-names></name><name><surname>Lobo Cabezas</surname><given-names>Silvia</given-names></name><name><surname>Romaschenko</surname><given-names>Konstantin</given-names></name></person-group><article-title>﻿Taxonomic revision of <italic><tp:taxon-name><tp:taxon-name-part taxon-name-part-type="genus" reg="Muhlenbergia">Muhlenbergia</tp:taxon-name-part></tp:taxon-name></italic> (<tp:taxon-name><tp:taxon-name-part taxon-name-part-type="family">Poaceae</tp:taxon-name-part></tp:taxon-name>, <tp:taxon-name><tp:taxon-name-part taxon-name-part-type="subfamily">Chloridoideae</tp:taxon-name-part></tp:taxon-name>, <tp:taxon-name><tp:taxon-name-part taxon-name-part-type="tribe">Cynodonteae</tp:taxon-name-part></tp:taxon-name>, <tp:taxon-name><tp:taxon-name-part taxon-name-part-type="subtribe">Muhlenbergiinae</tp:taxon-name-part></tp:taxon-name>) in Central America: phylogeny and classification</article-title><source>PhytoKeys</source><day>03</day><month>08</month><year>2023</year><volume>230</volume><fpage>1</fpage><lpage>106</lpage><pub-id pub-id-type="doi">10.3897/phytokeys.230.103882</pub-id></mixed-citation></tp:treatment-meta><tp:nomenclature><label>﻿21.</label><tp:taxon-name>
              <object-id xmlns:xlink="http://www.w3.org/1999/xlink" content-type="arpha" xlink:type="simple">AA6D201F-2977-5BAE-9CD4-590CEFCA5168</object-id>
              <tp:taxon-name-part taxon-name-part-type="genus" reg="Muhlenbergia">Muhlenbergia</tp:taxon-name-part>
              <tp:taxon-name-part taxon-name-part-type="species" reg="pereilema">pereilema</tp:taxon-name-part>
            </tp:taxon-name><tp:taxon-authority>P.M. Peterson, Caldasia 31(2): 293. 2009.</tp:taxon-authority><xref ref-type="fig" rid="F16">Fig. 16A–E</xref><tp:nomenclature-citation-list><tp:nomenclature-citation><tp:taxon-name>
                  <tp:taxon-name-part taxon-name-part-type="genus" reg="Pereilema">Pereilema</tp:taxon-name-part>
                  <tp:taxon-name-part taxon-name-part-type="species" reg="crinitum">crinitum</tp:taxon-name-part>
                </tp:taxon-name><comment>J. Presl, Reliq. Haenk. 1(4–5): 233, t. 37, f. a–f. 1830. Type: Panama, <italic>T. Haenke s.n.</italic> (holotype: PR-198058!; isotypes: BR-0000006886257 [image!], HAL-0107173 [image!], LE-TRIN-1519.01!, M, MO-123263!, PR-849!, W-0029492 [image!], W-0029493 [image!], W-18890238189 [image!]). Basionym.</comment></tp:nomenclature-citation><tp:nomenclature-citation><tp:taxon-name>
                  <tp:taxon-name-part taxon-name-part-type="status">=</tp:taxon-name-part>
                  <tp:taxon-name-part taxon-name-part-type="genus" reg="Pereilema">Pereilema</tp:taxon-name-part>
                  <tp:taxon-name-part taxon-name-part-type="species" reg="crinitum">crinitum</tp:taxon-name-part>
                  <tp:taxon-name-part taxon-name-part-type="infraspecific-rank">var.</tp:taxon-name-part>
                  <tp:taxon-name-part taxon-name-part-type="variety" reg="cirratum">cirratum</tp:taxon-name-part>
                </tp:taxon-name><comment> E. Fourn., Mexic. Pl. 2: 93. 1886. Type: México, Veracruz, Escamella, Orizaba, 24 Oct 1866, E. Bourgeau 3272 (<bold>lectotype, designated here</bold>: P-00751681 [image!]; isolectotypes: L-0062313 [image!], S14-29644 [image!], US-996097! ex P). </comment></tp:nomenclature-citation></tp:nomenclature-citation-list></tp:nomenclature><tp:treatment-sec sec-type="description" id="SECID0EA4HK"><title>Description.</title><p>Delicate, caespitose, <bold><italic>annuals</italic></bold>. <bold><italic>Culms</italic></bold> 15–90 cm tall, decumbent, rooting from flower nodes, mostly smooth and glabrous below the nodes; internodes usually glabrous to scaberulous. <bold><italic>Leaf sheaths</italic></bold> longer than the internodes, smooth or scaberulous; <bold>ligule</bold>s 0.5–1 mm long, membranous, eciliate, irregularly erose; <bold><italic>blades</italic></bold> 5–15 cm long, 2–3(–5) mm wide, flat, acuminate, auriculate near base; <bold>auricles</bold> 1–1.5 mm long, falcate. <bold><italic>Panicles</italic></bold> 5–20 cm long, 1–3 cm wide, spiciform, linear, continuous or interrupted; <bold><italic>primary branches</italic></bold> 0.5–3.5 cm long, appressed, the spikelets arising just above the sterile spikelets or bristles; <bold>bristles</bold> 2–4 mm long, antrorsely scabrous; <bold><italic>pedicels</italic></bold> 0.1–0.2 mm long, oblong, arising just above the bristles. <bold><italic>Spikelets</italic></bold> 1.5–2.6 mm long, greenish to stramineous, subtended by an involucre of persistent bristles, disarticulation below the glumes; <bold><italic>glumes</italic></bold> 0.8–1.5 mm long, equal, narrowly awl-shaped, awned, the awns 1–3 mm long; <bold><italic>lemmas</italic></bold> 1.5–2.6 mm long, ovate, keeled, 3-veined, with appressed hairs below, lateral veins close to margins, scabrous, apex acuminate, awned, the awns (15–)20–30 mm long, flexuous, callus hairy, the hairs 0.3–1 mm long; <bold>palea</bold> similar to lemma; <bold><italic>stamens</italic></bold> 3, <bold><italic>anthers</italic></bold> 0.5–0.7 mm long, yellow; <bold>style</bold> 1. <bold><italic>Caryopses</italic></bold> 0.8 mm long, ellipsoid, with adherent pericarp. <italic>2n</italic> = 20 (<xref ref-type="bibr" rid="B45">Pohl and Davidse 1971</xref>).</p><fig id="F16" position="float" orientation="portrait"><object-id xmlns:xlink="http://www.w3.org/1999/xlink" content-type="doi" xlink:type="simple">10.3897/phytokeys.230.103882.figure16</object-id><object-id xmlns:xlink="http://www.w3.org/1999/xlink" content-type="arpha" xlink:type="simple">37A13A82-CA5D-53AF-B18C-AAAD5E09EAE1</object-id><label>Figure 16.</label><caption><p><bold>A–F</bold><italic><tp:taxon-name><tp:taxon-name-part taxon-name-part-type="genus" reg="Muhlenbergia">Muhlenbergia</tp:taxon-name-part><tp:taxon-name-part taxon-name-part-type="species" reg="pereilema">pereilema</tp:taxon-name-part></tp:taxon-name></italic> P.M. Peterson <bold>A</bold> habit <bold>B</bold> ligule with auricles <bold>C</bold> portion of the inflorescence <bold>D</bold> glumes <bold>E</bold> floret <bold>F</bold> stamens, pistil, and lodicules <bold>G–L</bold><italic><tp:taxon-name><tp:taxon-name-part taxon-name-part-type="genus" reg="Muhlenbergia">Muhlenbergia</tp:taxon-name-part><tp:taxon-name-part taxon-name-part-type="species" reg="plumiseta">plumiseta</tp:taxon-name-part></tp:taxon-name></italic> Columbus <bold>G</bold> habit <bold>H</bold> ligule with auricles <bold>I</bold> portion of the inflorescence <bold>J</bold> bristles <bold>K</bold> floret <bold>L</bold> stamens and pistil. <bold>A–F</bold> drawn from <italic>A.S. Hitchcock 9050</italic> (US) <bold>G–L</bold> drawn from <italic>C.G. Pringle 5962</italic> (US).</p></caption><graphic xmlns:xlink="http://www.w3.org/1999/xlink" xlink:href="phytokeys-230-001_article-103882__-g016.jpg" position="float" orientation="portrait" xlink:type="simple" id="oo_887884.jpg"><uri content-type="original_file" xlink:type="simple">https://binary.pensoft.net/fig/887884</uri></graphic></fig></tp:treatment-sec><tp:treatment-sec sec-type="distribution" id="SECID0EUBAM"><title>Distribution.</title><p><italic><tp:taxon-name><tp:taxon-name-part taxon-name-part-type="genus" reg="Muhlenbergia">Muhlenbergia</tp:taxon-name-part><tp:taxon-name-part taxon-name-part-type="species" reg="pereilema">pereilema</tp:taxon-name-part></tp:taxon-name></italic> ranges from throughout México to Central (Costa Rica, El Salvador, Guatemala, Honduras, México, Nicaragua, and Panama) and South America (<xref ref-type="bibr" rid="B34">Peterson et al. 2001</xref>).</p></tp:treatment-sec><tp:treatment-sec sec-type="ecology" id="SECID0EJCAM"><title>Ecology.</title><p>This species occurs on grassy slopes and rocky roadsides, ravines, and barrancas in tropical and oak-pine forests; 50–2450 m.</p></tp:treatment-sec><tp:treatment-sec sec-type="comments" id="SECID0EOCAM"><title>Comments.</title><p><italic><tp:taxon-name><tp:taxon-name-part taxon-name-part-type="genus" reg="Muhlenbergia">Muhlenbergia</tp:taxon-name-part><tp:taxon-name-part taxon-name-part-type="species" reg="pereilema">pereilema</tp:taxon-name-part></tp:taxon-name></italic> can be separated from <italic><tp:taxon-name><tp:taxon-name-part taxon-name-part-type="genus" reg="Muhlenbergia">M.</tp:taxon-name-part><tp:taxon-name-part taxon-name-part-type="species" reg="plumiseta">plumiseta</tp:taxon-name-part></tp:taxon-name></italic> in having persistent, scabrous bristles (plumose in <italic><tp:taxon-name><tp:taxon-name-part taxon-name-part-type="genus" reg="Muhlenbergia">M.</tp:taxon-name-part><tp:taxon-name-part taxon-name-part-type="species" reg="plumiseta">plumiseta</tp:taxon-name-part></tp:taxon-name></italic>) and wider panicles (1–3 cm in <italic><tp:taxon-name><tp:taxon-name-part taxon-name-part-type="genus" reg="Muhlenbergia">M.</tp:taxon-name-part><tp:taxon-name-part taxon-name-part-type="species" reg="pereilema">pereilema</tp:taxon-name-part></tp:taxon-name></italic> and 0.2–0.6 cm wide in <italic><tp:taxon-name><tp:taxon-name-part taxon-name-part-type="genus" reg="Muhlenbergia">M.</tp:taxon-name-part><tp:taxon-name-part taxon-name-part-type="species" reg="plumiseta">plumiseta</tp:taxon-name-part></tp:taxon-name></italic>) [<xref ref-type="bibr" rid="B44">Pohl 1994B</xref>; <xref ref-type="bibr" rid="B18">Herrera Arrieta et al. 2010</xref>; Herrera Arrieta and Peterson 2018]. This species forms a clade with <italic><tp:taxon-name><tp:taxon-name-part taxon-name-part-type="genus" reg="Muhlenbergia">M.</tp:taxon-name-part><tp:taxon-name-part taxon-name-part-type="species" reg="beyrichiana">beyrichiana</tp:taxon-name-part></tp:taxon-name></italic> Kunth and <italic><tp:taxon-name><tp:taxon-name-part taxon-name-part-type="genus" reg="Muhlenbergia">M.</tp:taxon-name-part><tp:taxon-name-part taxon-name-part-type="species" reg="plumiseta">plumiseta</tp:taxon-name-part></tp:taxon-name></italic> within <tp:taxon-name><tp:taxon-name-part taxon-name-part-type="genus" reg="Muhlenbergia">M.</tp:taxon-name-part><tp:taxon-name-part taxon-name-part-type="infraspecific-rank">subg.</tp:taxon-name-part><tp:taxon-name-part taxon-name-part-type="subgenus" reg="Muhlenbergia">Muhlenbergia</tp:taxon-name-part></tp:taxon-name> (<xref ref-type="bibr" rid="B41">Peterson et. al. 2021</xref>).</p></tp:treatment-sec><tp:treatment-sec sec-type="material" id="SECID0EDGAM"><title>Specimens examined.</title><p>Costa Rica. <bold>Alajuela</bold>: Atenas, Balsa, alrededores de las Escuela Centroamericana de Gandería, <italic>J. Gómez-L 6127</italic> (CR); 1 km S Carrizal, open roadside in coffee plantation, <italic>R.W. Pohl &amp; G. Davidse 11502</italic> (US, CR); La Garita, dam in the canyon of the Rio Grande de Tarcoles, <italic>R.W. Pohl &amp; G. Davidse 11494</italic> (US, CR); 1 km N of Grecia, <italic>R.W. Pohl &amp; G. Davidse 11523</italic> (US, CR). <bold>Cartago</bold>: Roadside N of Puente Negro, N of Orosi, <italic>R.W. Pohl &amp; M. Lucas 13153</italic> (MO, CR); Turrialba, Près de la station de Juan Viñas, <italic>H. Pittier 1759</italic> (CR); San Juan Norte, <italic>R. W. Pohl &amp; G. Davidse 11435</italic> (US, CR); vicinity of Finca Las Concavas, <italic>P.C. Standley 41551</italic> (US). <bold>Heredia</bold>: Orillas de la vía férrea a Heredia, <italic>A.M. Brenes 13284</italic> (CR); Barva, bordes del Río Segundo, <italic>J. León 415</italic> (CR); El Gallito de Heredia, <italic>M. Valerio 540</italic> (CR). <bold>Puntarenas</bold>: Paturage a Boruca, <italic>A. Tonduz 3689</italic> (CR); Savannas de Boruca, <italic>H. Pittier (Tonduz</italic>, <italic>A.) 4450</italic> (US, CR); Boca de Barranca, <italic>M. Montiel s.n.</italic> (USJ); Bord du chemin a Mano de Tigre, <italic>H. Pittier (Tonduz</italic>, <italic>A.) 4627</italic> (US, CR). <bold>San José</bold>: Acosta, camino a Bajo Palma, <italic>J.F. Morales 7439</italic> (INB, MO); Puriscal, Alto La Escalera, a lo largo del camino entre San Ignacio y Guaitil, cuenca del Pirris-Damas. Valle del Candelaria, Alto La Escalera en el camino a Bajo Arias y La Cruz, <italic>J.F. Morales &amp; B. Hammel 6049</italic> (MO, INB, CR); Acosta, Cuenca del Pirris-Damas, Cerros de Caraigres, cabeceras del Río La Mesa, cerca Ceiba Este, <italic>J.F. Morales &amp; J.F. Corrales 6032</italic> (MO, INB); Mora, Colón, le long des chemins dans la vallée du rio Jaris, prés de Pacaca, <italic>H. Pittier 3329</italic> (CR); Mora, Colón, en la orilla del camino de lastre que va de Brasil a Ciudad Colón, <italic>S. Lobo 2309</italic> (CR); Escazú, San Antonio, <italic>D. Santamaría 3648</italic> (INB, MO); Bordes líneas férreas San José-Guadalupe, <italic>A. Tonduz 709</italic> (CR); Hacienda La Esperanza, La Palma, <italic>O. Jiménez 973</italic> (US, CR); Sur un rocher au bord du rio Virilla, sous le pont du F. C. R., près San Juan, <italic>A. Tonduz 17556</italic> (CR); 13 km N of San Isidro de El General along carretera interamericana, <italic>R. W. Pohl &amp; G. Davidse 11626</italic> (US, CR); San Pedro, <italic>W.A. Archer 3888</italic> (US); Tibas, collected along the Río Virilla about 1 km S of Santo Domingo, <italic>J. Taylor 17313</italic> (MO). El Salvador. <bold>Ahuachapán</bold>: Ahuachapán, <italic>S.A. Padilla 134</italic> (US); San Benito, al N de la cima del cerro La Olla, <italic>E. Sandoval &amp; Chinchilla 767</italic> (LAGU, MO). <bold>La Libertad</bold>: Nueva San Salvador, Jardin Botanico La Laguna, <italic>W.G. Berendsohn 1003</italic> (LAGU, MO); Boqueron del Volcán de San Salvador, <italic>L. E. González 1851</italic> (MO, ITIC). <bold>San Salvador</bold>: San Salvador, <italic>S. Calderón 494</italic> (MO); San Martin, <italic>S. Calderón 1902</italic> (US); Cerro el Guayabal, <italic>S. Calderón 1964</italic> (US). Guatemala. <bold>Alta Verapaz</bold>, Coban, <italic>H. von Türckheim 743</italic> (MO); Cobán, <italic>H. von Türckheim 1362</italic> (MO); <italic>H. von Türckheim 1509</italic> (MO, US); Area of mixed forest and clearings, hills about 10 km south of Coban, <italic>L. O. Williams et al. 40051</italic> (US); Finca aved near Coban, <italic>W. Popenoe 903</italic> (US). <bold>Chimaltenango</bold>: along road from Chimaltenango to San Martin Jilotepeque, <italic>P.C. Standley 57894</italic> (US). <bold>Chiquimula</bold>: Volcan Ipala, near Amatillo, bordering lake on top, <italic>J.A. Steyermark 30491</italic> (US). <bold>Huehuetenango</bold>: Thickets and forest in deep canyon of a tributary of Rio Blanco, about 5 km W of Aguacatan, <italic>L.O. Williams et al. 22338</italic> (US). <bold>Jalapa</bold>: vicinity of Jalapa, pine-oak forest, <italic>P.C. Standley 76749</italic> (US). Jutiapa: Volcan Chingo, <italic>J. Donnell Smith 3673</italic> (US). <bold>Guatemala</bold>: Guatemala City, <italic>A.S. Hitchcock 9050</italic> (US); Guatemala City, rocky hill, <italic>A.S. Hitchcock 9031</italic> (US); Guatemala City, barranca north of Guatemala city, <italic>W. Popenoe 733</italic> (US); San Antonio, Las Roces, <italic>Rojas 385</italic> (US). <bold>Santa Rosa</bold>: Chupadero, <italic>J. Donnell Smith 3914</italic> (US); Cerro Redondo, <italic>J. Donnell Smith 6274</italic> (US). <bold>Solola</bold>: Mixed forest area, mountain slopes above Lake Atitlan, about 3–5 km W of Panajachel, <italic>L.O. Williams et al. 25278</italic> (US). Honduras. <bold>El Paraíso</bold>: Yuscarán, la Piedra de Apaguiz, 3.5 km al SE de Danlí, <italic>N.P. Estrada 137</italic> (MO, CR, TEFH); Arauca, Las Manos, 5 km N of Las Manos, near Los Limones, <italic>R.W. Pohl &amp; M. Gabel 13429</italic> (MO, CR); Road to Danlí, near Río San Francisco, <italic>J. R. Swallen 11196</italic> (MO); Road to Yuscaran, <italic>J.R. Swallen 11347</italic> (US). <bold>Francisco Morazán</bold>: Distrito Central, Cerro el Hatillo, 15 km al NE de Tegucigalpa; bosque premontano húmedo, <italic>L.M. Ordóñez 67</italic> (MO); San Antonio de Oriente, quarry above El Zamorano, on road to San Antonio de Oriente, <italic>R.W. Pohl &amp; G. Davidse 12505</italic> (MO, CR); vicinity of El Zamorano, along “Wood Road”, <italic>J.R. Swallen 10821</italic> (US); In pine woods near Piedra Herrada, Mt. Uyuca region, <italic>L.O. Williams 18543</italic> (US); Drainage of the Rio Yeguare, Moist rocky bank near Agua Amarilla, in oak-pine forest, <italic>L.O. Williams &amp; A. Molina R. 14723</italic> (US). <bold>Olancho</bold>: Jutiapa Forest Camp, near Salamá. Pine forest on a steep slope above a stream, <italic>R.W. Pohl &amp; M. Gabel 13749</italic> (MO, CR). Mexico. <bold>Chiapas: Angel Albino Corzo</bold>: slopes of Río Cuxtepec, below Finca Cuxtepec, <italic>D.E. Breedlove &amp; G. Davidse 54676</italic> (MEXU, CAS). Arriaga: 13 km N of Arriaga along Mex. Hwy. 195, <italic>D.E. Breedlove &amp; G. Davidse 54149</italic> (CAS, MO); slope at El Sumidero, 22 km N of Tuxtla Gutierrez, <italic>D.E. Breedlove &amp; P.H. Raven 13387</italic> (DS); along ravines 13 km N of Arriaga along Mexican Highway 195, <italic>D.E. Breedlove 28278</italic> (MO). <bold>Cintalapa</bold>: 23 km W of Las Cruces along road to La Mina Microwave Station, <italic>D.E. Breedlove &amp; G. Davidse 54092</italic> (CAS, MO). Chiapa de Corzo: above El Chorreadero, <italic>D.E. Breedlove &amp; G. Davidse 54032</italic> (MEXU, CAS, MO); 36 km E of Tuxtla Gutierrez, <italic>F.W. Gould &amp; S. Hatch 14374</italic> (ISC, DS); Ixhuatán: 2 km al N of Ishuatan, <italic>G. Davidse et al. 29641</italic> (MEXU, MO). Ixtapa: intersection of Tuxtla Gutiérrez-San Cristobal de las Casas and Villahermosa, <italic>G. Davidse et al. 30104</italic> (MEXU, MO); near Ixtapa, <italic>D.E. Breedlove &amp; G. Davidse 54264</italic> (CAS, MO); along Mex Hwy 190 in the Zinacantan paraje of Muctajoc, <italic>D.E. Breedlove 13819</italic> (DS). <bold>Motozintla</bold>: Motozintla de Mendoza, 25–27 km NE of Huixtla along rd to Motozintla SW of Toliman, <italic>D.E. Breedlove 28593</italic> (CHAPA, MEXU, DS, MO); Ejido Toliman, sobre la carr. Huixtla-Motozintla. Vega de Arroyo, <italic>Gómez et al. 185</italic> (MEXU). <bold>Tenejapa</bold>: In the paraje of Mahosik’, <italic>D.E. Breedlove 16146</italic> (DS). <bold>Villa Corzo</bold>: Above Colonia Vicente Guerrero on road to Finca Cuxtepec, <italic>D.E. Breedlove &amp; L. Strother 46573</italic> (CAS, MO); Above Colonia Vicente Guerrero on road to Finca Cuxtepec, <italic>D.E. Breedlove &amp; G. Davidse 54567</italic> (MEXU, CAS, MO). San Fernando: Parque Nacional del Sumidero, 20–22 km NW of Tuxtla Gutiérrez, <italic>G. Davidse et al. 29767</italic> (MEXU, MO). Nicaragua. Rivas, Volcán Concepción, Isla Ometepe, plantas propias de la lava, <italic>W. Robleto T. 157</italic> (MO, CR). Panama. Coclé, vicinity of Ola, <italic>H. Pittier 5046</italic> (US).</p></tp:treatment-sec><ref-list><ref id="B45"><mixed-citation xmlns:xlink="http://www.w3.org/1999/xlink" xlink:type="simple"><person-group><name name-style="western"><surname>Pohl</surname><given-names>RW</given-names></name><name name-style="western"><surname>Davidse</surname><given-names>G</given-names></name></person-group> (<year>1971</year>) <article-title>Chromosome numbers of Costa Rican grasses.</article-title><source>Brittonia</source><volume>23</volume>(<issue>3</issue>): <fpage>293</fpage>–<lpage>324</lpage>. <ext-link xlink:href="10.2307/2805632" ext-link-type="doi" xlink:type="simple">https://doi.org/10.2307/2805632</ext-link></mixed-citation></ref><ref id="B34"><mixed-citation xmlns:xlink="http://www.w3.org/1999/xlink" xlink:type="simple"><person-group><name name-style="western"><surname>Peterson</surname><given-names>PM</given-names></name><name name-style="western"><surname>Soreng</surname><given-names>RJ</given-names></name><name name-style="western"><surname>Davidse</surname><given-names>G</given-names></name><name name-style="western"><surname>Filgueiras</surname><given-names>TS</given-names></name><name name-style="western"><surname>Zuloaga</surname><given-names>FO</given-names></name><name name-style="western"><surname>Judziewicz</surname><given-names>EJ</given-names></name></person-group> (<year>2001</year>) <article-title>Catalogue of New World grasses (<tp:taxon-name><tp:taxon-name-part taxon-name-part-type="family">Poaceae</tp:taxon-name-part></tp:taxon-name>): II. subfamily <tp:taxon-name><tp:taxon-name-part taxon-name-part-type="subfamily">Chloridoideae</tp:taxon-name-part></tp:taxon-name>.</article-title><source>Contributions from the United States National Herbarium</source><volume>41</volume>: <fpage>1</fpage>–<lpage>255</lpage>.</mixed-citation></ref><ref id="B44"><mixed-citation xmlns:xlink="http://www.w3.org/1999/xlink" xlink:type="simple"><person-group><name name-style="western"><surname>Pohl</surname><given-names>RW</given-names></name></person-group> (<year>1994b</year>) <article-title>89. <italic><tp:taxon-name><tp:taxon-name-part taxon-name-part-type="genus">Pereilema</tp:taxon-name-part></tp:taxon-name></italic> J.S. Presl.</article-title> In: <person-group><name name-style="western"><surname>Davidse</surname><given-names>G</given-names></name><name name-style="western"><surname>Sousa</surname><given-names>SM</given-names></name><name name-style="western"><surname>Chater</surname><given-names>AO</given-names></name></person-group> (<role>Eds</role>) <issue-title>Flora Mesoamericana, volume 6, Alismataceae a Cyperaceae.</issue-title><source>Universidad Nacional Autónoma de México, Instituto de Biología, México, D.F.</source>, <fpage>286</fpage>–<lpage>287</lpage>.</mixed-citation></ref><ref id="B18"><mixed-citation xmlns:xlink="http://www.w3.org/1999/xlink" xlink:type="simple"><person-group><name name-style="western"><surname>Herrera Arrieta</surname><given-names>Y</given-names></name><name name-style="western"><surname>Peterson</surname><given-names>PM</given-names></name><name name-style="western"><surname>Cortés Ortiz</surname><given-names>A</given-names></name></person-group> (<year>2010</year>) <article-title>Gramíneas de Zacatecas, México. Sida.</article-title><source>Botanical Miscellany</source><volume>32</volume>: <fpage>1</fpage>–<lpage>239</lpage>.</mixed-citation></ref><ref id="B41"><mixed-citation xmlns:xlink="http://www.w3.org/1999/xlink" xlink:type="simple"><person-group><name name-style="western"><surname>Peterson</surname><given-names>PM</given-names></name><name name-style="western"><surname>Roquet</surname><given-names>C</given-names></name><name name-style="western"><surname>Romaschenko</surname><given-names>K</given-names></name><name name-style="western"><surname>Herrera Arrieta</surname><given-names>Y</given-names></name><name name-style="western"><surname>Susanna</surname><given-names>A</given-names></name></person-group> (<year>2021</year>) <article-title>A biogeographical analysis of <italic><tp:taxon-name><tp:taxon-name-part taxon-name-part-type="genus">Muhlenbergia</tp:taxon-name-part></tp:taxon-name></italic> (<tp:taxon-name><tp:taxon-name-part taxon-name-part-type="family">Poaceae</tp:taxon-name-part></tp:taxon-name>: <tp:taxon-name><tp:taxon-name-part taxon-name-part-type="subfamily">Chloridoideae</tp:taxon-name-part></tp:taxon-name>: <tp:taxon-name><tp:taxon-name-part taxon-name-part-type="tribe">Cynodonteae</tp:taxon-name-part></tp:taxon-name>: <tp:taxon-name><tp:taxon-name-part taxon-name-part-type="subtribe">Muhlenbergiinae</tp:taxon-name-part></tp:taxon-name>).</article-title><source>Journal of Systematics and Evolution</source><volume>60</volume>(<issue>3</issue>): <fpage>621</fpage>–<lpage>629</lpage>. <ext-link xlink:href="10.1111/jse.12805" ext-link-type="doi" xlink:type="simple">https://doi.org/10.1111/jse.12805</ext-link></mixed-citation></ref></ref-list></tp:taxon-treatment>
