# Supplementary material for: ﻿Taxonomic revision of Muhlenbergia (Poaceae, Chloridoideae, Cynodonteae, Muhlenbergiinae) in Central America: phylogeny and classification
Source: PhytoKeys. 2023 Aug 3;230:1–106. doi: 10.3897/phytokeys.230.103882 (PMC10416094; doi:10.3897/phytokeys.230.103882)
Supplement: XML Treatment for Muhlenbergia peruviana [file phytokeys.230.103882-treatment23.xml]

<!DOCTYPE tp:taxon-treatment
  PUBLIC "-//TaxonX//DTD Taxonomic Treatment Publishing DTD v0 20100105//EN" "tax-treatment-NSO.dtd">
<tp:taxon-treatment xmlns:tp="http://www.plazi.org/taxpub"><tp:treatment-meta><kwd-group><label>Taxon classification</label><kwd>
                <named-content content-type="kingdom">Plantae</named-content>
              </kwd><kwd>
                <named-content content-type="order">Poales</named-content>
              </kwd><kwd>
                <named-content content-type="family">Poaceae</named-content>
              </kwd></kwd-group><mixed-citation publication-type="journal"><person-group><name><surname>Peterson</surname><given-names>Paul M.</given-names></name><name><surname>Herrera Arrieta</surname><given-names>Yolanda</given-names></name><name><surname>Lobo Cabezas</surname><given-names>Silvia</given-names></name><name><surname>Romaschenko</surname><given-names>Konstantin</given-names></name></person-group><article-title>﻿Taxonomic revision of <italic><tp:taxon-name><tp:taxon-name-part taxon-name-part-type="genus" reg="Muhlenbergia">Muhlenbergia</tp:taxon-name-part></tp:taxon-name></italic> (<tp:taxon-name><tp:taxon-name-part taxon-name-part-type="family">Poaceae</tp:taxon-name-part></tp:taxon-name>, <tp:taxon-name><tp:taxon-name-part taxon-name-part-type="subfamily">Chloridoideae</tp:taxon-name-part></tp:taxon-name>, <tp:taxon-name><tp:taxon-name-part taxon-name-part-type="tribe">Cynodonteae</tp:taxon-name-part></tp:taxon-name>, <tp:taxon-name><tp:taxon-name-part taxon-name-part-type="subtribe">Muhlenbergiinae</tp:taxon-name-part></tp:taxon-name>) in Central America: phylogeny and classification</article-title><source>PhytoKeys</source><day>03</day><month>08</month><year>2023</year><volume>230</volume><fpage>1</fpage><lpage>106</lpage><pub-id pub-id-type="doi">10.3897/phytokeys.230.103882</pub-id></mixed-citation></tp:treatment-meta><tp:nomenclature><label>﻿22.</label><tp:taxon-name>
              <object-id xmlns:xlink="http://www.w3.org/1999/xlink" content-type="arpha" xlink:type="simple">91C97AF7-37B3-5DFF-A062-5BAF5D8877FC</object-id>
              <tp:taxon-name-part taxon-name-part-type="genus" reg="Muhlenbergia">Muhlenbergia</tp:taxon-name-part>
              <tp:taxon-name-part taxon-name-part-type="species" reg="peruviana">peruviana</tp:taxon-name-part>
            </tp:taxon-name><tp:taxon-authority>(P. Beauv.) Steud., Nomencl. Bot. (ed. 2) 1:41. 1840.</tp:taxon-authority><xref ref-type="fig" rid="F12">Fig. 12A–D</xref><tp:nomenclature-citation-list><tp:nomenclature-citation><tp:taxon-name>
                  <tp:taxon-name-part taxon-name-part-type="genus" reg="Clomena">Clomena</tp:taxon-name-part>
                  <tp:taxon-name-part taxon-name-part-type="species" reg="peruviana">peruviana</tp:taxon-name-part>
                </tp:taxon-name><comment>P. Beauv., Ess. Agrostogr. 28, t. 7, f. 10; t. 3, f. 20. 1812. <tp:taxon-name><tp:taxon-name-part taxon-name-part-type="genus" reg="Agrostis">Agrostis</tp:taxon-name-part><tp:taxon-name-part taxon-name-part-type="species" reg="peruviana">peruviana</tp:taxon-name-part></tp:taxon-name> (P. Beauv.) Spreng., Syst. Veg. 1:262. 1825. Type: Peru, M. Thibaut s.n. (holotype: P!; isotype: E-00373717 [image!]). Basionym.</comment></tp:nomenclature-citation><tp:nomenclature-citation><tp:taxon-name>
                  <tp:taxon-name-part taxon-name-part-type="status">=</tp:taxon-name-part>
                  <tp:taxon-name-part taxon-name-part-type="genus" reg="Clomena">Clomena</tp:taxon-name-part>
                  <tp:taxon-name-part taxon-name-part-type="species" reg="peruviana">peruviana</tp:taxon-name-part>
                  <tp:taxon-name-part taxon-name-part-type="infraspecific-rank">var.</tp:taxon-name-part>
                  <tp:taxon-name-part taxon-name-part-type="variety" reg="pulvinata">pulvinata</tp:taxon-name-part>
                </tp:taxon-name><comment> Nees, <tp:taxon-name><tp:taxon-name-part taxon-name-part-type="family">Gramineae</tp:taxon-name-part></tp:taxon-name> 12–13. 1841. <tp:taxon-name><tp:taxon-name-part taxon-name-part-type="genus" reg="Muhlenbergia">Muhlenbergia</tp:taxon-name-part><tp:taxon-name-part taxon-name-part-type="species" reg="peruviana">peruviana</tp:taxon-name-part><tp:taxon-name-part taxon-name-part-type="infraspecific-rank">var.</tp:taxon-name-part><tp:taxon-name-part taxon-name-part-type="variety" reg="pulvinata">pulvinata</tp:taxon-name-part></tp:taxon-name> (Nees) Nees &amp; E. Mey. ex Kuntze, Revis. Gen. Pl. 3(3):357. 1898. Type: Peru, Lago Titicaca, Apr, <italic>J.F.J. Meyen s.n.</italic> (holotype: B; isotype: US-3376134 fragm. ex B!). </comment></tp:nomenclature-citation><tp:nomenclature-citation><tp:taxon-name>
                  <tp:taxon-name-part taxon-name-part-type="status">=</tp:taxon-name-part>
                  <tp:taxon-name-part taxon-name-part-type="genus" reg="Muhlenbergia">Muhlenbergia</tp:taxon-name-part>
                  <tp:taxon-name-part taxon-name-part-type="species" reg="nana">nana</tp:taxon-name-part>
                </tp:taxon-name><comment> Benth., Pl. Hartw. 262. 1846. Type: Ecuador, Mt. Cotopaxi, 1843, <italic>Hartweg 1458</italic> (holotype: K!; isotypes: BAA-1629!, K!, LE!, P!, US-91916 fragm. ex P!, US-995896 fragm. ex P-STEUD &amp; fragm. ex BR!). </comment></tp:nomenclature-citation><tp:nomenclature-citation><tp:taxon-name>
                  <tp:taxon-name-part taxon-name-part-type="status">=</tp:taxon-name-part>
                  <tp:taxon-name-part taxon-name-part-type="genus" reg="Muhlenbergia">Muhlenbergia</tp:taxon-name-part>
                  <tp:taxon-name-part taxon-name-part-type="species" reg="pusilla">pusilla</tp:taxon-name-part>
                </tp:taxon-name><comment> Steud., Syn. Pl. Glumac. 1:177. 1854. Type: México, México, Valley of Toluca, Oct. 1827, J.<italic>L. Berlandier 1141</italic> (holotype: P!; isotypes: BAA-1635!, K!, MO-2974185!, P!, US-1084517!, US-2561239!, US-91910 fragm. ex P!). </comment></tp:nomenclature-citation><tp:nomenclature-citation><tp:taxon-name>
                  <tp:taxon-name-part taxon-name-part-type="status">=</tp:taxon-name-part>
                  <tp:taxon-name-part taxon-name-part-type="genus" reg="Epicampes">Epicampes</tp:taxon-name-part>
                  <tp:taxon-name-part taxon-name-part-type="species" reg="bourgeaei">bourgeaei</tp:taxon-name-part>
                </tp:taxon-name><comment> E. Fourn., Mexic. Pl. 2: 88. 1886. Type: México, Veracruz, Escamala, Refrou D’Orizaba, 26 Aug 1866, <italic>E. Bourgeau 2973</italic> (holotype: P!; isotype: US-A0865984 fragm ex P!). </comment></tp:nomenclature-citation><tp:nomenclature-citation><tp:taxon-name>
                  <tp:taxon-name-part taxon-name-part-type="status">=</tp:taxon-name-part>
                  <tp:taxon-name-part taxon-name-part-type="genus" reg="Muhlenbergia">Muhlenbergia</tp:taxon-name-part>
                  <tp:taxon-name-part taxon-name-part-type="species" reg="bourgeaei">bourgeaei</tp:taxon-name-part>
                </tp:taxon-name><comment> E. Fourn., Mexic. Pl. 2:86. 1886. Type: México, Valle de México, Desierto Viejo, 3 Nov 1865, M. Bourgeau 1309 (lectotype: P! designated by Peterson and Annable, Syst. Bot. Monogr. 31:73. 1991; isotype: US-87243 fragm. ex P!). ≡ <tp:taxon-name><tp:taxon-name-part taxon-name-part-type="genus" reg="Epicampes">Epicampes</tp:taxon-name-part><tp:taxon-name-part taxon-name-part-type="species" reg="bourgeaei">bourgeaei</tp:taxon-name-part></tp:taxon-name> (E. Fourn.) M.E. Jones, Contr. W. Bot. 14:7. 1912, <italic>nom. illeg. hom.</italic></comment></tp:nomenclature-citation><tp:nomenclature-citation><tp:taxon-name>
                  <tp:taxon-name-part taxon-name-part-type="status">=</tp:taxon-name-part>
                  <tp:taxon-name-part taxon-name-part-type="genus" reg="Muhlenbergia">Muhlenbergia</tp:taxon-name-part>
                  <tp:taxon-name-part taxon-name-part-type="species" reg="pulcherrima">pulcherrima</tp:taxon-name-part>
                </tp:taxon-name><comment> Scribn. ex Beal, Grass. N. Amer. 2:240. 1896. Type: México, Chihuahua: Sierra Madres, dry ledges of porphyry, 30 Sep 1887, <italic>C.G. Pringle 1416</italic> (holotype: MSC!; isotypes MO-3727978!, NY!, US-995494!, VT!). </comment></tp:nomenclature-citation><tp:nomenclature-citation><tp:taxon-name>
                  <tp:taxon-name-part taxon-name-part-type="status">=</tp:taxon-name-part>
                  <tp:taxon-name-part taxon-name-part-type="genus" reg="Muhlenbergia">Muhlenbergia</tp:taxon-name-part>
                  <tp:taxon-name-part taxon-name-part-type="species" reg="peruviana">peruviana</tp:taxon-name-part>
                  <tp:taxon-name-part taxon-name-part-type="infraspecific-rank">var.</tp:taxon-name-part>
                  <tp:taxon-name-part taxon-name-part-type="variety" reg="elatior">elatior</tp:taxon-name-part>
                </tp:taxon-name><comment> Kuntze, Revis. Gen. Pl. 3(2): 357. 1898. Type: Bolivia, Tunarigebirge, 3000 m, May 1892, <italic>Kuntze s.n.</italic> (lectotype: NY! designated by Peterson and Annable, Syst. Bot. Monogr. 31:73. 1991: isotype: fragm. &amp; photo US!). </comment></tp:nomenclature-citation><tp:nomenclature-citation><tp:taxon-name>
                  <tp:taxon-name-part taxon-name-part-type="status">=</tp:taxon-name-part>
                  <tp:taxon-name-part taxon-name-part-type="genus" reg="Muhlenbergia">Muhlenbergia</tp:taxon-name-part>
                  <tp:taxon-name-part taxon-name-part-type="species" reg="peruviana">peruviana</tp:taxon-name-part>
                  <tp:taxon-name-part taxon-name-part-type="infraspecific-rank">var.</tp:taxon-name-part>
                  <tp:taxon-name-part taxon-name-part-type="variety" reg="subcaespitosa">subcaespitosa</tp:taxon-name-part>
                </tp:taxon-name><comment> Kuntze, Revis. Gen. Pl. 3(3):357. 1898. Type: Bolivia, Tunari Mts., 4600 m, 4 May 1892, <italic>Kuntze s.n.</italic> (lectotype: NY! designated by Peterson and Annable, Syst. Bot. Monogr. 31:73. 1991). </comment></tp:nomenclature-citation><tp:nomenclature-citation><tp:taxon-name>
                  <tp:taxon-name-part taxon-name-part-type="status">=</tp:taxon-name-part>
                  <tp:taxon-name-part taxon-name-part-type="genus" reg="Muhlenbergia">Muhlenbergia</tp:taxon-name-part>
                  <tp:taxon-name-part taxon-name-part-type="species" reg="peruviana">peruviana</tp:taxon-name-part>
                  <tp:taxon-name-part taxon-name-part-type="infraspecific-rank">fo.</tp:taxon-name-part>
                  <tp:taxon-name-part taxon-name-part-type="form" reg="versicolor">versicolor</tp:taxon-name-part>
                </tp:taxon-name><comment> Kuntze, Revis. Gen. Pl. 3(3):357. 1898. Type: Bolivia, Tunarigebirge, 3000 m, May 1892, <italic>Kuntze s.n.</italic> (lectotype: NY! designated by Peterson and Annable, Syst. Bot. Monogr. 31:73. 1991; isotype: US fragm. ex NY!). </comment></tp:nomenclature-citation><tp:nomenclature-citation><tp:taxon-name>
                  <tp:taxon-name-part taxon-name-part-type="status">=</tp:taxon-name-part>
                  <tp:taxon-name-part taxon-name-part-type="genus" reg="Muhlenbergia">Muhlenbergia</tp:taxon-name-part>
                  <tp:taxon-name-part taxon-name-part-type="species" reg="peruviana">peruviana</tp:taxon-name-part>
                  <tp:taxon-name-part taxon-name-part-type="infraspecific-rank">fo.</tp:taxon-name-part>
                  <tp:taxon-name-part taxon-name-part-type="form" reg="viridis">viridis</tp:taxon-name-part>
                </tp:taxon-name><comment> Kuntze, Revis. Gen. Pl. 3(3):357. 1898. Type: Bolivia, Puna, 4000 m, 11 Mar 1892, <italic>Kuntze s.n.</italic> (lectotype: NY! designated by Peterson and Annable, Syst. Bot. Monogr. 31:73. 1991). </comment></tp:nomenclature-citation><tp:nomenclature-citation><tp:taxon-name>
                  <tp:taxon-name-part taxon-name-part-type="status">=</tp:taxon-name-part>
                  <tp:taxon-name-part taxon-name-part-type="genus" reg="Muhlenbergia">Muhlenbergia</tp:taxon-name-part>
                  <tp:taxon-name-part taxon-name-part-type="species" reg="herzogiana">herzogiana</tp:taxon-name-part>
                </tp:taxon-name><comment> Henrard, Meded. Rijks-Herb. 40:58. 1921. Type: Bolivia, Cordillera de Santa Bonita, Jun 1911, <italic>T. Herzog 2226</italic> (holotype: L!; isotypes: US-87248 fragm. ex L!, US-1161342!, W-1926-23724!). </comment></tp:nomenclature-citation></tp:nomenclature-citation-list></tp:nomenclature><tp:treatment-sec sec-type="description" id="SECID0ELYAM"><title>Description.</title><p>Tufted <bold><italic>annuals</italic></bold>. <bold><italic>Culms</italic></bold> 3–27 cm tall, erect, glabrous. <bold><italic>Leaf sheaths</italic></bold> usually longer than the internodes, smooth or scabridulous; <bold><italic>ligules</italic></bold> 1.5–3 mm long, membranous, acute; <bold><italic>blades</italic></bold> 1–5 cm long, 0.6–1.5 mm wide, flat to involute, smooth or scabridulous abaxially, sometimes shortly pubescent adaxially. <bold><italic>Panicles</italic></bold> 2–8 cm long, 0.3–3.4 cm wide, contracted or open; <bold><italic>primary branches</italic></bold> 1–5 cm long, diverging up to 80° from the rachises; <bold><italic>pedicels</italic></bold> 0.4–5 mm long, smooth or scabrous. <bold><italic>Spikelets</italic></bold> 1.4–4.2 mm long, 1-flowered; <bold><italic>glumes</italic></bold> smooth or scabridulous; <bold><italic>lower glumes</italic></bold> 0.8–2.8 mm long, narrow to broadly lanceolate, 1-veined, acute, often awn-tipped; <bold><italic>upper glumes</italic></bold> 0.9–3 mm long, wider than the lower glumes, lanceolate, 3(2)-veined, truncate to acute, 2- or 3-toothed; <bold><italic>lemmas</italic></bold> 1.4–4.2 mm long, ovate, widest near the base, purplish mottled with dark green areas, hairy on the calluses and lower 2/3 of the lemma bodies, hairs to 0.5 mm long, apices acuminate, usually bifid and awned from between the teeth, teeth to 0.5 mm long, awns 3–10 mm long, flexuous, purplish; <bold><italic>paleas</italic></bold> 1.3–3.8 mm, narrowly lanceolate, acuminate to subacute; <bold><italic>anthers</italic></bold> 0.5–1 mm long, purplish to yellowish. <bold><italic>Caryopses</italic></bold> 1–1.6 mm long, fusiform, brownish. 2<italic>n</italic> = 30.</p></tp:treatment-sec><tp:treatment-sec sec-type="distribution" id="SECID0EM1AM"><title>Distribution.</title><p><italic><tp:taxon-name><tp:taxon-name-part taxon-name-part-type="genus" reg="Muhlenbergia">Muhlenbergia</tp:taxon-name-part><tp:taxon-name-part taxon-name-part-type="species" reg="peruviana">peruviana</tp:taxon-name-part></tp:taxon-name></italic> occurs in Arizona and New Mexico, U.S.A, throughout México to Guatemala, and then in Argentina, Bolivia, Chile, Ecuador, and Peru (<xref ref-type="bibr" rid="B27">Peterson and Annable 1991</xref>).</p></tp:treatment-sec><tp:treatment-sec sec-type="ecology" id="SECID0EB2AM"><title>Ecology.</title><p>Grassy flats, open gravelly flats, rock outcrops, sandy washes, gravelly drainages, wet or dry meadows, canyons, gravelly or sandy slopes, valleys, shores along lakes, open ridgetops, and disturbed road cuts associated with <italic><tp:taxon-name><tp:taxon-name-part taxon-name-part-type="genus" reg="Aciachne">Aciachne</tp:taxon-name-part><tp:taxon-name-part taxon-name-part-type="species" reg="pulvinata">pulvinata</tp:taxon-name-part></tp:taxon-name></italic> Benth., <italic><tp:taxon-name><tp:taxon-name-part taxon-name-part-type="genus" reg="Anatherostipa">Anatherostipa</tp:taxon-name-part></tp:taxon-name></italic>, <italic><tp:taxon-name><tp:taxon-name-part taxon-name-part-type="genus" reg="Berberis">Berberis</tp:taxon-name-part></tp:taxon-name></italic>, <italic><tp:taxon-name><tp:taxon-name-part taxon-name-part-type="genus" reg="Colletia">Colletia</tp:taxon-name-part><tp:taxon-name-part taxon-name-part-type="species" reg="spinosissima">spinosissima</tp:taxon-name-part></tp:taxon-name></italic>, <italic><tp:taxon-name><tp:taxon-name-part taxon-name-part-type="genus" reg="Ephedra">Ephedra</tp:taxon-name-part></tp:taxon-name></italic>, <italic><tp:taxon-name><tp:taxon-name-part taxon-name-part-type="genus" reg="Festuca">Festuca</tp:taxon-name-part><tp:taxon-name-part taxon-name-part-type="species" reg="orthophylla">orthophylla</tp:taxon-name-part></tp:taxon-name></italic> Pilg., <italic><tp:taxon-name><tp:taxon-name-part taxon-name-part-type="genus" reg="Festuca">Festuca</tp:taxon-name-part></tp:taxon-name></italic> ssp., <italic><tp:taxon-name><tp:taxon-name-part taxon-name-part-type="genus" reg="Jarava">Jarava</tp:taxon-name-part></tp:taxon-name></italic>, <italic><tp:taxon-name><tp:taxon-name-part taxon-name-part-type="genus" reg="Juncus">Juncus</tp:taxon-name-part></tp:taxon-name></italic>, <italic><tp:taxon-name><tp:taxon-name-part taxon-name-part-type="genus" reg="Lepidophyllum">Lepidophyllum</tp:taxon-name-part></tp:taxon-name></italic>, <italic><tp:taxon-name><tp:taxon-name-part taxon-name-part-type="genus" reg="Luzula">Luzula</tp:taxon-name-part></tp:taxon-name></italic>, <italic><tp:taxon-name><tp:taxon-name-part taxon-name-part-type="genus" reg="Margyricarpus">Margyricarpus</tp:taxon-name-part></tp:taxon-name></italic>, <italic><tp:taxon-name><tp:taxon-name-part taxon-name-part-type="genus" reg="Monnina">Monnina</tp:taxon-name-part></tp:taxon-name></italic>, <italic><tp:taxon-name><tp:taxon-name-part taxon-name-part-type="genus" reg="Muhlenbergia">Muhlenbergia</tp:taxon-name-part></tp:taxon-name></italic> ssp., <italic><tp:taxon-name><tp:taxon-name-part taxon-name-part-type="genus" reg="Nassella">Nassella</tp:taxon-name-part></tp:taxon-name></italic>, <italic><tp:taxon-name><tp:taxon-name-part taxon-name-part-type="genus" reg="Plantago">Plantago</tp:taxon-name-part></tp:taxon-name></italic>, <italic><tp:taxon-name><tp:taxon-name-part taxon-name-part-type="genus" reg="Poa">Poa</tp:taxon-name-part></tp:taxon-name></italic> ssp., <italic><tp:taxon-name><tp:taxon-name-part taxon-name-part-type="genus" reg="Polylepis">Polylepis</tp:taxon-name-part></tp:taxon-name></italic>, <italic><tp:taxon-name><tp:taxon-name-part taxon-name-part-type="genus" reg="Puya">Puya</tp:taxon-name-part></tp:taxon-name></italic>, <italic><tp:taxon-name><tp:taxon-name-part taxon-name-part-type="genus" reg="Pycnophyllum">Pycnophyllum</tp:taxon-name-part></tp:taxon-name></italic>, <italic><tp:taxon-name><tp:taxon-name-part taxon-name-part-type="genus" reg="Salvia">Salvia</tp:taxon-name-part><tp:taxon-name-part taxon-name-part-type="species" reg="oppositiflora">oppositiflora</tp:taxon-name-part></tp:taxon-name></italic> Ruiz &amp; Pav., <italic><tp:taxon-name><tp:taxon-name-part taxon-name-part-type="genus" reg="Stevia">Stevia</tp:taxon-name-part></tp:taxon-name></italic>, <italic><tp:taxon-name><tp:taxon-name-part taxon-name-part-type="genus" reg="Tagetes">Tagetes</tp:taxon-name-part></tp:taxon-name></italic>; 3000–4900 m.</p></tp:treatment-sec><tp:treatment-sec sec-type="comments" id="SECID0ETBBM"><title>Comments.</title><p>As treated here, <italic><tp:taxon-name><tp:taxon-name-part taxon-name-part-type="genus" reg="Muhlenbergia">Muhlenbergia</tp:taxon-name-part><tp:taxon-name-part taxon-name-part-type="species" reg="peruviana">peruviana</tp:taxon-name-part></tp:taxon-name></italic> includes (as synonyms) what was sometimes identified as <italic><tp:taxon-name><tp:taxon-name-part taxon-name-part-type="genus" reg="Muhlenbergia">M.</tp:taxon-name-part><tp:taxon-name-part taxon-name-part-type="species" reg="pulcherrima">pulcherrima</tp:taxon-name-part></tp:taxon-name></italic> Scribn. ex Beal (southwestern USA and northern México) and <italic><tp:taxon-name><tp:taxon-name-part taxon-name-part-type="genus" reg="Muhlenbergia">M.</tp:taxon-name-part><tp:taxon-name-part taxon-name-part-type="species" reg="pusilla">pusilla</tp:taxon-name-part></tp:taxon-name></italic> Steud. (central México to Guatemala). There are many more morphological forms than just these, and since the only chromosome count of this species suggests triploidy (2<italic>n</italic> = 3<italic>x</italic> =30), perhaps this species is apomictic (<xref ref-type="bibr" rid="B47">Reeder 1968</xref>). We believe apomixis is occurring in this species but that it is not obligate, and that gene flow takes place sporadically to form intermediates maintained by asexual seed formation (<xref ref-type="bibr" rid="B27">Peterson and Annable 1991</xref>).</p><p>In a molecular DNA sequence analysis <italic><tp:taxon-name><tp:taxon-name-part taxon-name-part-type="genus" reg="Muhlenbergia">Muhlenbergia</tp:taxon-name-part><tp:taxon-name-part taxon-name-part-type="species" reg="peruviana">peruviana</tp:taxon-name-part></tp:taxon-name></italic> is sister to <italic><tp:taxon-name><tp:taxon-name-part taxon-name-part-type="genus" reg="Muhlenbergia">M.</tp:taxon-name-part><tp:taxon-name-part taxon-name-part-type="species" reg="crispiseta">crispiseta</tp:taxon-name-part></tp:taxon-name></italic> Hitchc., another annual known only from Texas and north central México, and this pair is embedded in the strongly supported <tp:taxon-name><tp:taxon-name-part taxon-name-part-type="genus" reg="Muhlenbergia">M.</tp:taxon-name-part><tp:taxon-name-part taxon-name-part-type="infraspecific-rank">subg.</tp:taxon-name-part><tp:taxon-name-part taxon-name-part-type="subgenus" reg="Clomena">Clomena</tp:taxon-name-part></tp:taxon-name> clade (<xref ref-type="bibr" rid="B38">Peterson et al. 2010b</xref>, <xref ref-type="bibr" rid="B41">Peterson et al. 2021</xref>). Members of <tp:taxon-name><tp:taxon-name-part taxon-name-part-type="genus" reg="Muhlenbergia">M.</tp:taxon-name-part><tp:taxon-name-part taxon-name-part-type="infraspecific-rank">subg.</tp:taxon-name-part><tp:taxon-name-part taxon-name-part-type="subgenus" reg="Clomena">Clomena</tp:taxon-name-part></tp:taxon-name> possess spikelets with upper glumes that are 3-veined and often 3-toothed and have a densely caespitose habit (<xref ref-type="bibr" rid="B38">Peterson et al. 2010b</xref>). <italic><tp:taxon-name><tp:taxon-name-part taxon-name-part-type="genus" reg="Muhlenbergia">Muhlenbergia</tp:taxon-name-part><tp:taxon-name-part taxon-name-part-type="species" reg="peruviana">peruviana</tp:taxon-name-part></tp:taxon-name></italic> can be separated from <italic><tp:taxon-name><tp:taxon-name-part taxon-name-part-type="genus" reg="Muhlenbergia">M.</tp:taxon-name-part><tp:taxon-name-part taxon-name-part-type="species" reg="crispiseta">crispiseta</tp:taxon-name-part></tp:taxon-name></italic> in having purplish irregularly flexuous, purplish awns (versus sinuous-wavy, crisped and curled, olive-green awns in <italic><tp:taxon-name><tp:taxon-name-part taxon-name-part-type="genus" reg="Muhlenbergia">M.</tp:taxon-name-part><tp:taxon-name-part taxon-name-part-type="species" reg="crispiseta">crispiseta</tp:taxon-name-part></tp:taxon-name></italic>) and narrow, gradually acuminate lemmas (versus lemmas that are plump near middle) [<xref ref-type="bibr" rid="B27">Peterson and Annable 1991</xref>].</p></tp:treatment-sec><tp:treatment-sec sec-type="material" id="SECID0EJGBM"><title>Specimens examined.</title><p>Guatemala. <bold>Huehuetenango</bold>: La Capellania, Sierra de los Cuchumatanes, 1.0 miles NW of La Capellania on hwy 9N and 12.3 miles N of Huehuetenango, <italic>P.M. Peterson &amp; C.R. Annable 4683</italic> (GH, MEXU, MICH, MO, NY, RSA, UC, US, WS); Tojiah, Sierra de los Cuchumatanes, 3 miles SW of Tojiah on hwy 9 N., <italic>P.M. Peterson &amp; C.R. Annable 4698</italic> (GH, MO, NY, RSA, US, WS); Treeless paramo-like plain near Calaveras, <italic>L.O. Williams et al. 21961</italic> (US). <bold>San Marcos</bold>: Tacana, Volcán Tacaná, <italic>M. Véliz et al. 10587</italic> (MO). Mexico. Chiapas: NW de Motozintla de Mendoza on road to El Porvenir, <italic>P.M. Peterson &amp; C.R. Annable 4712</italic> (US); 13 mi NW de Motozintla de Mendoza off road to El Porvenir at top of cumbre below tower, <italic>P.M. Peterson &amp; C.R. Annable 4714</italic> (US).</p><fig id="F17" position="float" orientation="portrait"><object-id xmlns:xlink="http://www.w3.org/1999/xlink" content-type="doi" xlink:type="simple">10.3897/phytokeys.230.103882.figure17</object-id><object-id xmlns:xlink="http://www.w3.org/1999/xlink" content-type="arpha" xlink:type="simple">07DE4360-3D0A-5600-B3B7-C83BD085948E</object-id><label>Figure 17.</label><caption><p><bold>A, B</bold><italic><tp:taxon-name><tp:taxon-name-part taxon-name-part-type="genus" reg="Muhlenbergia">Muhlenbergia</tp:taxon-name-part><tp:taxon-name-part taxon-name-part-type="species" reg="phalaroides">phalaroides</tp:taxon-name-part></tp:taxon-name></italic> (Kunth) P.M. Peterson <bold>A</bold> culm with inflorescence <bold>B</bold> spikelet <bold>C–F</bold><italic><tp:taxon-name><tp:taxon-name-part taxon-name-part-type="genus" reg="Muhlenbergia">Muhlenbergia</tp:taxon-name-part><tp:taxon-name-part taxon-name-part-type="species" reg="tenella">tenella</tp:taxon-name-part></tp:taxon-name></italic> (Kunth) Trin. <bold>C</bold> habit <bold>D</bold> ligule <bold>E</bold> glumes <bold>F</bold> floret. <bold>A, B</bold> drawn from <italic>S. Lægaard 71419</italic> (AAU) <bold>C–F</bold> drawn from <italic>P.M. Peterson &amp; C.R. Annable 4755</italic> (US, WS).</p></caption><graphic xmlns:xlink="http://www.w3.org/1999/xlink" xlink:href="phytokeys-230-001_article-103882__-g017.jpg" position="float" orientation="portrait" xlink:type="simple" id="oo_887885.jpg"><uri content-type="original_file" xlink:type="simple">https://binary.pensoft.net/fig/887885</uri></graphic></fig></tp:treatment-sec><tp:treatment-sec><!--Section generated to contain objects referenced in tp:taxon-treatment.--><fig id="F12" position="float" orientation="portrait"><object-id xmlns:xlink="http://www.w3.org/1999/xlink" content-type="doi" xlink:type="simple">10.3897/phytokeys.230.103882.figure12</object-id><object-id xmlns:xlink="http://www.w3.org/1999/xlink" content-type="arpha" xlink:type="simple">E30191AF-193D-533C-8432-8533B45B3C63</object-id><label>Figure 12.</label><caption><p><bold>A–D</bold><italic><tp:taxon-name><tp:taxon-name-part taxon-name-part-type="genus" reg="Muhlenbergia">Muhlenbergia</tp:taxon-name-part><tp:taxon-name-part taxon-name-part-type="species" reg="peruviana">peruviana</tp:taxon-name-part></tp:taxon-name></italic> (P. Beauv.) Steud. <bold>A</bold> habit <bold>B</bold> floret <bold>C</bold> glumes <bold>D</bold> ligule <bold>E–H</bold><italic><tp:taxon-name><tp:taxon-name-part taxon-name-part-type="genus" reg="Muhlenbergia">Muhlenbergia</tp:taxon-name-part><tp:taxon-name-part taxon-name-part-type="species" reg="minutissima">minutissima</tp:taxon-name-part></tp:taxon-name></italic> (Steud.) Swallen <bold>E</bold> habit <bold>F</bold> ligule <bold>G</bold> spikelet <bold>H</bold> floret. <bold>A–D</bold> drawn from <italic>P.M. Peterson &amp; C.R. Annable 4067</italic> (US, WS) <bold>E, G, H</bold> drawn from <italic>P.M. Peterson &amp; C.R. Annable 5601</italic> (US-3182908) <bold>F</bold> drawn from <italic>P.M. Peterson &amp; C.R. Annable 4675</italic> (US, WS).</p></caption><graphic xmlns:xlink="http://www.w3.org/1999/xlink" xlink:href="phytokeys-230-001_article-103882__-g012.jpg" position="float" orientation="portrait" xlink:type="simple" id="oo_887880.jpg"><uri content-type="original_file" xlink:type="simple">https://binary.pensoft.net/fig/887880</uri></graphic></fig></tp:treatment-sec><ref-list><ref id="B27"><mixed-citation xmlns:xlink="http://www.w3.org/1999/xlink" xlink:type="simple"><person-group><name name-style="western"><surname>Peterson</surname><given-names>PM</given-names></name><name name-style="western"><surname>Annable</surname><given-names>CR</given-names></name></person-group> (<year>1991</year>) <article-title>Systematics of the annual species of <italic><tp:taxon-name><tp:taxon-name-part taxon-name-part-type="genus">Muhlenbergia</tp:taxon-name-part></tp:taxon-name></italic> (<tp:taxon-name><tp:taxon-name-part taxon-name-part-type="family">Poaceae</tp:taxon-name-part></tp:taxon-name>-<tp:taxon-name><tp:taxon-name-part taxon-name-part-type="tribe">Eragrostideae</tp:taxon-name-part></tp:taxon-name>).</article-title><source>Systematic Botany Monographs</source><volume>31</volume>: <fpage>1</fpage>–<lpage>109</lpage>. <ext-link xlink:href="10.2307/25027794" ext-link-type="doi" xlink:type="simple">https://doi.org/10.2307/25027794</ext-link></mixed-citation></ref><ref id="B47"><mixed-citation xmlns:xlink="http://www.w3.org/1999/xlink" xlink:type="simple"><person-group><name name-style="western"><surname>Reeder</surname><given-names>JR</given-names></name></person-group> (<year>1968</year>) <article-title>Notes on Mexican grasses VIII. Miscellaneous chromosome numbers–2.</article-title><source>Bulletin of the Torrey Botanical Club</source><volume>95</volume>(<issue>1</issue>): <fpage>69</fpage>–<lpage>86</lpage>. <ext-link xlink:href="10.2307/2483808" ext-link-type="doi" xlink:type="simple">https://doi.org/10.2307/2483808</ext-link></mixed-citation></ref><ref id="B38"><mixed-citation xmlns:xlink="http://www.w3.org/1999/xlink" xlink:type="simple"><person-group><name name-style="western"><surname>Peterson</surname><given-names>PM</given-names></name><name name-style="western"><surname>Romaschenko</surname><given-names>K</given-names></name><name name-style="western"><surname>Johnson</surname><given-names>G</given-names></name></person-group> (<year>2010b</year>) <article-title>A phylogeny and classification of the <tp:taxon-name><tp:taxon-name-part taxon-name-part-type="subtribe">Muhlenbergiinae</tp:taxon-name-part></tp:taxon-name> (<tp:taxon-name><tp:taxon-name-part taxon-name-part-type="family">Poaceae</tp:taxon-name-part></tp:taxon-name>: <tp:taxon-name><tp:taxon-name-part taxon-name-part-type="subfamily">Chloridoideae</tp:taxon-name-part></tp:taxon-name>: <tp:taxon-name><tp:taxon-name-part taxon-name-part-type="tribe">Cynodonteae</tp:taxon-name-part></tp:taxon-name>) based on plastid and nuclear DNA sequences.</article-title><source>American Journal of Botany</source><volume>97</volume>(<issue>9</issue>): <fpage>1532</fpage>–<lpage>1554</lpage>. <ext-link xlink:href="10.3732/ajb.0900359" ext-link-type="doi" xlink:type="simple">https://doi.org/10.3732/ajb.0900359</ext-link></mixed-citation></ref><ref id="B41"><mixed-citation xmlns:xlink="http://www.w3.org/1999/xlink" xlink:type="simple"><person-group><name name-style="western"><surname>Peterson</surname><given-names>PM</given-names></name><name name-style="western"><surname>Roquet</surname><given-names>C</given-names></name><name name-style="western"><surname>Romaschenko</surname><given-names>K</given-names></name><name name-style="western"><surname>Herrera Arrieta</surname><given-names>Y</given-names></name><name name-style="western"><surname>Susanna</surname><given-names>A</given-names></name></person-group> (<year>2021</year>) <article-title>A biogeographical analysis of <italic><tp:taxon-name><tp:taxon-name-part taxon-name-part-type="genus">Muhlenbergia</tp:taxon-name-part></tp:taxon-name></italic> (<tp:taxon-name><tp:taxon-name-part taxon-name-part-type="family">Poaceae</tp:taxon-name-part></tp:taxon-name>: <tp:taxon-name><tp:taxon-name-part taxon-name-part-type="subfamily">Chloridoideae</tp:taxon-name-part></tp:taxon-name>: <tp:taxon-name><tp:taxon-name-part taxon-name-part-type="tribe">Cynodonteae</tp:taxon-name-part></tp:taxon-name>: <tp:taxon-name><tp:taxon-name-part taxon-name-part-type="subtribe">Muhlenbergiinae</tp:taxon-name-part></tp:taxon-name>).</article-title><source>Journal of Systematics and Evolution</source><volume>60</volume>(<issue>3</issue>): <fpage>621</fpage>–<lpage>629</lpage>. <ext-link xlink:href="10.1111/jse.12805" ext-link-type="doi" xlink:type="simple">https://doi.org/10.1111/jse.12805</ext-link></mixed-citation></ref></ref-list></tp:taxon-treatment>
