# Supplementary material for: ﻿Taxonomic revision of Muhlenbergia (Poaceae, Chloridoideae, Cynodonteae, Muhlenbergiinae) in Central America: phylogeny and classification
Source: PhytoKeys. 2023 Aug 3;230:1–106. doi: 10.3897/phytokeys.230.103882 (PMC10416094; doi:10.3897/phytokeys.230.103882)
Supplement: XML Treatment for Muhlenbergia phalaroides [file phytokeys.230.103882-treatment24.xml]

<!DOCTYPE tp:taxon-treatment
  PUBLIC "-//TaxonX//DTD Taxonomic Treatment Publishing DTD v0 20100105//EN" "tax-treatment-NSO.dtd">
<tp:taxon-treatment xmlns:tp="http://www.plazi.org/taxpub"><tp:treatment-meta><kwd-group><label>Taxon classification</label><kwd>
                <named-content content-type="kingdom">Plantae</named-content>
              </kwd><kwd>
                <named-content content-type="order">Poales</named-content>
              </kwd><kwd>
                <named-content content-type="family">Poaceae</named-content>
              </kwd></kwd-group><mixed-citation publication-type="journal"><person-group><name><surname>Peterson</surname><given-names>Paul M.</given-names></name><name><surname>Herrera Arrieta</surname><given-names>Yolanda</given-names></name><name><surname>Lobo Cabezas</surname><given-names>Silvia</given-names></name><name><surname>Romaschenko</surname><given-names>Konstantin</given-names></name></person-group><article-title>﻿Taxonomic revision of <italic><tp:taxon-name><tp:taxon-name-part taxon-name-part-type="genus" reg="Muhlenbergia">Muhlenbergia</tp:taxon-name-part></tp:taxon-name></italic> (<tp:taxon-name><tp:taxon-name-part taxon-name-part-type="family">Poaceae</tp:taxon-name-part></tp:taxon-name>, <tp:taxon-name><tp:taxon-name-part taxon-name-part-type="subfamily">Chloridoideae</tp:taxon-name-part></tp:taxon-name>, <tp:taxon-name><tp:taxon-name-part taxon-name-part-type="tribe">Cynodonteae</tp:taxon-name-part></tp:taxon-name>, <tp:taxon-name><tp:taxon-name-part taxon-name-part-type="subtribe">Muhlenbergiinae</tp:taxon-name-part></tp:taxon-name>) in Central America: phylogeny and classification</article-title><source>PhytoKeys</source><day>03</day><month>08</month><year>2023</year><volume>230</volume><fpage>1</fpage><lpage>106</lpage><pub-id pub-id-type="doi">10.3897/phytokeys.230.103882</pub-id></mixed-citation></tp:treatment-meta><tp:nomenclature><label>﻿23.</label><tp:taxon-name>
              <object-id xmlns:xlink="http://www.w3.org/1999/xlink" content-type="arpha" xlink:type="simple">823DDD10-C19A-537B-9653-38BB45F716E0</object-id>
              <tp:taxon-name-part taxon-name-part-type="genus" reg="Muhlenbergia">Muhlenbergia</tp:taxon-name-part>
              <tp:taxon-name-part taxon-name-part-type="species" reg="phalaroides">phalaroides</tp:taxon-name-part>
            </tp:taxon-name><tp:taxon-authority>(Kunth) P.M. Peterson, Caldasia 31(2): 294–296, f. 7 A–B. 2009.</tp:taxon-authority><xref ref-type="fig" rid="F16">Fig. 16A–B</xref><tp:nomenclature-citation-list><tp:nomenclature-citation><tp:taxon-name>
                  <tp:taxon-name-part taxon-name-part-type="genus" reg="Lycurus">Lycurus</tp:taxon-name-part>
                  <tp:taxon-name-part taxon-name-part-type="species" reg="phalaroides">phalaroides</tp:taxon-name-part>
                </tp:taxon-name><comment>Kunth, Nov. Gen. Sp. (quarto ed.) 1: 142. 1815 (1816). Type: México, Michoacán, near Valladolid, Alberca de Palangeo and Patzcuaro, Sep, <italic>F.W.H.A. Humboldt &amp; A.J.A. Bonpland s.n.</italic> (holotype: P-00669405 [image!]; isotypes: B-W-1630, BM!, BAA-1530!, US-91988 fragm. ex P-BONPL!, US-610837 fragm. ex LE-TRIN!). Basionym.</comment></tp:nomenclature-citation><tp:nomenclature-citation><tp:taxon-name>
                  <tp:taxon-name-part taxon-name-part-type="status">=</tp:taxon-name-part>
                  <tp:taxon-name-part taxon-name-part-type="genus" reg="Muhlenbergia">Muhlenbergia</tp:taxon-name-part>
                  <tp:taxon-name-part taxon-name-part-type="species" reg="lycuroides">lycuroides</tp:taxon-name-part>
                </tp:taxon-name><comment> Vasey ex Beal, Grass. N. Amer. 2: 239. 1896. Type: México, Jalisco, Guadalajara, Jul–Oct 1886, <italic>E. Palmer 489</italic> (holotype: MSC; isotypes: GH-00023916 [image!], LE, MEXU, MO-2972929!, NDG-07247 [image!], NY, P-00644181 [image!], P-00644182 [image!], S14-29628 [image!], US-822925!, US-81642!, YU-000898 [image!]). </comment></tp:nomenclature-citation><tp:nomenclature-citation><tp:taxon-name>
                  <tp:taxon-name-part taxon-name-part-type="status">=</tp:taxon-name-part>
                  <tp:taxon-name-part taxon-name-part-type="genus" reg="Lycurus">Lycurus</tp:taxon-name-part>
                  <tp:taxon-name-part taxon-name-part-type="species" reg="phleoides">phleoides</tp:taxon-name-part>
                  <tp:taxon-name-part taxon-name-part-type="infraspecific-rank">var.</tp:taxon-name-part>
                  <tp:taxon-name-part taxon-name-part-type="variety" reg="brevifolius">brevifolius</tp:taxon-name-part>
                </tp:taxon-name><comment> Scribn. ex Beal, Grass. N. Amer. 2: 271. 1896. Type: México, Jalisco, plains of Guadalajara, 23 Oct 1889, <italic>C.G. Pringle 2470</italic> (lectotype: MSC, designated by C. Reeder, Phytologia 57(4): 288. 1985; isolectotypes: BAA!, GH, MEXU, MO-2972926!, NY!, P-00644183 [image!], P-00644184 [image!], US-996049!, W-18900000580 [image!], W-19160029092 [image!]). </comment></tp:nomenclature-citation></tp:nomenclature-citation-list></tp:nomenclature><tp:treatment-sec sec-type="description" id="SECID0EONBM"><title>Description.</title><p><bold><italic>Perennials</italic></bold>, intricately branched near base. <bold><italic>Culms</italic></bold> 10–30 cm tall, erect, mostly glabrous, usually decumbent and sprawling below, bent at the pubescent to short pilose nodes; <bold><italic>internodes</italic></bold> 0.4–10(–15) cm long, pubescent to short pilose. <bold><italic>Leaf sheaths</italic></bold> much shorter than the internodes above, hyaline near the margins, pilose near summit; <bold><italic>ligules</italic></bold> 0.4–1 mm long, membranous, apex truncate to deltoid, often erose and lacerate; <bold><italic>blades</italic></bold> 0.5–6.5 cm long, 0.5–1.2 mm wide, shorter near the base of culms, flat, folded or loosely involute, lanate above and glabrous or with scattered, short appressed hairs below, margins whitish-thickened, apex navicular, occasionally with a short seta, seta usually less than 2 mm long. <bold><italic>Panicles</italic></bold> 1.5–6.5 cm long, 3–8 mm wide, spiciform and spikelike, densely flowered, often interrupted below with only a few spikelets, terminal or axillary; <bold>rachis</bold> lanate to hispid, the short hairs antrorse, appressed; <bold><italic>primary branches</italic></bold> 1.5–7 mm long, very short, the spikelets usually in pairs, rarely 1 or 3 per terminal branch, when in pairs the lower short-pedicelled spikelet perfect, staminate or sterile and the upper longer-pedicelled spikelet usually perfect; <bold><italic>pedicels</italic></bold> 0.3–1.4 mm long; <bold>disarticulation</bold> usually at the base of the pedicel, each spikelet falling as a unit leaving a small cuplike tip. <bold><italic>Spikelets</italic></bold> 3–4 mm long, stramineous with plumbeous mottles, sometimes additionally with purplish mottles; <bold><italic>glumes</italic></bold> 1–2.1 mm long, shorter than the lemma, subequal, 1–3-veined; <bold><italic>lower glumes</italic></bold> commonly 2 or 3-veined, usually 2-awned, occasionally 1 or 3 awned, the awns 1–3 mm long, equal or subequal, scabrous, recurved; <bold><italic>upper glumes</italic></bold> commonly 1-veined, usually 1-awned, the awns 1–2.5 mm long; <bold><italic>lemmas</italic></bold> 3–4 mm long, narrowly lanceolate, 3-veined, margins hirsute to lanate and occasionally the lower ½ sparsely hairy, the hairs 0.1–0.3 mm long, apex usually awned, occasionally unawned or mucronate, the awns 1–3 mm long; <bold><italic>paleas</italic></bold> 2.8–3.8 mm long, hairy between the veins, the veins occasionally extending as mucros; anthers 1.3–2 mm long, yellowish. <bold><italic>Caryopses</italic></bold> 1.7–2 mm long, fusiform, brownish.</p></tp:treatment-sec><tp:treatment-sec sec-type="distribution" id="SECID0ETPBM"><title>Distribution.</title><p><italic><tp:taxon-name><tp:taxon-name-part taxon-name-part-type="genus" reg="Muhlenbergia">Muhlenbergia</tp:taxon-name-part><tp:taxon-name-part taxon-name-part-type="species" reg="phalaroides">phalaroides</tp:taxon-name-part></tp:taxon-name></italic> ranges from México to South America where it is found in Argentina, Bolivia, Columbia, Ecuador, and Peru (<xref ref-type="bibr" rid="B48">Reeder 1985</xref>; <xref ref-type="bibr" rid="B52">Sánchez and Rúgolo de Agrasar 1986</xref>; <xref ref-type="bibr" rid="B6">Davidse and Pohl 1994</xref>).</p></tp:treatment-sec><tp:treatment-sec sec-type="ecology" id="SECID0EQQBM"><title>Ecology.</title><p>This species occurs in open grasslands and savannahs on steep rocky slopes flats, and along disturbed irrigation canals in deep clayish-loam to sandy soils associated with <italic><tp:taxon-name><tp:taxon-name-part taxon-name-part-type="genus" reg="Baccharis">Baccharis</tp:taxon-name-part></tp:taxon-name></italic>, <italic><tp:taxon-name><tp:taxon-name-part taxon-name-part-type="genus" reg="Berberis">Berberis</tp:taxon-name-part></tp:taxon-name></italic>, <italic><tp:taxon-name><tp:taxon-name-part taxon-name-part-type="genus" reg="Cheilanthes">Cheilanthes</tp:taxon-name-part></tp:taxon-name></italic>, <italic><tp:taxon-name><tp:taxon-name-part taxon-name-part-type="genus" reg="Condalia">Condalia</tp:taxon-name-part></tp:taxon-name></italic>, <italic><tp:taxon-name><tp:taxon-name-part taxon-name-part-type="genus" reg="Dodonaea">Dodonaea</tp:taxon-name-part><tp:taxon-name-part taxon-name-part-type="species" reg="viscosa">viscosa</tp:taxon-name-part></tp:taxon-name></italic>, <italic><tp:taxon-name><tp:taxon-name-part taxon-name-part-type="genus" reg="Eragrostis">Eragrostis</tp:taxon-name-part></tp:taxon-name></italic>, <italic><tp:taxon-name><tp:taxon-name-part taxon-name-part-type="genus" reg="Jarava">Jarava</tp:taxon-name-part></tp:taxon-name> ichu <tp:taxon-name><tp:taxon-name-part taxon-name-part-type="genus" reg="Opuntia">Opuntia</tp:taxon-name-part></tp:taxon-name></italic>, <italic><tp:taxon-name><tp:taxon-name-part taxon-name-part-type="genus" reg="Muhlenbergia">Muhlenbergia</tp:taxon-name-part><tp:taxon-name-part taxon-name-part-type="species" reg="cenchroides">cenchroides</tp:taxon-name-part></tp:taxon-name></italic>, <italic><tp:taxon-name><tp:taxon-name-part taxon-name-part-type="genus" reg="Muhlenbergia">M.</tp:taxon-name-part><tp:taxon-name-part taxon-name-part-type="species" reg="rigida">rigida</tp:taxon-name-part></tp:taxon-name></italic>, <italic><tp:taxon-name><tp:taxon-name-part taxon-name-part-type="genus" reg="Nassella">Nassella</tp:taxon-name-part></tp:taxon-name></italic>, <italic><tp:taxon-name><tp:taxon-name-part taxon-name-part-type="genus" reg="Plantago">Plantago</tp:taxon-name-part></tp:taxon-name></italic>, <italic><tp:taxon-name><tp:taxon-name-part taxon-name-part-type="genus" reg="Puya">Puya</tp:taxon-name-part></tp:taxon-name></italic>, and <italic><tp:taxon-name><tp:taxon-name-part taxon-name-part-type="genus" reg="Sporobolus">Sporobolus</tp:taxon-name-part><tp:taxon-name-part taxon-name-part-type="species" reg="indicus">indicus</tp:taxon-name-part></tp:taxon-name></italic> (L.) R. Br.; 2800–3500 m.</p></tp:treatment-sec><tp:treatment-sec sec-type="comments" id="SECID0EHUBM"><title>Comments.</title><p><italic><tp:taxon-name><tp:taxon-name-part taxon-name-part-type="genus" reg="Muhlenbergia">Muhlenbergia</tp:taxon-name-part><tp:taxon-name-part taxon-name-part-type="species" reg="phalaroides">phalaroides</tp:taxon-name-part></tp:taxon-name></italic> is morphologically similar to <italic><tp:taxon-name><tp:taxon-name-part taxon-name-part-type="genus" reg="Muhlenbergia">M.</tp:taxon-name-part><tp:taxon-name-part taxon-name-part-type="species" reg="phleoides">phleoides</tp:taxon-name-part></tp:taxon-name></italic> (Kunth) Columbus known in the southwestern USA and México, and <italic><tp:taxon-name><tp:taxon-name-part taxon-name-part-type="genus" reg="Muhlenbergia">M.</tp:taxon-name-part><tp:taxon-name-part taxon-name-part-type="species" reg="alopecuroides">alopecuroides</tp:taxon-name-part></tp:taxon-name></italic> (Griseb.) P.M. Peterson &amp; Columbus found in the southwestern USA, México, and disjunct in Argentina and Bolivia (<xref ref-type="bibr" rid="B48">Reeder 1985</xref>; <xref ref-type="bibr" rid="B6">Davidse and Pohl 1994</xref>, <xref ref-type="bibr" rid="B51">Renvoize 1998</xref>; <xref ref-type="bibr" rid="B29">Peterson and Giraldo-Cañas 2012</xref>). <italic><tp:taxon-name><tp:taxon-name-part taxon-name-part-type="genus" reg="Muhlenbergia">Muhlenbergia</tp:taxon-name-part><tp:taxon-name-part taxon-name-part-type="species" reg="alopecuroides">alopecuroides</tp:taxon-name-part></tp:taxon-name></italic> differs from <italic><tp:taxon-name><tp:taxon-name-part taxon-name-part-type="genus" reg="Muhlenbergia">M.</tp:taxon-name-part><tp:taxon-name-part taxon-name-part-type="species" reg="phalaroides">phalaroides</tp:taxon-name-part></tp:taxon-name></italic> in having leaf blades with terminal seta (3–)4–7(–12) mm long and ligules (2–)3–12 mm long whereas <italic><tp:taxon-name><tp:taxon-name-part taxon-name-part-type="genus" reg="Muhlenbergia">M.</tp:taxon-name-part><tp:taxon-name-part taxon-name-part-type="species" reg="phleoides">phleoides</tp:taxon-name-part></tp:taxon-name></italic> differs in having auriculate ligules 1–2 mm long (<xref ref-type="bibr" rid="B48">Reeder 1985</xref>; <xref ref-type="bibr" rid="B26">Peterson 2003</xref>). These morphological differences are perhaps better recognized at the subspecific level but there are no population studies comparing these three species, other than <xref ref-type="bibr" rid="B31">Peterson and Morrone (1997)</xref> who investigated populations of only the amphitropical, <italic><tp:taxon-name><tp:taxon-name-part taxon-name-part-type="genus" reg="Muhlenbergia">M.</tp:taxon-name-part><tp:taxon-name-part taxon-name-part-type="species" reg="alopecuroides">alopecuroides</tp:taxon-name-part></tp:taxon-name></italic> [as <italic><tp:taxon-name><tp:taxon-name-part taxon-name-part-type="genus" reg="Lycurus">Lycurus</tp:taxon-name-part><tp:taxon-name-part taxon-name-part-type="species" reg="setosus">setosus</tp:taxon-name-part></tp:taxon-name></italic> (Nutt.) C. Reeder].</p><p><italic><tp:taxon-name><tp:taxon-name-part taxon-name-part-type="genus" reg="Muhlenbergia">Muhlenbergia</tp:taxon-name-part><tp:taxon-name-part taxon-name-part-type="species" reg="phalaroides">phalaroides</tp:taxon-name-part></tp:taxon-name></italic> probably lies within <tp:taxon-name><tp:taxon-name-part taxon-name-part-type="genus" reg="Muhlenbergia">M.</tp:taxon-name-part><tp:taxon-name-part taxon-name-part-type="infraspecific-rank">subg.</tp:taxon-name-part><tp:taxon-name-part taxon-name-part-type="subgenus" reg="Pseudosporobolus">Pseudosporobolus</tp:taxon-name-part></tp:taxon-name>, although the species has not been included in a DNA-derived phylogeny, aligning with <italic><tp:taxon-name><tp:taxon-name-part taxon-name-part-type="genus" reg="Muhlenbergia">M.</tp:taxon-name-part><tp:taxon-name-part taxon-name-part-type="species" reg="alopecuroides">alopecuroides</tp:taxon-name-part></tp:taxon-name></italic> and <italic><tp:taxon-name><tp:taxon-name-part taxon-name-part-type="genus" reg="Muhlenbergia">M.</tp:taxon-name-part><tp:taxon-name-part taxon-name-part-type="species" reg="phleoides">phleoides</tp:taxon-name-part></tp:taxon-name></italic> (<xref ref-type="bibr" rid="B41">Peterson et al. 2021</xref>). Many members of this subgenus have narrow panicles, plumbeous spikelets with unawned, mucronate or short-awned lemmas (<xref ref-type="bibr" rid="B38">Peterson et al. 2010b</xref>).</p></tp:treatment-sec><tp:treatment-sec sec-type="material" id="SECID0EI1BM"><title>Specimens examined.</title><p>Guatemala. <bold>Quetzaltenango</bold>: Chiquilaja, potreros naturales y secos, <italic>M. de Koninck 63</italic> (US). Mexico. <bold>Chiapas</bold>: <bold>San Cristóbal</bold>: NE edge of San Cristóbal de Las Casas, <italic>D.E. Breedlove &amp; G. Davidse 46039</italic>, <italic>54734</italic> (MEXU). <bold>Teopisca</bold>: N of Teopisca, <italic>D.E. Breedlove &amp; G. Davidse 54768</italic> (MEXU).</p></tp:treatment-sec><tp:treatment-sec><!--Section generated to contain objects referenced in tp:taxon-treatment.--><fig id="F16" position="float" orientation="portrait"><object-id xmlns:xlink="http://www.w3.org/1999/xlink" content-type="doi" xlink:type="simple">10.3897/phytokeys.230.103882.figure16</object-id><object-id xmlns:xlink="http://www.w3.org/1999/xlink" content-type="arpha" xlink:type="simple">37A13A82-CA5D-53AF-B18C-AAAD5E09EAE1</object-id><label>Figure 16.</label><caption><p><bold>A–F</bold><italic><tp:taxon-name><tp:taxon-name-part taxon-name-part-type="genus" reg="Muhlenbergia">Muhlenbergia</tp:taxon-name-part><tp:taxon-name-part taxon-name-part-type="species" reg="pereilema">pereilema</tp:taxon-name-part></tp:taxon-name></italic> P.M. Peterson <bold>A</bold> habit <bold>B</bold> ligule with auricles <bold>C</bold> portion of the inflorescence <bold>D</bold> glumes <bold>E</bold> floret <bold>F</bold> stamens, pistil, and lodicules <bold>G–L</bold><italic><tp:taxon-name><tp:taxon-name-part taxon-name-part-type="genus" reg="Muhlenbergia">Muhlenbergia</tp:taxon-name-part><tp:taxon-name-part taxon-name-part-type="species" reg="plumiseta">plumiseta</tp:taxon-name-part></tp:taxon-name></italic> Columbus <bold>G</bold> habit <bold>H</bold> ligule with auricles <bold>I</bold> portion of the inflorescence <bold>J</bold> bristles <bold>K</bold> floret <bold>L</bold> stamens and pistil. <bold>A–F</bold> drawn from <italic>A.S. Hitchcock 9050</italic> (US) <bold>G–L</bold> drawn from <italic>C.G. Pringle 5962</italic> (US).</p></caption><graphic xmlns:xlink="http://www.w3.org/1999/xlink" xlink:href="phytokeys-230-001_article-103882__-g016.jpg" position="float" orientation="portrait" xlink:type="simple" id="oo_887884.jpg"><uri content-type="original_file" xlink:type="simple">https://binary.pensoft.net/fig/887884</uri></graphic></fig></tp:treatment-sec><ref-list><ref id="B48"><mixed-citation xmlns:xlink="http://www.w3.org/1999/xlink" xlink:type="simple"><person-group><name name-style="western"><surname>Reeder</surname><given-names>CG</given-names></name></person-group> (<year>1985</year>) <article-title>The genus <italic><tp:taxon-name><tp:taxon-name-part taxon-name-part-type="genus">Lycurus</tp:taxon-name-part></tp:taxon-name></italic> (<tp:taxon-name><tp:taxon-name-part taxon-name-part-type="family">Gramineae</tp:taxon-name-part></tp:taxon-name>) in North America.</article-title><source>Phytologia</source><volume>57</volume>: <fpage>283</fpage>–<lpage>291</lpage>.</mixed-citation></ref><ref id="B52"><mixed-citation xmlns:xlink="http://www.w3.org/1999/xlink" xlink:type="simple"><person-group><name name-style="western"><surname>Sánchez</surname><given-names>E</given-names></name><name name-style="western"><surname>Rúgolo de Agrasar</surname><given-names>ZE</given-names></name></person-group> (<year>1986</year>) <article-title>Estudio taxonómica sobre el genero <italic><tp:taxon-name><tp:taxon-name-part taxon-name-part-type="genus">Lycurus</tp:taxon-name-part></tp:taxon-name></italic> (<tp:taxon-name><tp:taxon-name-part taxon-name-part-type="family">Gramineae</tp:taxon-name-part></tp:taxon-name>).</article-title><source>Parodiana</source><volume>4</volume>: <fpage>267</fpage>–<lpage>310</lpage>.</mixed-citation></ref><ref id="B6"><mixed-citation xmlns:xlink="http://www.w3.org/1999/xlink" xlink:type="simple"><person-group><name name-style="western"><surname>Davidse</surname><given-names>G</given-names></name><name name-style="western"><surname>Pohl</surname><given-names>RW</given-names></name></person-group> (<year>1994</year>) 262. <tp:taxon-name><tp:taxon-name-part taxon-name-part-type="family">Poaceae</tp:taxon-name-part></tp:taxon-name>. In: Davidse, G, Sousa S M, Chater AO (Eds) Flora Mesoamericana, Volume 6 <tp:taxon-name><tp:taxon-name-part taxon-name-part-type="family">Alismataceae</tp:taxon-name-part></tp:taxon-name> a <tp:taxon-name><tp:taxon-name-part taxon-name-part-type="family">Cyperaceae</tp:taxon-name-part></tp:taxon-name>. Universidad Nacional Autónoma de México, Missouri Botanical Garden, The Natural History Museum (London), México, D.F.</mixed-citation></ref><ref id="B51"><mixed-citation xmlns:xlink="http://www.w3.org/1999/xlink" xlink:type="simple"><person-group><name name-style="western"><surname>Renvoize</surname><given-names>SA</given-names></name></person-group> (<year>1998</year>) Gramineas de Bolivia. The Royal Botanic Gardens, Kew, 1–644.</mixed-citation></ref><ref id="B29"><mixed-citation xmlns:xlink="http://www.w3.org/1999/xlink" xlink:type="simple"><person-group><name name-style="western"><surname>Peterson</surname><given-names>PM</given-names></name><name name-style="western"><surname>Giraldo-Cañas</surname><given-names>D</given-names></name></person-group> (<year>2012</year>) <article-title><italic><tp:taxon-name><tp:taxon-name-part taxon-name-part-type="genus">Muhlenbergia</tp:taxon-name-part></tp:taxon-name></italic> Schreb.</article-title> In: <person-group><name name-style="western"><surname>Zuloaga</surname><given-names>FO</given-names></name><name name-style="western"><surname>Rugolo</surname><given-names>ZE</given-names></name><name name-style="western"><surname>Anton</surname><given-names>AMR</given-names></name></person-group> (<role>Eds</role>) <issue-title>Flora Argentina, Flora Vascular de la Republica Argentina, Vol.</issue-title><source>3, Tomo 1, <tp:taxon-name><tp:taxon-name-part taxon-name-part-type="subclass">Monocotyledoneae</tp:taxon-name-part></tp:taxon-name>, <tp:taxon-name><tp:taxon-name-part taxon-name-part-type="family">Poaceae</tp:taxon-name-part></tp:taxon-name>: <tp:taxon-name><tp:taxon-name-part taxon-name-part-type="subfamily">Aristidoideae</tp:taxon-name-part></tp:taxon-name> a <tp:taxon-name><tp:taxon-name-part taxon-name-part-type="subfamily">Pharoideae</tp:taxon-name-part></tp:taxon-name>. IBODA-IMBIV, CONICET, Buenos Aires, Argentina</source>, <fpage>140</fpage>–<lpage>154</lpage>.</mixed-citation></ref><ref id="B26"><mixed-citation xmlns:xlink="http://www.w3.org/1999/xlink" xlink:type="simple"><person-group><name name-style="western"><surname>Peterson</surname><given-names>PM</given-names></name></person-group> (<year>2003</year>) <article-title>17.33 <italic><tp:taxon-name><tp:taxon-name-part taxon-name-part-type="genus">Muhlenbergia</tp:taxon-name-part></tp:taxon-name></italic> Schreb.</article-title> In: <person-group><name name-style="western"><surname>Barkworth</surname><given-names>ME</given-names></name><name name-style="western"><surname>Capels</surname><given-names>KM</given-names></name><name name-style="western"><surname>Long</surname><given-names>S</given-names></name><name name-style="western"><surname>Piep</surname><given-names>MB</given-names></name></person-group> (<role>Eds</role>) <issue-title>Magnoliophyta: Commelinidae (in part): Poaceae, part 2 Flora of North America North of México, Vol 25.</issue-title><source>Oxford University Press, New York</source>, <fpage>145</fpage>–<lpage>201</lpage>.</mixed-citation></ref><ref id="B31"><mixed-citation xmlns:xlink="http://www.w3.org/1999/xlink" xlink:type="simple"><person-group><name name-style="western"><surname>Peterson</surname><given-names>PM</given-names></name><name name-style="western"><surname>Morrone</surname><given-names>O</given-names></name></person-group> (<year>1997</year>) <article-title>Allelic variation in the amphitropical disjunct <italic><tp:taxon-name><tp:taxon-name-part taxon-name-part-type="genus">Lycurus</tp:taxon-name-part><tp:taxon-name-part taxon-name-part-type="species">setosus</tp:taxon-name-part></tp:taxon-name></italic> (<tp:taxon-name><tp:taxon-name-part taxon-name-part-type="family">Poaceae</tp:taxon-name-part></tp:taxon-name>: <tp:taxon-name><tp:taxon-name-part taxon-name-part-type="subtribe">Muhlenbergiinae</tp:taxon-name-part></tp:taxon-name>).</article-title><source>Madrono</source><volume>44</volume>: <fpage>334</fpage>–<lpage>346</lpage>.</mixed-citation></ref><ref id="B41"><mixed-citation xmlns:xlink="http://www.w3.org/1999/xlink" xlink:type="simple"><person-group><name name-style="western"><surname>Peterson</surname><given-names>PM</given-names></name><name name-style="western"><surname>Roquet</surname><given-names>C</given-names></name><name name-style="western"><surname>Romaschenko</surname><given-names>K</given-names></name><name name-style="western"><surname>Herrera Arrieta</surname><given-names>Y</given-names></name><name name-style="western"><surname>Susanna</surname><given-names>A</given-names></name></person-group> (<year>2021</year>) <article-title>A biogeographical analysis of <italic><tp:taxon-name><tp:taxon-name-part taxon-name-part-type="genus">Muhlenbergia</tp:taxon-name-part></tp:taxon-name></italic> (<tp:taxon-name><tp:taxon-name-part taxon-name-part-type="family">Poaceae</tp:taxon-name-part></tp:taxon-name>: <tp:taxon-name><tp:taxon-name-part taxon-name-part-type="subfamily">Chloridoideae</tp:taxon-name-part></tp:taxon-name>: <tp:taxon-name><tp:taxon-name-part taxon-name-part-type="tribe">Cynodonteae</tp:taxon-name-part></tp:taxon-name>: <tp:taxon-name><tp:taxon-name-part taxon-name-part-type="subtribe">Muhlenbergiinae</tp:taxon-name-part></tp:taxon-name>).</article-title><source>Journal of Systematics and Evolution</source><volume>60</volume>(<issue>3</issue>): <fpage>621</fpage>–<lpage>629</lpage>. <ext-link xlink:href="10.1111/jse.12805" ext-link-type="doi" xlink:type="simple">https://doi.org/10.1111/jse.12805</ext-link></mixed-citation></ref><ref id="B38"><mixed-citation xmlns:xlink="http://www.w3.org/1999/xlink" xlink:type="simple"><person-group><name name-style="western"><surname>Peterson</surname><given-names>PM</given-names></name><name name-style="western"><surname>Romaschenko</surname><given-names>K</given-names></name><name name-style="western"><surname>Johnson</surname><given-names>G</given-names></name></person-group> (<year>2010b</year>) <article-title>A phylogeny and classification of the <tp:taxon-name><tp:taxon-name-part taxon-name-part-type="subtribe">Muhlenbergiinae</tp:taxon-name-part></tp:taxon-name> (<tp:taxon-name><tp:taxon-name-part taxon-name-part-type="family">Poaceae</tp:taxon-name-part></tp:taxon-name>: <tp:taxon-name><tp:taxon-name-part taxon-name-part-type="subfamily">Chloridoideae</tp:taxon-name-part></tp:taxon-name>: <tp:taxon-name><tp:taxon-name-part taxon-name-part-type="tribe">Cynodonteae</tp:taxon-name-part></tp:taxon-name>) based on plastid and nuclear DNA sequences.</article-title><source>American Journal of Botany</source><volume>97</volume>(<issue>9</issue>): <fpage>1532</fpage>–<lpage>1554</lpage>. <ext-link xlink:href="10.3732/ajb.0900359" ext-link-type="doi" xlink:type="simple">https://doi.org/10.3732/ajb.0900359</ext-link></mixed-citation></ref></ref-list></tp:taxon-treatment>
