# Supplementary material for: ﻿Taxonomic revision of Muhlenbergia (Poaceae, Chloridoideae, Cynodonteae, Muhlenbergiinae) in Central America: phylogeny and classification
Source: PhytoKeys. 2023 Aug 3;230:1–106. doi: 10.3897/phytokeys.230.103882 (PMC10416094; doi:10.3897/phytokeys.230.103882)
Supplement: XML Treatment for Muhlenbergia plumbea [file phytokeys.230.103882-treatment25.xml]

<!DOCTYPE tp:taxon-treatment
  PUBLIC "-//TaxonX//DTD Taxonomic Treatment Publishing DTD v0 20100105//EN" "tax-treatment-NSO.dtd">
<tp:taxon-treatment xmlns:tp="http://www.plazi.org/taxpub"><tp:treatment-meta><kwd-group><label>Taxon classification</label><kwd>
                <named-content content-type="kingdom">Plantae</named-content>
              </kwd><kwd>
                <named-content content-type="order">Poales</named-content>
              </kwd><kwd>
                <named-content content-type="family">Poaceae</named-content>
              </kwd></kwd-group><mixed-citation publication-type="journal"><person-group><name><surname>Peterson</surname><given-names>Paul M.</given-names></name><name><surname>Herrera Arrieta</surname><given-names>Yolanda</given-names></name><name><surname>Lobo Cabezas</surname><given-names>Silvia</given-names></name><name><surname>Romaschenko</surname><given-names>Konstantin</given-names></name></person-group><article-title>﻿Taxonomic revision of <italic><tp:taxon-name><tp:taxon-name-part taxon-name-part-type="genus" reg="Muhlenbergia">Muhlenbergia</tp:taxon-name-part></tp:taxon-name></italic> (<tp:taxon-name><tp:taxon-name-part taxon-name-part-type="family">Poaceae</tp:taxon-name-part></tp:taxon-name>, <tp:taxon-name><tp:taxon-name-part taxon-name-part-type="subfamily">Chloridoideae</tp:taxon-name-part></tp:taxon-name>, <tp:taxon-name><tp:taxon-name-part taxon-name-part-type="tribe">Cynodonteae</tp:taxon-name-part></tp:taxon-name>, <tp:taxon-name><tp:taxon-name-part taxon-name-part-type="subtribe">Muhlenbergiinae</tp:taxon-name-part></tp:taxon-name>) in Central America: phylogeny and classification</article-title><source>PhytoKeys</source><day>03</day><month>08</month><year>2023</year><volume>230</volume><fpage>1</fpage><lpage>106</lpage><pub-id pub-id-type="doi">10.3897/phytokeys.230.103882</pub-id></mixed-citation></tp:treatment-meta><tp:nomenclature><label>﻿24.</label><tp:taxon-name>
              <object-id xmlns:xlink="http://www.w3.org/1999/xlink" content-type="arpha" xlink:type="simple">3CDE7B5E-E3D6-51BD-9A55-575B4E260A65</object-id>
              <tp:taxon-name-part taxon-name-part-type="genus" reg="Muhlenbergia">Muhlenbergia</tp:taxon-name-part>
              <tp:taxon-name-part taxon-name-part-type="species" reg="plumbea">plumbea</tp:taxon-name-part>
            </tp:taxon-name><tp:taxon-authority>(Trin.) Hitchc., Contr. U.S. Natl. Herb. 17(3): 296. 1913.</tp:taxon-authority><xref ref-type="fig" rid="F18">Fig. 18A–E</xref><tp:nomenclature-citation-list><tp:nomenclature-citation><tp:taxon-name>
                  <tp:taxon-name-part taxon-name-part-type="genus" reg="Vilfa">Vilfa</tp:taxon-name-part>
                  <tp:taxon-name-part taxon-name-part-type="species" reg="plumbea">plumbea</tp:taxon-name-part>
                </tp:taxon-name><comment>Trin., Mém. Acad. Imp. Sci. Saint-Pétersbourg, Sér. 6, Sci. Math., Seconde Pt. Sci. Nat. 6,4(1–2): 98. 1840. Type: México, Mineral del Monte, <italic>Schlechtendal s.n.</italic> (holotype: TRIN-1724.01!; isotype US-557435! fragm. ex LE). ≡ <tp:taxon-name><tp:taxon-name-part taxon-name-part-type="genus" reg="Sporobolus">Sporobolus</tp:taxon-name-part><tp:taxon-name-part taxon-name-part-type="species" reg="plumbeus">plumbeus</tp:taxon-name-part></tp:taxon-name> (Trin.) Hemsl.. Biol. Cent.-Amer., Bot. 3(19): 546–547. 1885. Basionym.</comment></tp:nomenclature-citation><tp:nomenclature-citation><tp:taxon-name>
                  <tp:taxon-name-part taxon-name-part-type="status">=</tp:taxon-name-part>
                  <tp:taxon-name-part taxon-name-part-type="genus" reg="Sporobolus">Sporobolus</tp:taxon-name-part>
                  <tp:taxon-name-part taxon-name-part-type="species" reg="pooides">pooides</tp:taxon-name-part>
                </tp:taxon-name><comment> Hack., Repert. Spec. Nov. Regni Veg. 10(243–247): 167. 1912[1911]. Type: México, Puebla, Rancho Posada, 2194m, Aug 1910, <italic>F.G. Nicolas 5423</italic> (holotype: W1916-0032028 [image!]; isotype: US-87219! fragm. ex W). </comment></tp:nomenclature-citation></tp:nomenclature-citation-list></tp:nomenclature><tp:treatment-sec sec-type="description" id="SECID0EW4BM"><title>Description.</title><p><bold><italic>Perennials</italic></bold> with slender, scaly rhizomes; <bold>rhizome scales</bold> 7.5–16 mm long, acute often deteriorating with age. <bold><italic>Culms</italic></bold> 10–40(–50) cm tall, erect, decumbent near base, little or much branched below, glabrous; <bold><italic>internodes</italic></bold> 0.4–6 cm long, glabrous, smooth to nodulose-roughened, the nodes green or purple, constricted. <bold><italic>Leaf sheaths</italic></bold> 1–5 cm long, mostly longer than the internodes, glabrous, margins hyaline; <bold><italic>ligules</italic></bold> 0.3–0.5(–0.7) mm long, membranous, truncate, decurrent; <bold><italic>blades</italic></bold> 2–10(–12) cm long, 1–2.4(–3.0) mm wide, flat or folded, glabrous. <bold><italic>Panicles</italic></bold> 4–9(–14) cm long, 0.5–4(–8) cm wide, open, usually well exerted with 6–12 branches; <bold><italic>primary branches</italic></bold> mostly 2–8 cm long, ascending and spreading up to 50° from the culm axis, with 3–30 spikelets, widely spaced, naked below, one per node, scabrid; <bold><italic>pedicels</italic></bold> 0.5–2 mm long, shorter than the spikelets, scaberulous. <bold><italic>Spikelets</italic></bold> 2.5–3.2(–3.5) mm long, plumbeous; <bold><italic>glumes</italic></bold> 1–1.6 (–1.8) mm long, shorter than the florets, equal or subequal, the upper often slightly longer than the lower, 1-veined, apex acute; <bold><italic>lemmas</italic></bold> 2.2–3(–3.3) mm long, lanceolate to ovate, glabrous or occasionally scabrous, faintly 3-veined, dark green, apex acute; <bold><italic>paleas</italic></bold> 2–2.8(–3.1) mm long, about as long as the lemma, glabrous, faintly 2-veined, apex acuminate; <bold><italic>anthers</italic></bold> 1.4–2 mm long, dark green or purplish turning yellow with age. <bold><italic>Caryopses</italic></bold> 1.4–1.6 mm long, ellipsoid, greenish-brown. 2<italic>n</italic> = 40 (<xref ref-type="bibr" rid="B46">Reeder 1967</xref>).</p><fig id="F18" position="float" orientation="portrait"><object-id xmlns:xlink="http://www.w3.org/1999/xlink" content-type="doi" xlink:type="simple">10.3897/phytokeys.230.103882.figure18</object-id><object-id xmlns:xlink="http://www.w3.org/1999/xlink" content-type="arpha" xlink:type="simple">BDD27750-E945-5791-AD3A-0EF9E538AFE1</object-id><label>Figure 18.</label><caption><p><bold>A–E</bold><italic><tp:taxon-name><tp:taxon-name-part taxon-name-part-type="genus" reg="Muhlenbergia">Muhlenbergia</tp:taxon-name-part><tp:taxon-name-part taxon-name-part-type="species" reg="plumbea">plumbea</tp:taxon-name-part></tp:taxon-name></italic> (Trin.) Hitchc. <bold>A</bold> habit <bold>B</bold> ligule <bold>C</bold> glumes <bold>D</bold> floret <bold>E</bold> stamens and lodicules <bold>F–L</bold><italic><tp:taxon-name><tp:taxon-name-part taxon-name-part-type="genus" reg="Muhlenbergia">Muhlenbergia</tp:taxon-name-part><tp:taxon-name-part taxon-name-part-type="species" reg="utilis">utilis</tp:taxon-name-part></tp:taxon-name></italic> (Torr.) Hitchc. <bold>F</bold> habit <bold>G</bold> rhizome <bold>H</bold> ligule <bold>I</bold> glumes <bold>J</bold> floret <bold>K</bold> stamens, pistil, and lodicules. <bold>A–E</bold> drawn from <italic>C.G. Pringle 9581</italic> (US-396634) <bold>F–L</bold> drawn from <italic>A</italic>,<italic>S. Hitchcock 5652</italic> (US).</p></caption><graphic xmlns:xlink="http://www.w3.org/1999/xlink" xlink:href="phytokeys-230-001_article-103882__-g018.jpg" position="float" orientation="portrait" xlink:type="simple" id="oo_887886.jpg"><uri content-type="original_file" xlink:type="simple">https://binary.pensoft.net/fig/887886</uri></graphic></fig></tp:treatment-sec><tp:treatment-sec sec-type="distribution" id="SECID0EDCCM"><title>Distribution.</title><p>In Central America <italic><tp:taxon-name><tp:taxon-name-part taxon-name-part-type="genus" reg="Muhlenbergia">M.</tp:taxon-name-part><tp:taxon-name-part taxon-name-part-type="species" reg="plumbea">plumbea</tp:taxon-name-part></tp:taxon-name></italic> is known only from a single specimen collected in Guatemala. The species is wide ranging in México having been reported in Baja California, Chihuahua, Ciudad de México, Coahuila, Durango, Guanajuato, Hidalgo, México, Michoacán, Puebla, San Luis Potosí, Sonora, Tlaxcala, and Zacatecas. (<xref ref-type="bibr" rid="B7">Dávila et al. 2018</xref>; <xref ref-type="bibr" rid="B53">Sanchez-Ken 2018</xref>).</p></tp:treatment-sec><tp:treatment-sec sec-type="ecology" id="SECID0E3CCM"><title>Ecology.</title><p>This species occurs in wet depressions and alkaline meadows associated with pine and fir forests but is often collected near cultivated fields; 1800–3050m.</p></tp:treatment-sec><tp:treatment-sec sec-type="comments" id="SECID0EBDCM"><title>Comments.</title><p><italic><tp:taxon-name><tp:taxon-name-part taxon-name-part-type="genus" reg="Muhlenbergia">Muhlenbergia</tp:taxon-name-part><tp:taxon-name-part taxon-name-part-type="species" reg="plumbea">plumbea</tp:taxon-name-part></tp:taxon-name></italic> is morphologically similar to <italic><tp:taxon-name><tp:taxon-name-part taxon-name-part-type="genus" reg="Muhlenbergia">M.</tp:taxon-name-part><tp:taxon-name-part taxon-name-part-type="species" reg="utilis">utilis</tp:taxon-name-part></tp:taxon-name></italic>, in Central America known only from Chiapas, the former having longer panicles [4–9(–14) cm versus 1–5 cm] that are usually well exserted (partially included in the upper sheath in <italic><tp:taxon-name><tp:taxon-name-part taxon-name-part-type="genus" reg="Muhlenbergia">M.</tp:taxon-name-part><tp:taxon-name-part taxon-name-part-type="species" reg="utilis">utilis</tp:taxon-name-part></tp:taxon-name></italic>) with longer primary branches (2–8 cm versus 0.2–1.2 cm], longer spikelets [2.5–3.2(–3.5) mm versus 1.4–2.4 mm], and longer anthers [1.4–1.6 mm versus 0.7–1.4 mm].</p><p>This species has not been included in a molecular DNA sequence study to date but based on morphology it appears allied with the <italic><tp:taxon-name><tp:taxon-name-part taxon-name-part-type="genus" reg="Muhlenbergia">M.</tp:taxon-name-part><tp:taxon-name-part taxon-name-part-type="species" reg="filiformis">filiformis</tp:taxon-name-part></tp:taxon-name>–<tp:taxon-name><tp:taxon-name-part taxon-name-part-type="genus" reg="Muhlenbergia">M.</tp:taxon-name-part><tp:taxon-name-part taxon-name-part-type="species" reg="ligularis">ligularis</tp:taxon-name-part></tp:taxon-name>–<tp:taxon-name><tp:taxon-name-part taxon-name-part-type="genus" reg="Muhlenbergia">M.</tp:taxon-name-part><tp:taxon-name-part taxon-name-part-type="species" reg="vaginata">vaginata</tp:taxon-name-part></tp:taxon-name></italic> clade in <tp:taxon-name><tp:taxon-name-part taxon-name-part-type="genus" reg="Muhlenbergia">M.</tp:taxon-name-part><tp:taxon-name-part taxon-name-part-type="infraspecific-rank">subg.</tp:taxon-name-part><tp:taxon-name-part taxon-name-part-type="subgenus" reg="Bealia">Bealia</tp:taxon-name-part></tp:taxon-name> or the <italic><tp:taxon-name><tp:taxon-name-part taxon-name-part-type="genus" reg="Muhlenbergia">M.</tp:taxon-name-part><tp:taxon-name-part taxon-name-part-type="species" reg="repens">repens</tp:taxon-name-part></tp:taxon-name></italic> (J. Presl) Hitchc.–<italic><tp:taxon-name><tp:taxon-name-part taxon-name-part-type="genus" reg="Muhlenbergia">M.</tp:taxon-name-part><tp:taxon-name-part taxon-name-part-type="species" reg="utilis">utilis</tp:taxon-name-part></tp:taxon-name></italic>–<italic><tp:taxon-name><tp:taxon-name-part taxon-name-part-type="genus" reg="Muhlenbergia">M.</tp:taxon-name-part><tp:taxon-name-part taxon-name-part-type="species" reg="villifora">villifora</tp:taxon-name-part></tp:taxon-name></italic> Hitchc. clade in <tp:taxon-name><tp:taxon-name-part taxon-name-part-type="genus" reg="Muhlenbergia">M.</tp:taxon-name-part><tp:taxon-name-part taxon-name-part-type="infraspecific-rank">subg.</tp:taxon-name-part><tp:taxon-name-part taxon-name-part-type="subgenus" reg="Pseudosporobolus">Pseudosporobolus</tp:taxon-name-part></tp:taxon-name> (Fig. <xref ref-type="fig" rid="F1">1</xref>; <xref ref-type="bibr" rid="B41">Peterson et al. 2021</xref>).</p></tp:treatment-sec><tp:treatment-sec sec-type="material" id="SECID0EVHCM"><title>Specimens examined.</title><p>Guatemala. Tan abundante como el “Zacachiquin”, 19 Jun 1954, <italic>M. de Koninck 31</italic> (US-2151621).</p></tp:treatment-sec><tp:treatment-sec><!--Section generated to contain objects referenced in tp:taxon-treatment.--><fig id="F1" position="float" orientation="portrait"><object-id xmlns:xlink="http://www.w3.org/1999/xlink" content-type="doi" xlink:type="simple">10.3897/phytokeys.230.103882.figure1</object-id><object-id xmlns:xlink="http://www.w3.org/1999/xlink" content-type="arpha" xlink:type="simple">FC661783-FDE1-5936-8E5A-A38F4C225278</object-id><label>Figure 1.</label><caption><p><bold>A, B</bold> Bayesian tree inferred from combined plastid (<italic>ndhA</italic> intron, <italic>rps16-trnK</italic>, <italic>rps16</italic> intron, <italic>rps3</italic>, and <italic>rpl32-trnL</italic>) and ITS sequences. Thick branches indicate posterior probabilities of 0.95–1; species in bold occur in Central America; Scale bar: 2%.</p></caption><graphic xmlns:xlink="http://www.w3.org/1999/xlink" xlink:href="phytokeys-230-001_article-103882__-g001.jpg" position="float" orientation="portrait" xlink:type="simple" id="oo_887869.jpg"><uri content-type="original_file" xlink:type="simple">https://binary.pensoft.net/fig/887869</uri></graphic></fig></tp:treatment-sec><ref-list><ref id="B46"><mixed-citation xmlns:xlink="http://www.w3.org/1999/xlink" xlink:type="simple"><person-group><name name-style="western"><surname>Reeder</surname><given-names>JR</given-names></name></person-group> (<year>1967</year>) <article-title>Notes on Mexican grasses VI. Miscellaneous chromosome numbers.</article-title><source>Bulletin of the Torrey Botanical Club</source><volume>94</volume>(<issue>1</issue>): <fpage>1</fpage>–<lpage>17</lpage>. <ext-link xlink:href="10.2307/2483595" ext-link-type="doi" xlink:type="simple">https://doi.org/10.2307/2483595</ext-link></mixed-citation></ref><ref id="B7"><mixed-citation xmlns:xlink="http://www.w3.org/1999/xlink" xlink:type="simple"><person-group><name name-style="western"><surname>Dávila</surname><given-names>P</given-names></name><name name-style="western"><surname>Mejia-Saulés</surname><given-names>MT</given-names></name><name name-style="western"><surname>Soriano-Martínez</surname><given-names>AM</given-names></name><name name-style="western"><surname>Herrera-Arrieta</surname><given-names>Y</given-names></name></person-group> (<year>2018</year>) <article-title>Conocimiento taxonómico de la <tp:taxon-name><tp:taxon-name-part taxon-name-part-type="family">Poaceae</tp:taxon-name-part></tp:taxon-name><tp:taxon-name><tp:taxon-name-part taxon-name-part-type="family">Poaceae</tp:taxon-name-part></tp:taxon-name> en México.</article-title><source>Botanical Sciences</source><volume>96</volume>(<issue>3</issue>): <fpage>462</fpage>–<lpage>514</lpage>. <ext-link xlink:href="10.17129/botsci.1894" ext-link-type="doi" xlink:type="simple">https://doi.org/10.17129/botsci.1894</ext-link></mixed-citation></ref><ref id="B53"><mixed-citation xmlns:xlink="http://www.w3.org/1999/xlink" xlink:type="simple"><person-group><name name-style="western"><surname>Sanchez-Ken</surname><given-names>JG</given-names></name></person-group> (<year>2018</year>) <article-title>Riqueza de especies, clasificación y listado de las gramíneas (<tp:taxon-name><tp:taxon-name-part taxon-name-part-type="family">Poaceae</tp:taxon-name-part></tp:taxon-name>) de México.</article-title><source>Acta Botánica Mexicana</source><volume>126</volume>(<issue>126</issue>): <fpage>1</fpage>–<lpage>115</lpage>. <ext-link xlink:href="10.21829/abm126.2019.1379" ext-link-type="doi" xlink:type="simple">https://doi.org/10.21829/abm126.2019.1379</ext-link></mixed-citation></ref><ref id="B41"><mixed-citation xmlns:xlink="http://www.w3.org/1999/xlink" xlink:type="simple"><person-group><name name-style="western"><surname>Peterson</surname><given-names>PM</given-names></name><name name-style="western"><surname>Roquet</surname><given-names>C</given-names></name><name name-style="western"><surname>Romaschenko</surname><given-names>K</given-names></name><name name-style="western"><surname>Herrera Arrieta</surname><given-names>Y</given-names></name><name name-style="western"><surname>Susanna</surname><given-names>A</given-names></name></person-group> (<year>2021</year>) <article-title>A biogeographical analysis of <italic><tp:taxon-name><tp:taxon-name-part taxon-name-part-type="genus">Muhlenbergia</tp:taxon-name-part></tp:taxon-name></italic> (<tp:taxon-name><tp:taxon-name-part taxon-name-part-type="family">Poaceae</tp:taxon-name-part></tp:taxon-name>: <tp:taxon-name><tp:taxon-name-part taxon-name-part-type="subfamily">Chloridoideae</tp:taxon-name-part></tp:taxon-name>: <tp:taxon-name><tp:taxon-name-part taxon-name-part-type="tribe">Cynodonteae</tp:taxon-name-part></tp:taxon-name>: <tp:taxon-name><tp:taxon-name-part taxon-name-part-type="subtribe">Muhlenbergiinae</tp:taxon-name-part></tp:taxon-name>).</article-title><source>Journal of Systematics and Evolution</source><volume>60</volume>(<issue>3</issue>): <fpage>621</fpage>–<lpage>629</lpage>. <ext-link xlink:href="10.1111/jse.12805" ext-link-type="doi" xlink:type="simple">https://doi.org/10.1111/jse.12805</ext-link></mixed-citation></ref></ref-list></tp:taxon-treatment>
