# Supplementary material for: ﻿Taxonomic revision of Muhlenbergia (Poaceae, Chloridoideae, Cynodonteae, Muhlenbergiinae) in Central America: phylogeny and classification
Source: PhytoKeys. 2023 Aug 3;230:1–106. doi: 10.3897/phytokeys.230.103882 (PMC10416094; doi:10.3897/phytokeys.230.103882)
Supplement: XML Treatment for Muhlenbergia plumiseta [file phytokeys.230.103882-treatment26.xml]

<!DOCTYPE tp:taxon-treatment
  PUBLIC "-//TaxonX//DTD Taxonomic Treatment Publishing DTD v0 20100105//EN" "tax-treatment-NSO.dtd">
<tp:taxon-treatment xmlns:tp="http://www.plazi.org/taxpub"><tp:treatment-meta><kwd-group><label>Taxon classification</label><kwd>
                <named-content content-type="kingdom">Plantae</named-content>
              </kwd><kwd>
                <named-content content-type="order">Poales</named-content>
              </kwd><kwd>
                <named-content content-type="family">Poaceae</named-content>
              </kwd></kwd-group><mixed-citation publication-type="journal"><person-group><name><surname>Peterson</surname><given-names>Paul M.</given-names></name><name><surname>Herrera Arrieta</surname><given-names>Yolanda</given-names></name><name><surname>Lobo Cabezas</surname><given-names>Silvia</given-names></name><name><surname>Romaschenko</surname><given-names>Konstantin</given-names></name></person-group><article-title>﻿Taxonomic revision of <italic><tp:taxon-name><tp:taxon-name-part taxon-name-part-type="genus" reg="Muhlenbergia">Muhlenbergia</tp:taxon-name-part></tp:taxon-name></italic> (<tp:taxon-name><tp:taxon-name-part taxon-name-part-type="family">Poaceae</tp:taxon-name-part></tp:taxon-name>, <tp:taxon-name><tp:taxon-name-part taxon-name-part-type="subfamily">Chloridoideae</tp:taxon-name-part></tp:taxon-name>, <tp:taxon-name><tp:taxon-name-part taxon-name-part-type="tribe">Cynodonteae</tp:taxon-name-part></tp:taxon-name>, <tp:taxon-name><tp:taxon-name-part taxon-name-part-type="subtribe">Muhlenbergiinae</tp:taxon-name-part></tp:taxon-name>) in Central America: phylogeny and classification</article-title><source>PhytoKeys</source><day>03</day><month>08</month><year>2023</year><volume>230</volume><fpage>1</fpage><lpage>106</lpage><pub-id pub-id-type="doi">10.3897/phytokeys.230.103882</pub-id></mixed-citation></tp:treatment-meta><tp:nomenclature><label>﻿25.</label><tp:taxon-name>
              <object-id xmlns:xlink="http://www.w3.org/1999/xlink" content-type="arpha" xlink:type="simple">7409BC80-8719-5101-A012-25D5FE6CE3DA</object-id>
              <tp:taxon-name-part taxon-name-part-type="genus" reg="Muhlenbergia">Muhlenbergia</tp:taxon-name-part>
              <tp:taxon-name-part taxon-name-part-type="species" reg="plumiseta">plumiseta</tp:taxon-name-part>
            </tp:taxon-name><tp:taxon-authority>Columbus, Aliso 28: 66. 2010.</tp:taxon-authority><xref ref-type="fig" rid="F16">Fig. 16 G–L</xref><tp:nomenclature-citation-list><tp:nomenclature-citation><tp:taxon-name>
                  <tp:taxon-name-part taxon-name-part-type="genus" reg="Pereilema">Pereilema</tp:taxon-name-part>
                  <tp:taxon-name-part taxon-name-part-type="species" reg="ciliatum">ciliatum</tp:taxon-name-part>
                </tp:taxon-name><comment>E. Fourn., Mexic. Pl. 2: 93. 1886. Type: México, region Orizaba, 8 Nov 1866, <italic>E. Bourgeau 3328</italic> (<bold>lectotype, designated here</bold>: P-00751680!; isolectotypes: K-000308948 [image!], L-0062312 [image!], MPU-026837 [image!], US-996083!). ≡ <tp:taxon-name><tp:taxon-name-part taxon-name-part-type="genus" reg="Muhlenbergia">Muhlenbergia</tp:taxon-name-part><tp:taxon-name-part taxon-name-part-type="species" reg="plumosa">plumosa</tp:taxon-name-part></tp:taxon-name> P. M. Peterson, Amer. J. Bot. 97(9): 1546. 2010, isonym. Basionym.</comment></tp:nomenclature-citation></tp:nomenclature-citation-list></tp:nomenclature><tp:treatment-sec sec-type="description" id="SECID0EOKCM"><title>Description.</title><p>Delicate, caespitose, <bold><italic>annuals</italic>. <italic>Culms</italic></bold> 15–50 cm tall, decumbent, rooting at the lower nodes, smooth and glabrous below the nodes; internodes usually glabrous to scaberulous. <bold>Leaf</bold> s<bold>heaths</bold> shorter than the internodes, scaberulous or smooth; <bold><italic>ligules</italic></bold> 0.2–0.4 mm long, membranous, apex truncate, erose; <bold><italic>blades</italic></bold> 4–10 cm long, 1.5–3 mm wide, flat, acuminate, auriculate near base, the <bold>auricles</bold> 0.5–1 mm long, clasping, ciliate. <bold><italic>Panicles</italic></bold> (2–)3–8 cm long, 0.2–0.6 cm wide, spiciform, linear, continuous; <bold><italic>primary branches</italic></bold> 0.2–0.8 cm long, tightly appressed, pilose, ascending, frequently glandular, the spikelets arising just above the sterile spikelets or bristles, the <bold>bristles</bold> 1–4 mm long, plumose, deciduous; <bold><italic>pedicels</italic></bold> 0.1–0.2 mm long, arising just above the bristles. <bold><italic>Spikelets</italic></bold> 2–3 mm long, stramineous to mottled with gray areas, subtended by an involucre of deciduous bristles; <bold><italic>glumes</italic></bold> 1–3 mm long, narrowly awl-shaped, 1-veined, plumose, difficult to separate from the bristles; <bold><italic>lemmas</italic></bold> (1.8–)2–3 mm long, lanceolate, scabrous, 3-veined, usually awned, the awns (1–)5–25 mm long, straight or flexuous, callus hairy, the hairs 0.2–0.4 mm long; <bold><italic>paleas</italic></bold> (1.8–)2–3 mm long, as long as the lemmas, apex bidentate; <bold><italic>stamens</italic></bold> 3, <bold><italic>anthers</italic></bold> 0.6–1.4 mm long, yellow or purplish; <bold>styles</bold> 2. <bold><italic>Caryopses</italic></bold> about 0.8 mm long, ovoid. 2<italic>n</italic> = 40 (<xref ref-type="bibr" rid="B47">Reeder 1968</xref>).</p></tp:treatment-sec><tp:treatment-sec sec-type="distribution" id="SECID0ENMCM"><title>Distribution.</title><p><italic><tp:taxon-name><tp:taxon-name-part taxon-name-part-type="genus" reg="Muhlenbergia">Muhlenbergia</tp:taxon-name-part><tp:taxon-name-part taxon-name-part-type="species" reg="plumiseta">plumiseta</tp:taxon-name-part></tp:taxon-name></italic> ranges from northwestern México to Guatemala and El Salvador (<xref ref-type="bibr" rid="B34">Peterson et al. 2001</xref>).</p></tp:treatment-sec><tp:treatment-sec sec-type="ecology" id="SECID0ECNCM"><title>Ecology.</title><p>This species occurs on open hillsides, ravines, and margins of forests in tropical deciduous forests and pine forests in shaded, often dry sites; 700–1800 m.</p></tp:treatment-sec><tp:treatment-sec sec-type="comments" id="SECID0EHNCM"><title>Comments.</title><p><italic><tp:taxon-name><tp:taxon-name-part taxon-name-part-type="genus" reg="Muhlenbergia">Muhlenbergia</tp:taxon-name-part><tp:taxon-name-part taxon-name-part-type="species" reg="plumiseta">plumiseta</tp:taxon-name-part></tp:taxon-name></italic> can be separated from <italic><tp:taxon-name><tp:taxon-name-part taxon-name-part-type="genus" reg="Muhlenbergia">M.</tp:taxon-name-part><tp:taxon-name-part taxon-name-part-type="species" reg="pereilema">pereilema</tp:taxon-name-part></tp:taxon-name></italic> in having deciduous, plumose bristles (bristles not plumose in <italic><tp:taxon-name><tp:taxon-name-part taxon-name-part-type="genus" reg="Muhlenbergia">M.</tp:taxon-name-part><tp:taxon-name-part taxon-name-part-type="species" reg="Pereilema">Pereilema</tp:taxon-name-part></tp:taxon-name></italic>) subtending the spikelets and spiciform panicles (2–)3–8 cm long, 0.2–0.6 cm wide (10–22 cm long, 1–3 cm wide in <italic><tp:taxon-name><tp:taxon-name-part taxon-name-part-type="genus" reg="Muhlenbergia">M.</tp:taxon-name-part><tp:taxon-name-part taxon-name-part-type="species" reg="Pereilema">Pereilema</tp:taxon-name-part></tp:taxon-name></italic>) [<xref ref-type="bibr" rid="B18">Herrera Arrieta et al. 2010</xref>). This species forms a clade with <italic><tp:taxon-name><tp:taxon-name-part taxon-name-part-type="genus" reg="Muhlenbergia">M.</tp:taxon-name-part><tp:taxon-name-part taxon-name-part-type="species" reg="Beyrichiana">Beyrichiana</tp:taxon-name-part></tp:taxon-name></italic> and <italic><tp:taxon-name><tp:taxon-name-part taxon-name-part-type="genus" reg="Muhlenbergia">M.</tp:taxon-name-part><tp:taxon-name-part taxon-name-part-type="species" reg="Pereilema">Pereilema</tp:taxon-name-part></tp:taxon-name></italic> within <tp:taxon-name><tp:taxon-name-part taxon-name-part-type="genus" reg="Muhlenbergia">M.</tp:taxon-name-part><tp:taxon-name-part taxon-name-part-type="infraspecific-rank">Subg.</tp:taxon-name-part><tp:taxon-name-part taxon-name-part-type="subgenus" reg="Muhlenbergia">Muhlenbergia</tp:taxon-name-part></tp:taxon-name> (<xref ref-type="bibr" rid="B41">Peterson et al. 2021</xref>).</p></tp:treatment-sec><tp:treatment-sec sec-type="material" id="SECID0ENQCM"><title>Specimens examined.</title><p>Guatemala. <bold>Huehuetenango</bold>: Rio Selgua, from wooded slopes above Río Selegua, <italic>W.E. Harmon &amp; J.D. Fuentes 4807</italic> (MO). Mexico. <bold>Chiapas</bold>: <bold>Chiapa de Corzo</bold>: above El Chorreadero, <italic>D.E. Breedlove 53812</italic> (CHAPA). <bold>Chicoasén</bold>: Mirador “Manos que imploran”, 10 km al SW de Chicoasén, <italic>A. Reyes G. 911</italic> (MEXU). <bold>Jitotol</bold>: 3 km NE de Jitotol, en la carr. 195, <italic>F.W. Gould 12707</italic> (ENCB, MEXU, US). <bold>Ocozocoautla de Espinosa</bold>: 14.8 mi de Ocozocoautla, en la carr. Méx., <italic>J. Brunker &amp; C. Perino 314</italic> (ENCB). <bold>Tenejapa</bold>: Paraje de Kotol Te´, <italic>D.E. Breedlove 7363</italic> (ENCB, US). <bold>Tuxtla Gutiérrez</bold>: 2 mi S of Tuxtla Gutiérrez along road to Villa Flores, <italic>D.E. Breedlove &amp; P.H. Raven 13334</italic> (US); 11 km al NE de Tuxtla Gutierrez, Cañon del Sumidero, <italic>R. Torres</italic>, <italic>E. Cabrera &amp; M. Huft 6348</italic> (MEXU); 17 km al NE de Tuxtla Gutierrez, Cañon del Sumidero, <italic>R. Torres</italic>, <italic>E. Cabrera &amp; M. Huft 6405</italic> (MEXU). <bold>Zinacantán</bold>: along Mexican Hwy 190 at paraje Sequentic, <italic>D.E. Breedlove 28688</italic> (MEXU).</p></tp:treatment-sec><tp:treatment-sec><!--Section generated to contain objects referenced in tp:taxon-treatment.--><fig id="F16" position="float" orientation="portrait"><object-id xmlns:xlink="http://www.w3.org/1999/xlink" content-type="doi" xlink:type="simple">10.3897/phytokeys.230.103882.figure16</object-id><object-id xmlns:xlink="http://www.w3.org/1999/xlink" content-type="arpha" xlink:type="simple">37A13A82-CA5D-53AF-B18C-AAAD5E09EAE1</object-id><label>Figure 16.</label><caption><p><bold>A–F</bold><italic><tp:taxon-name><tp:taxon-name-part taxon-name-part-type="genus" reg="Muhlenbergia">Muhlenbergia</tp:taxon-name-part><tp:taxon-name-part taxon-name-part-type="species" reg="pereilema">pereilema</tp:taxon-name-part></tp:taxon-name></italic> P.M. Peterson <bold>A</bold> habit <bold>B</bold> ligule with auricles <bold>C</bold> portion of the inflorescence <bold>D</bold> glumes <bold>E</bold> floret <bold>F</bold> stamens, pistil, and lodicules <bold>G–L</bold><italic><tp:taxon-name><tp:taxon-name-part taxon-name-part-type="genus" reg="Muhlenbergia">Muhlenbergia</tp:taxon-name-part><tp:taxon-name-part taxon-name-part-type="species" reg="plumiseta">plumiseta</tp:taxon-name-part></tp:taxon-name></italic> Columbus <bold>G</bold> habit <bold>H</bold> ligule with auricles <bold>I</bold> portion of the inflorescence <bold>J</bold> bristles <bold>K</bold> floret <bold>L</bold> stamens and pistil. <bold>A–F</bold> drawn from <italic>A.S. Hitchcock 9050</italic> (US) <bold>G–L</bold> drawn from <italic>C.G. Pringle 5962</italic> (US).</p></caption><graphic xmlns:xlink="http://www.w3.org/1999/xlink" xlink:href="phytokeys-230-001_article-103882__-g016.jpg" position="float" orientation="portrait" xlink:type="simple" id="oo_887884.jpg"><uri content-type="original_file" xlink:type="simple">https://binary.pensoft.net/fig/887884</uri></graphic></fig></tp:treatment-sec><ref-list><ref id="B47"><mixed-citation xmlns:xlink="http://www.w3.org/1999/xlink" xlink:type="simple"><person-group><name name-style="western"><surname>Reeder</surname><given-names>JR</given-names></name></person-group> (<year>1968</year>) <article-title>Notes on Mexican grasses VIII. Miscellaneous chromosome numbers–2.</article-title><source>Bulletin of the Torrey Botanical Club</source><volume>95</volume>(<issue>1</issue>): <fpage>69</fpage>–<lpage>86</lpage>. <ext-link xlink:href="10.2307/2483808" ext-link-type="doi" xlink:type="simple">https://doi.org/10.2307/2483808</ext-link></mixed-citation></ref><ref id="B34"><mixed-citation xmlns:xlink="http://www.w3.org/1999/xlink" xlink:type="simple"><person-group><name name-style="western"><surname>Peterson</surname><given-names>PM</given-names></name><name name-style="western"><surname>Soreng</surname><given-names>RJ</given-names></name><name name-style="western"><surname>Davidse</surname><given-names>G</given-names></name><name name-style="western"><surname>Filgueiras</surname><given-names>TS</given-names></name><name name-style="western"><surname>Zuloaga</surname><given-names>FO</given-names></name><name name-style="western"><surname>Judziewicz</surname><given-names>EJ</given-names></name></person-group> (<year>2001</year>) <article-title>Catalogue of New World grasses (<tp:taxon-name><tp:taxon-name-part taxon-name-part-type="family">Poaceae</tp:taxon-name-part></tp:taxon-name>): II. subfamily <tp:taxon-name><tp:taxon-name-part taxon-name-part-type="subfamily">Chloridoideae</tp:taxon-name-part></tp:taxon-name>.</article-title><source>Contributions from the United States National Herbarium</source><volume>41</volume>: <fpage>1</fpage>–<lpage>255</lpage>.</mixed-citation></ref><ref id="B18"><mixed-citation xmlns:xlink="http://www.w3.org/1999/xlink" xlink:type="simple"><person-group><name name-style="western"><surname>Herrera Arrieta</surname><given-names>Y</given-names></name><name name-style="western"><surname>Peterson</surname><given-names>PM</given-names></name><name name-style="western"><surname>Cortés Ortiz</surname><given-names>A</given-names></name></person-group> (<year>2010</year>) <article-title>Gramíneas de Zacatecas, México. Sida.</article-title><source>Botanical Miscellany</source><volume>32</volume>: <fpage>1</fpage>–<lpage>239</lpage>.</mixed-citation></ref><ref id="B41"><mixed-citation xmlns:xlink="http://www.w3.org/1999/xlink" xlink:type="simple"><person-group><name name-style="western"><surname>Peterson</surname><given-names>PM</given-names></name><name name-style="western"><surname>Roquet</surname><given-names>C</given-names></name><name name-style="western"><surname>Romaschenko</surname><given-names>K</given-names></name><name name-style="western"><surname>Herrera Arrieta</surname><given-names>Y</given-names></name><name name-style="western"><surname>Susanna</surname><given-names>A</given-names></name></person-group> (<year>2021</year>) <article-title>A biogeographical analysis of <italic><tp:taxon-name><tp:taxon-name-part taxon-name-part-type="genus">Muhlenbergia</tp:taxon-name-part></tp:taxon-name></italic> (<tp:taxon-name><tp:taxon-name-part taxon-name-part-type="family">Poaceae</tp:taxon-name-part></tp:taxon-name>: <tp:taxon-name><tp:taxon-name-part taxon-name-part-type="subfamily">Chloridoideae</tp:taxon-name-part></tp:taxon-name>: <tp:taxon-name><tp:taxon-name-part taxon-name-part-type="tribe">Cynodonteae</tp:taxon-name-part></tp:taxon-name>: <tp:taxon-name><tp:taxon-name-part taxon-name-part-type="subtribe">Muhlenbergiinae</tp:taxon-name-part></tp:taxon-name>).</article-title><source>Journal of Systematics and Evolution</source><volume>60</volume>(<issue>3</issue>): <fpage>621</fpage>–<lpage>629</lpage>. <ext-link xlink:href="10.1111/jse.12805" ext-link-type="doi" xlink:type="simple">https://doi.org/10.1111/jse.12805</ext-link></mixed-citation></ref></ref-list></tp:taxon-treatment>
