# Supplementary material for: ﻿Taxonomic revision of Muhlenbergia (Poaceae, Chloridoideae, Cynodonteae, Muhlenbergiinae) in Central America: phylogeny and classification
Source: PhytoKeys. 2023 Aug 3;230:1–106. doi: 10.3897/phytokeys.230.103882 (PMC10416094; doi:10.3897/phytokeys.230.103882)
Supplement: XML Treatment for Muhlenbergia quadridentata [file phytokeys.230.103882-treatment27.xml]

<!DOCTYPE tp:taxon-treatment
  PUBLIC "-//TaxonX//DTD Taxonomic Treatment Publishing DTD v0 20100105//EN" "tax-treatment-NSO.dtd">
<tp:taxon-treatment xmlns:tp="http://www.plazi.org/taxpub"><tp:treatment-meta><kwd-group><label>Taxon classification</label><kwd>
                <named-content content-type="kingdom">Plantae</named-content>
              </kwd><kwd>
                <named-content content-type="order">Poales</named-content>
              </kwd><kwd>
                <named-content content-type="family">Poaceae</named-content>
              </kwd></kwd-group><mixed-citation publication-type="journal"><person-group><name><surname>Peterson</surname><given-names>Paul M.</given-names></name><name><surname>Herrera Arrieta</surname><given-names>Yolanda</given-names></name><name><surname>Lobo Cabezas</surname><given-names>Silvia</given-names></name><name><surname>Romaschenko</surname><given-names>Konstantin</given-names></name></person-group><article-title>﻿Taxonomic revision of <italic><tp:taxon-name><tp:taxon-name-part taxon-name-part-type="genus" reg="Muhlenbergia">Muhlenbergia</tp:taxon-name-part></tp:taxon-name></italic> (<tp:taxon-name><tp:taxon-name-part taxon-name-part-type="family">Poaceae</tp:taxon-name-part></tp:taxon-name>, <tp:taxon-name><tp:taxon-name-part taxon-name-part-type="subfamily">Chloridoideae</tp:taxon-name-part></tp:taxon-name>, <tp:taxon-name><tp:taxon-name-part taxon-name-part-type="tribe">Cynodonteae</tp:taxon-name-part></tp:taxon-name>, <tp:taxon-name><tp:taxon-name-part taxon-name-part-type="subtribe">Muhlenbergiinae</tp:taxon-name-part></tp:taxon-name>) in Central America: phylogeny and classification</article-title><source>PhytoKeys</source><day>03</day><month>08</month><year>2023</year><volume>230</volume><fpage>1</fpage><lpage>106</lpage><pub-id pub-id-type="doi">10.3897/phytokeys.230.103882</pub-id></mixed-citation></tp:treatment-meta><tp:nomenclature><label>﻿26.</label><tp:taxon-name>
              <object-id xmlns:xlink="http://www.w3.org/1999/xlink" content-type="arpha" xlink:type="simple">74C83480-FA65-52E4-9BB6-89344E5C8E30</object-id>
              <tp:taxon-name-part taxon-name-part-type="genus" reg="Muhlenbergia">Muhlenbergia</tp:taxon-name-part>
              <tp:taxon-name-part taxon-name-part-type="species" reg="quadridentata">quadridentata</tp:taxon-name-part>
            </tp:taxon-name><tp:taxon-authority>(Kunth) Trin., Gram. Unifl. Sesquifl. 194, t. 5b, f. 14. 1824.</tp:taxon-authority><xref ref-type="fig" rid="F15">Fig. 15A–E</xref><tp:nomenclature-citation-list><tp:nomenclature-citation><tp:taxon-name>
                  <tp:taxon-name-part taxon-name-part-type="genus" reg="Podosemum">Podosemum</tp:taxon-name-part>
                  <tp:taxon-name-part taxon-name-part-type="species" reg="quadridentatum">quadridentatum</tp:taxon-name-part>
                </tp:taxon-name><comment>Kunth, Nov. Gen. Sp. (quarto ed.) 1:130–131. 1816. Type: México, México, near Toluca, Sep, <italic>F.W.H.A. Humboldt &amp; A.J.A. Bonpland</italic> s.n. (lectotype: P-BONPL!, designated by McVaugh p. 253. 1983; isolectotypes: GH, US-2557456!, US-86634 fragm. ex P!, US-86635!). ≡ <tp:taxon-name><tp:taxon-name-part taxon-name-part-type="genus" reg="Agrostis">Agrostis</tp:taxon-name-part><tp:taxon-name-part taxon-name-part-type="species" reg="quadridata">quadridata</tp:taxon-name-part></tp:taxon-name> (Kunth) Spreng., Syst. Veg. [Sprengel] 1: 263. 1825 (1824). ≡ <tp:taxon-name><tp:taxon-name-part taxon-name-part-type="genus" reg="Muhlenbergia">Muhlenbergia</tp:taxon-name-part><tp:taxon-name-part taxon-name-part-type="species" reg="quadridentata">quadridentata</tp:taxon-name-part></tp:taxon-name> (Kunth) Kunth, Révis. Gramin. 1:64. 1829, isonym. ≡ <tp:taxon-name><tp:taxon-name-part taxon-name-part-type="genus" reg="Trichochloa">Trichochloa</tp:taxon-name-part><tp:taxon-name-part taxon-name-part-type="species" reg="quadridentata">quadridentata</tp:taxon-name-part></tp:taxon-name> (Kunth) Roem. &amp; Schult., Syst. Veg. 2:388. 1817. ≡ <tp:taxon-name><tp:taxon-name-part taxon-name-part-type="genus" reg="Muhlenbergia">Muhlenbergia</tp:taxon-name-part><tp:taxon-name-part taxon-name-part-type="species" reg="virescens">virescens</tp:taxon-name-part><tp:taxon-name-part taxon-name-part-type="infraspecific-rank">subsp.</tp:taxon-name-part><tp:taxon-name-part taxon-name-part-type="subspecies" reg="quadridentata">quadridentata</tp:taxon-name-part></tp:taxon-name> (Kunth) Y. Herrera, Amer. J. Bot. 81(8):1043. 1994. Basionym.</comment></tp:nomenclature-citation><tp:nomenclature-citation><tp:taxon-name>
                  <tp:taxon-name-part taxon-name-part-type="status">=</tp:taxon-name-part>
                  <tp:taxon-name-part taxon-name-part-type="genus" reg="Podosemum">Podosemum</tp:taxon-name-part>
                  <tp:taxon-name-part taxon-name-part-type="species" reg="gracile">gracile</tp:taxon-name-part>
                </tp:taxon-name><comment> Kunth, Nov. Gen. Sp. (quarto ed.) 1:131–132. 1816. Type: México, Michoacán, Volcán de Jorullo, Sep, <italic>F.W.H.A. Humboldt &amp; A.J.A. Bonpland s.n.</italic> (holotype: P-BONPL!; isotypes: LE-TRIN-1501.02!, US-86636 fragm. ex P-BONPL!). ≡ <tp:taxon-name><tp:taxon-name-part taxon-name-part-type="genus" reg="Muhlenbergia">Muhlenbergia</tp:taxon-name-part><tp:taxon-name-part taxon-name-part-type="species" reg="gracilis">gracilis</tp:taxon-name-part></tp:taxon-name> (Kunth) Trin., Gram. Unifl. Sesquifl. 193, t. 5a, f. 6. 1824. ≡ <tp:taxon-name><tp:taxon-name-part taxon-name-part-type="genus" reg="Trichochloa">Trichochloa</tp:taxon-name-part><tp:taxon-name-part taxon-name-part-type="species" reg="gracilis">gracilis</tp:taxon-name-part></tp:taxon-name> (Kunth) Roem. &amp; Schult., Syst. Veg. (ed. 15 bis) 2: 389. 1817. ≡ <tp:taxon-name><tp:taxon-name-part taxon-name-part-type="genus" reg="Muhlenbergia">Muhlenbergia</tp:taxon-name-part><tp:taxon-name-part taxon-name-part-type="species" reg="gracilis">gracilis</tp:taxon-name-part></tp:taxon-name> (Kunth) Kunth, Révis. Gramin. 1:64. 1829, isonym. </comment></tp:nomenclature-citation></tp:nomenclature-citation-list></tp:nomenclature><tp:treatment-sec sec-type="description" id="SECID0EAXCM"><title>Description.</title><p>Caespitose <bold><italic>perennials</italic></bold> with short, stout rhizomes. <bold><italic>Culms</italic></bold> 20–70 cm tall, erect, mostly glabrous below the nodes, the nodes basal, flattened, 1 node per culm; <bold><italic>internodes</italic></bold> mostly scabrous. <bold><italic>Leaf sheaths</italic></bold> 10–30 cm long, shorter than the internodes, scabrous to smooth; <bold>basal <italic>sheaths</italic></bold> densely pubescent to glabrous abaxially, smooth and shiny adaxially, becoming flattened and usually not spirally twisted with age; <bold><italic>ligules</italic></bold> 2–8 mm long, membranous to hyaline above, firm and often brownish with evident veins near the margins below, decurrent, apex acuminate often lacerate; <bold><italic>blades</italic></bold> 5–15 cm long, 0.6–2 mm wide, flat or usually tightly involute, scaberulous below, short-spiculate and often villous above, the hairs 0.2–0.5 mm long, usually appressed, the spicules shiny to whitish. <bold><italic>Panicles</italic></bold> 5–20 cm long, 0.5–2 cm wide, narrow, loosely-contracted, interrupted below, mostly plumbeous; <bold>central axis</bold> flattened with 2 ribs, scabrous; <bold><italic>primary branches</italic></bold> 0.5–5(–6) cm long, appressed and ascending to spreading up to 30° from the rachises; <bold><italic>pedicels</italic></bold> 0.5–2 mm long, shorter than the spikelets, scabrous. <bold><italic>Spikelets</italic></bold> 3.4–4.7 mm long, mostly plumbeous; <bold><italic>glumes</italic></bold> 1.8–4 mm long, shorter to almost as long as the floret, unequal, mostly greenish-plumbeous, scabrous, usually with a few short hairs below; <bold><italic>lower glumes</italic></bold> 1.8–2.5 (–3) mm long, 1-veined, apex obtuse to acute, often with 2 small teeth; <bold><italic>upper glumes</italic></bold> (3–)3.2–4 mm long, 3-veined, apex truncate, obtuse or acute, often with 3 or 4 small teeth, the teeth less than 1/6 the length of the glumes; <bold><italic>lemmas</italic></bold> 3–4.7 mm long, lanceolate, terete, usually awned, greenish-plumbeous to mottled-plumbeous, sparsely pilose near base and margins on lower ½, apex acuminate, scabrous, the awns 1–20 mm long, flexuous, scabrous, greenish-plumbeous; <bold><italic>paleas</italic></bold> 2.8–4.3 mm long, shorter than the lemma, pilose on the proximal ½; <bold><italic>anthers</italic></bold> 1–2.5 mm long, purple. <bold><italic>Caryopses</italic></bold> 1.8–2 mm long, fusiform, brownish. 2<italic>n</italic> = 20.</p></tp:treatment-sec><tp:treatment-sec sec-type="distribution" id="SECID0ESZCM"><title>Distribution.</title><p>This species is found throughout México in the higher mountains extending to Guatemala (<xref ref-type="bibr" rid="B34">Peterson et al. 2001</xref>).</p></tp:treatment-sec><tp:treatment-sec sec-type="ecology" id="SECID0E3ZCM"><title>Ecology.</title><p><italic><tp:taxon-name><tp:taxon-name-part taxon-name-part-type="genus" reg="Muhlenbergia">Muhlenbergia</tp:taxon-name-part><tp:taxon-name-part taxon-name-part-type="species" reg="quadridentata">quadridentata</tp:taxon-name-part></tp:taxon-name></italic> occurs on open to forested slopes derived from calcareous and volcanic rocks, and is associated with <italic><tp:taxon-name><tp:taxon-name-part taxon-name-part-type="genus" reg="Pinus">Pinus</tp:taxon-name-part></tp:taxon-name></italic> ssp., <italic><tp:taxon-name><tp:taxon-name-part taxon-name-part-type="genus" reg="Abies">Abies</tp:taxon-name-part></tp:taxon-name></italic> sp., <italic><tp:taxon-name><tp:taxon-name-part taxon-name-part-type="genus" reg="Holodiscus">Holodiscus</tp:taxon-name-part><tp:taxon-name-part taxon-name-part-type="species" reg="discolor">discolor</tp:taxon-name-part></tp:taxon-name></italic> (Pursh) Maxim., <italic><tp:taxon-name><tp:taxon-name-part taxon-name-part-type="genus" reg="Populus">Populus</tp:taxon-name-part><tp:taxon-name-part taxon-name-part-type="species" reg="tremuloides">tremuloides</tp:taxon-name-part></tp:taxon-name></italic> Michx., <italic><tp:taxon-name><tp:taxon-name-part taxon-name-part-type="genus" reg="Pseudostuga">Pseudostuga</tp:taxon-name-part></tp:taxon-name></italic>, and <italic><tp:taxon-name><tp:taxon-name-part taxon-name-part-type="genus" reg="Quercus">Quercus</tp:taxon-name-part></tp:taxon-name></italic> ssp.; (1900–) 2500–4100 m.</p></tp:treatment-sec><tp:treatment-sec sec-type="comments" id="SECID0ER3CM"><title>Comments.</title><p>The distinction between <italic><tp:taxon-name><tp:taxon-name-part taxon-name-part-type="genus" reg="Muhlenbergia">M.</tp:taxon-name-part><tp:taxon-name-part taxon-name-part-type="species" reg="quadridentata">quadridentata</tp:taxon-name-part></tp:taxon-name></italic> and <italic><tp:taxon-name><tp:taxon-name-part taxon-name-part-type="genus" reg="Muhlenbergia">M.</tp:taxon-name-part><tp:taxon-name-part taxon-name-part-type="species" reg="virescens">virescens</tp:taxon-name-part></tp:taxon-name></italic> (Kunth) Kunth is minimal and it has been suggested that quite possibly they represent different morphological forms of a single species corresponding to different habitats (<xref ref-type="bibr" rid="B21">McVaugh 1983</xref>). Generally, the plumbeous spikeleted forms (<italic><tp:taxon-name><tp:taxon-name-part taxon-name-part-type="genus" reg="Muhlenbergia">M.</tp:taxon-name-part><tp:taxon-name-part taxon-name-part-type="species" reg="quadridentata">quadridentata</tp:taxon-name-part></tp:taxon-name></italic>) are found above 2500 m whereas the whitish-hyaline to grayish-green forms (<italic><tp:taxon-name><tp:taxon-name-part taxon-name-part-type="genus" reg="Muhlenbergia">M.</tp:taxon-name-part><tp:taxon-name-part taxon-name-part-type="species" reg="virescens">virescens</tp:taxon-name-part></tp:taxon-name></italic>) are found between 1600–2700 m. Even this color distinction can break down since intermediate individuals are not uncommon. One character that seems to be fairly consistent within each species is the presence of hairs at the base of the glumes. In addition to having dull, scabrous glumes, most individuals of <italic><tp:taxon-name><tp:taxon-name-part taxon-name-part-type="genus" reg="Muhlenbergia">M.</tp:taxon-name-part><tp:taxon-name-part taxon-name-part-type="species" reg="quadridentata">quadridentata</tp:taxon-name-part></tp:taxon-name></italic> have a few short hairs near the base, whereas individuals of <italic><tp:taxon-name><tp:taxon-name-part taxon-name-part-type="genus" reg="Muhlenbergia">M.</tp:taxon-name-part><tp:taxon-name-part taxon-name-part-type="species" reg="virescens">virescens</tp:taxon-name-part></tp:taxon-name></italic> have whitish or stramineous glumes that are glabrous and shiny near the base. Usually the upper glume apices of <italic><tp:taxon-name><tp:taxon-name-part taxon-name-part-type="genus" reg="Muhlenbergia">M.</tp:taxon-name-part><tp:taxon-name-part taxon-name-part-type="species" reg="quadridentata">quadridentata</tp:taxon-name-part></tp:taxon-name></italic> are truncate with 3 or 4 teeth whereas the glume apices of <italic><tp:taxon-name><tp:taxon-name-part taxon-name-part-type="genus" reg="Muhlenbergia">M.</tp:taxon-name-part><tp:taxon-name-part taxon-name-part-type="species" reg="virescens">virescens</tp:taxon-name-part></tp:taxon-name></italic> are acute and entire (Herrera Arrieta and Peterson 2018).</p><p><italic><tp:taxon-name><tp:taxon-name-part taxon-name-part-type="genus" reg="Muhlenbergia">Muhlenbergia</tp:taxon-name-part><tp:taxon-name-part taxon-name-part-type="species" reg="quadridentata">quadridentata</tp:taxon-name-part></tp:taxon-name></italic> is a member of <tp:taxon-name><tp:taxon-name-part taxon-name-part-type="genus" reg="Muhlenbergia">M.</tp:taxon-name-part><tp:taxon-name-part taxon-name-part-type="infraspecific-rank">subg.</tp:taxon-name-part><tp:taxon-name-part taxon-name-part-type="subgenus" reg="Clomena">Clomena</tp:taxon-name-part></tp:taxon-name> and it pairs with <italic><tp:taxon-name><tp:taxon-name-part taxon-name-part-type="genus" reg="Muhlenbergia">M.</tp:taxon-name-part><tp:taxon-name-part taxon-name-part-type="species" reg="flabellata">flabellata</tp:taxon-name-part></tp:taxon-name></italic> in a recent DNA molecular sequence analysis (<xref ref-type="bibr" rid="B41">Peterson et al. 2021</xref>). However, <italic><tp:taxon-name><tp:taxon-name-part taxon-name-part-type="genus" reg="Muhlenbergia">M.</tp:taxon-name-part><tp:taxon-name-part taxon-name-part-type="species" reg="virescens">virescens</tp:taxon-name-part></tp:taxon-name></italic> aligns in a clade with <italic><tp:taxon-name><tp:taxon-name-part taxon-name-part-type="genus" reg="Muhlenbergia">M.</tp:taxon-name-part><tp:taxon-name-part taxon-name-part-type="species" reg="montana">montana</tp:taxon-name-part></tp:taxon-name></italic>, <italic><tp:taxon-name><tp:taxon-name-part taxon-name-part-type="genus" reg="Muhlenbergia">M.</tp:taxon-name-part><tp:taxon-name-part taxon-name-part-type="species" reg="straminea">straminea</tp:taxon-name-part></tp:taxon-name></italic> Hitchc., and <italic><tp:taxon-name><tp:taxon-name-part taxon-name-part-type="genus" reg="Muhlenbergia">M.</tp:taxon-name-part><tp:taxon-name-part taxon-name-part-type="species" reg="curvula">curvula</tp:taxon-name-part></tp:taxon-name></italic> Swallen [the latter two species treated as synonyms of <italic><tp:taxon-name><tp:taxon-name-part taxon-name-part-type="genus" reg="Muhlenbergia">M.</tp:taxon-name-part><tp:taxon-name-part taxon-name-part-type="species" reg="virescens">virescens</tp:taxon-name-part></tp:taxon-name></italic> in Herrera Arrieta and Peterson (2018)].</p></tp:treatment-sec><tp:treatment-sec sec-type="material" id="SECID0ETCDM"><title>Specimens examined.</title><p>Guatemala. <bold>Huehuetenango</bold>: San Juan Ixcoy, Ul-xemal, <italic>M. Véliz 98.689</italic> (MO); Pine-Juniperus woodland near Tojquia, summit of Sierra de los Cuchumatanes, <italic>J.A. Steyermark 50229</italic> (US); Sierra de los Cuchumatanes, between Tojiah and Chemal at km 319.5 on Ruta Nacional 9N, in grassy meadow, <italic>J.H. Beaman 3874</italic> (US). Mexico. <bold>Chiapas</bold>: <bold>Cintalapa</bold>: 1 km al E de Rizo de Oro, <italic>P. Dávila s.n.</italic> (MEXU).</p></tp:treatment-sec><tp:treatment-sec><!--Section generated to contain objects referenced in tp:taxon-treatment.--><fig id="F15" position="float" orientation="portrait"><object-id xmlns:xlink="http://www.w3.org/1999/xlink" content-type="doi" xlink:type="simple">10.3897/phytokeys.230.103882.figure15</object-id><object-id xmlns:xlink="http://www.w3.org/1999/xlink" content-type="arpha" xlink:type="simple">D26B5E3D-9DCA-5B4D-BC57-AEE30407B251</object-id><label>Figure 15.</label><caption><p><bold>A–E</bold><italic><tp:taxon-name><tp:taxon-name-part taxon-name-part-type="genus" reg="Muhlenbergia">Muhlenbergia</tp:taxon-name-part><tp:taxon-name-part taxon-name-part-type="species" reg="quadridentata">quadridentata</tp:taxon-name-part></tp:taxon-name></italic> (Kunth) Trin. <bold>A</bold> habit <bold>B</bold> ligule <bold>C</bold> glumes <bold>D</bold> floret <bold>E</bold> stamens, pistil, and lodicules <bold>F–J</bold><italic><tp:taxon-name><tp:taxon-name-part taxon-name-part-type="genus" reg="Muhlenbergia">Muhlenbergia</tp:taxon-name-part><tp:taxon-name-part taxon-name-part-type="species" reg="orophila">orophila</tp:taxon-name-part></tp:taxon-name></italic> Swallen <bold>F</bold> habit <bold>G</bold> ligule <bold>H</bold> glumes <bold>I</bold> floret <bold>J</bold> stamens, pistil, and lodicules. <bold>A–E</bold> drawn from <italic>P.M. Peterson &amp; C.R. Annable 6201</italic> (US) <bold>F–J</bold> drawn from <italic>P.M. Peterson &amp; C.R. Annable 11105</italic> (US).</p></caption><graphic xmlns:xlink="http://www.w3.org/1999/xlink" xlink:href="phytokeys-230-001_article-103882__-g015.jpg" position="float" orientation="portrait" xlink:type="simple" id="oo_887883.jpg"><uri content-type="original_file" xlink:type="simple">https://binary.pensoft.net/fig/887883</uri></graphic></fig></tp:treatment-sec><ref-list><ref id="B34"><mixed-citation xmlns:xlink="http://www.w3.org/1999/xlink" xlink:type="simple"><person-group><name name-style="western"><surname>Peterson</surname><given-names>PM</given-names></name><name name-style="western"><surname>Soreng</surname><given-names>RJ</given-names></name><name name-style="western"><surname>Davidse</surname><given-names>G</given-names></name><name name-style="western"><surname>Filgueiras</surname><given-names>TS</given-names></name><name name-style="western"><surname>Zuloaga</surname><given-names>FO</given-names></name><name name-style="western"><surname>Judziewicz</surname><given-names>EJ</given-names></name></person-group> (<year>2001</year>) <article-title>Catalogue of New World grasses (<tp:taxon-name><tp:taxon-name-part taxon-name-part-type="family">Poaceae</tp:taxon-name-part></tp:taxon-name>): II. subfamily <tp:taxon-name><tp:taxon-name-part taxon-name-part-type="subfamily">Chloridoideae</tp:taxon-name-part></tp:taxon-name>.</article-title><source>Contributions from the United States National Herbarium</source><volume>41</volume>: <fpage>1</fpage>–<lpage>255</lpage>.</mixed-citation></ref><ref id="B21"><mixed-citation xmlns:xlink="http://www.w3.org/1999/xlink" xlink:type="simple"><person-group><name name-style="western"><surname>McVaugh</surname><given-names>R</given-names></name></person-group> (<year>1983</year>) <article-title>Volume 14 <tp:taxon-name><tp:taxon-name-part taxon-name-part-type="family">Gramineae</tp:taxon-name-part></tp:taxon-name>.</article-title> In: <person-group><name name-style="western"><surname>Anderson</surname><given-names>WR</given-names></name></person-group> (<role>Ed.</role>) <issue-title>Flora Novo-Galiciana, A descriptive account of the vascular plants of western México.</issue-title><source>University of Michigan press, Ann Arbor</source>, <fpage>1</fpage>–<lpage>436</lpage>.</mixed-citation></ref><ref id="B41"><mixed-citation xmlns:xlink="http://www.w3.org/1999/xlink" xlink:type="simple"><person-group><name name-style="western"><surname>Peterson</surname><given-names>PM</given-names></name><name name-style="western"><surname>Roquet</surname><given-names>C</given-names></name><name name-style="western"><surname>Romaschenko</surname><given-names>K</given-names></name><name name-style="western"><surname>Herrera Arrieta</surname><given-names>Y</given-names></name><name name-style="western"><surname>Susanna</surname><given-names>A</given-names></name></person-group> (<year>2021</year>) <article-title>A biogeographical analysis of <italic><tp:taxon-name><tp:taxon-name-part taxon-name-part-type="genus">Muhlenbergia</tp:taxon-name-part></tp:taxon-name></italic> (<tp:taxon-name><tp:taxon-name-part taxon-name-part-type="family">Poaceae</tp:taxon-name-part></tp:taxon-name>: <tp:taxon-name><tp:taxon-name-part taxon-name-part-type="subfamily">Chloridoideae</tp:taxon-name-part></tp:taxon-name>: <tp:taxon-name><tp:taxon-name-part taxon-name-part-type="tribe">Cynodonteae</tp:taxon-name-part></tp:taxon-name>: <tp:taxon-name><tp:taxon-name-part taxon-name-part-type="subtribe">Muhlenbergiinae</tp:taxon-name-part></tp:taxon-name>).</article-title><source>Journal of Systematics and Evolution</source><volume>60</volume>(<issue>3</issue>): <fpage>621</fpage>–<lpage>629</lpage>. <ext-link xlink:href="10.1111/jse.12805" ext-link-type="doi" xlink:type="simple">https://doi.org/10.1111/jse.12805</ext-link></mixed-citation></ref></ref-list></tp:taxon-treatment>
