# Supplementary material for: ﻿Taxonomic revision of Muhlenbergia (Poaceae, Chloridoideae, Cynodonteae, Muhlenbergiinae) in Central America: phylogeny and classification
Source: PhytoKeys. 2023 Aug 3;230:1–106. doi: 10.3897/phytokeys.230.103882 (PMC10416094; doi:10.3897/phytokeys.230.103882)
Supplement: XML Treatment for Muhlenbergia ramulosa [file phytokeys.230.103882-treatment28.xml]

<!DOCTYPE tp:taxon-treatment
  PUBLIC "-//TaxonX//DTD Taxonomic Treatment Publishing DTD v0 20100105//EN" "tax-treatment-NSO.dtd">
<tp:taxon-treatment xmlns:tp="http://www.plazi.org/taxpub"><tp:treatment-meta><kwd-group><label>Taxon classification</label><kwd>
                <named-content content-type="kingdom">Plantae</named-content>
              </kwd><kwd>
                <named-content content-type="order">Poales</named-content>
              </kwd><kwd>
                <named-content content-type="family">Poaceae</named-content>
              </kwd></kwd-group><mixed-citation publication-type="journal"><person-group><name><surname>Peterson</surname><given-names>Paul M.</given-names></name><name><surname>Herrera Arrieta</surname><given-names>Yolanda</given-names></name><name><surname>Lobo Cabezas</surname><given-names>Silvia</given-names></name><name><surname>Romaschenko</surname><given-names>Konstantin</given-names></name></person-group><article-title>﻿Taxonomic revision of <italic><tp:taxon-name><tp:taxon-name-part taxon-name-part-type="genus" reg="Muhlenbergia">Muhlenbergia</tp:taxon-name-part></tp:taxon-name></italic> (<tp:taxon-name><tp:taxon-name-part taxon-name-part-type="family">Poaceae</tp:taxon-name-part></tp:taxon-name>, <tp:taxon-name><tp:taxon-name-part taxon-name-part-type="subfamily">Chloridoideae</tp:taxon-name-part></tp:taxon-name>, <tp:taxon-name><tp:taxon-name-part taxon-name-part-type="tribe">Cynodonteae</tp:taxon-name-part></tp:taxon-name>, <tp:taxon-name><tp:taxon-name-part taxon-name-part-type="subtribe">Muhlenbergiinae</tp:taxon-name-part></tp:taxon-name>) in Central America: phylogeny and classification</article-title><source>PhytoKeys</source><day>03</day><month>08</month><year>2023</year><volume>230</volume><fpage>1</fpage><lpage>106</lpage><pub-id pub-id-type="doi">10.3897/phytokeys.230.103882</pub-id></mixed-citation></tp:treatment-meta><tp:nomenclature><label>﻿27.</label><tp:taxon-name>
              <object-id xmlns:xlink="http://www.w3.org/1999/xlink" content-type="arpha" xlink:type="simple">E92A8C8E-D135-5079-B1EB-8C6517F979F8</object-id>
              <tp:taxon-name-part taxon-name-part-type="genus" reg="Muhlenbergia">Muhlenbergia</tp:taxon-name-part>
              <tp:taxon-name-part taxon-name-part-type="species" reg="ramulosa">ramulosa</tp:taxon-name-part>
            </tp:taxon-name><tp:taxon-authority>(Kunth) Swallen, Contr. U.S. Natl. Herb. 29(4): 205. 1947.</tp:taxon-authority><xref ref-type="fig" rid="F19">Fig. 19A–D</xref><tp:nomenclature-citation-list><tp:nomenclature-citation><tp:taxon-name>
                  <tp:taxon-name-part taxon-name-part-type="genus" reg="Vilfa">Vilfa</tp:taxon-name-part>
                  <tp:taxon-name-part taxon-name-part-type="species" reg="ramulosa">ramulosa</tp:taxon-name-part>
                </tp:taxon-name><comment>Kunth, Nov. Gen. &amp; Sp. 1: 137. 1815. Type: México, Jorulla, <italic>F.W.H.A. Humboldt &amp; A.J.A. Bonpland s.n.</italic> (lectotype: P-HBK! designated in Peterson and Annable, Syst. Bot. Monographs 31: 77. 1991; isolectotypes: B-WILLD!, US! fragm ex P). ≡ <tp:taxon-name><tp:taxon-name-part taxon-name-part-type="genus" reg="Sporobolus">Sporobolus</tp:taxon-name-part><tp:taxon-name-part taxon-name-part-type="species" reg="ramulosus">ramulosus</tp:taxon-name-part></tp:taxon-name> (Kunth) Kunth, Rev. Gram. 1: 68. 1829. Basionym.</comment></tp:nomenclature-citation><tp:nomenclature-citation><tp:taxon-name>
                  <tp:taxon-name-part taxon-name-part-type="status">=</tp:taxon-name-part>
                  <tp:taxon-name-part taxon-name-part-type="genus" reg="Sporobolus">Sporobolus</tp:taxon-name-part>
                  <tp:taxon-name-part taxon-name-part-type="species" reg="wolfii">wolfii</tp:taxon-name-part>
                </tp:taxon-name><comment> Vasey, Bull. Torrey Bot. Club 10: 52. 1883. Type: U.S.A., Colorado, Twin Lakes, 1873, <italic>J. Wolf 1077</italic> (holotype: US!; isotypes: MO!, NY!, US!). ≡ <tp:taxon-name><tp:taxon-name-part taxon-name-part-type="genus" reg="Muhlenbergia">Muhlenbergia</tp:taxon-name-part><tp:taxon-name-part taxon-name-part-type="species" reg="wolfii">wolfii</tp:taxon-name-part></tp:taxon-name> (Vasey) Rydberg, Bull. Torrey Bot. Club 32: 600. 1905. </comment></tp:nomenclature-citation></tp:nomenclature-citation-list></tp:nomenclature><tp:treatment-sec sec-type="description" id="SECID0EPGDM"><title>Description.</title><p><bold><italic>Annuals</italic></bold>; delicate, slender, often purplish. <bold><italic>Culms</italic></bold> (3–)5–25 cm tall, erect or spreading, geniculate, branched at the base, glabrous to minutely scaberulous below the nodes, branching below, striate, 0.2–0.3 mm in diameter just below the inflorescence; internodes 3–40 mm long. <bold><italic>Leaf sheaths</italic></bold> 3–30 mm long, usually shorter than the internodes, glabrous to minutely scaberulous, margins hyaline, scaberulous; <bold><italic>ligules</italic></bold> 0.2–0.5 mm long, hyaline, apex truncate, ciliate, without lateral lobes (auricles), margins entire; <bold><italic>blades</italic></bold> 5–30 cm long, 0.8–1.2 mm wide, involute or flat, minutely puberulent above, glabrous below. <bold><italic>Panicles</italic></bold> (1–)2–9 cm long, 0.6–2.7 cm wide, ovoid or deltoid, sparsely flowered; <bold><italic>primary branches</italic></bold> (0.5–)1–3.2 cm long, ascending to spreading (open) or closely appressed; <bold><italic>pedicels</italic></bold> 1–3 mm long, glabrous or scabrous, rigid. <bold><italic>Spikelets</italic></bold> 0.8–1.3 mm long, erect; <bold><italic>glumes</italic></bold> 0.4–0.7 mm long, equal, 1-veined, glabrous, whitish, obtuse or subacute, awnless; <bold><italic>lemmas</italic></bold> 0.8–1.3 mm long, oval, plump, with mottled with dark greenish-black areas and greenish-white or ochroleucous areas, inflated at maturity, glabrous or appressed-pubescent on margins and midvein, apex acute, awnless; <bold><italic>paleas</italic></bold> 0.7–1.3 mm long, oval; <bold><italic>anthers</italic></bold> 0.2–0.3 mm long, purplish. <bold><italic>Caryopses</italic></bold> 0.5–1 mm long, ellipsoid, brownish to purplish. <italic>n</italic> = 10.</p><fig id="F19" position="float" orientation="portrait"><object-id xmlns:xlink="http://www.w3.org/1999/xlink" content-type="doi" xlink:type="simple">10.3897/phytokeys.230.103882.figure19</object-id><object-id xmlns:xlink="http://www.w3.org/1999/xlink" content-type="arpha" xlink:type="simple">DFD2F7AB-D424-5251-9314-171EBF18A866</object-id><label>Figure 19.</label><caption><p><bold>A–D</bold><italic><tp:taxon-name><tp:taxon-name-part taxon-name-part-type="genus" reg="Muhlenbergia">Muhlenbergia</tp:taxon-name-part><tp:taxon-name-part taxon-name-part-type="species" reg="ramulosa">ramulosa</tp:taxon-name-part></tp:taxon-name></italic> (Kunth) Swallen <bold>A</bold> habit <bold>B</bold> floret <bold>C</bold> glumes <bold>D</bold> ligule <bold>E–H</bold><italic><tp:taxon-name><tp:taxon-name-part taxon-name-part-type="genus" reg="Muhlenbergia">Muhlenbergia</tp:taxon-name-part><tp:taxon-name-part taxon-name-part-type="species" reg="tenuissima">tenuissima</tp:taxon-name-part></tp:taxon-name></italic> (J. Presl) Kunth <bold>E</bold> habit <bold>F</bold> floret <bold>G</bold> glumes <bold>H</bold> ligule. <bold>A</bold> drawn from <italic>P.M. Peterson &amp; C.R. Annable 5602</italic> (US-3182911) <bold>B–D</bold> drawn from <italic>P.M. Peterson &amp; C.R. Annable 4661</italic> (US, WS) <bold>E–H</bold> drawn from <italic>P.M. Peterson &amp; C.R. Annable 4751</italic> (US, WS).</p></caption><graphic xmlns:xlink="http://www.w3.org/1999/xlink" xlink:href="phytokeys-230-001_article-103882__-g019.jpg" position="float" orientation="portrait" xlink:type="simple" id="oo_887887.jpg"><uri content-type="original_file" xlink:type="simple">https://binary.pensoft.net/fig/887887</uri></graphic></fig></tp:treatment-sec><tp:treatment-sec sec-type="distribution" id="SECID0EELDM"><title>Distribution.</title><p><italic><tp:taxon-name><tp:taxon-name-part taxon-name-part-type="genus" reg="Muhlenbergia">Muhlenbergia</tp:taxon-name-part><tp:taxon-name-part taxon-name-part-type="species" reg="ramulosa">ramulosa</tp:taxon-name-part></tp:taxon-name></italic> ranges from the southwestern United States, México, Central America (Guatemala and Costa Rica), and Argentina (<xref ref-type="bibr" rid="B27">Peterson and Annable 1991</xref>).</p></tp:treatment-sec><tp:treatment-sec sec-type="ecology" id="SECID0EZLDM"><title>Ecology.</title><p>It occurs in open pine-oak and tropical forests; 1620–3400 m.</p></tp:treatment-sec><tp:treatment-sec sec-type="comments" id="SECID0E5LDM"><title>Comments.</title><p><italic><tp:taxon-name><tp:taxon-name-part taxon-name-part-type="genus" reg="Muhlenbergia">Muhlenbergia</tp:taxon-name-part><tp:taxon-name-part taxon-name-part-type="species" reg="ramulosa">ramulosa</tp:taxon-name-part></tp:taxon-name></italic> does not align within the five existing subgenera but is instead sister to the common ancestor shared between the well supported clades of all species in <tp:taxon-name><tp:taxon-name-part taxon-name-part-type="genus" reg="Muhlenbergia">M.</tp:taxon-name-part><tp:taxon-name-part taxon-name-part-type="infraspecific-rank">subg.</tp:taxon-name-part><tp:taxon-name-part taxon-name-part-type="subgenus" reg="Bealia">Bealia</tp:taxon-name-part></tp:taxon-name> and in <tp:taxon-name><tp:taxon-name-part taxon-name-part-type="genus" reg="Muhlenbergia">M.</tp:taxon-name-part><tp:taxon-name-part taxon-name-part-type="infraspecific-rank">subg.</tp:taxon-name-part><tp:taxon-name-part taxon-name-part-type="subgenus" reg="Trichochloa">Trichochloa</tp:taxon-name-part></tp:taxon-name> (<xref ref-type="bibr" rid="B41">Peterson et al. 2021</xref>). We place <italic><tp:taxon-name><tp:taxon-name-part taxon-name-part-type="genus" reg="Muhlenbergia">M.</tp:taxon-name-part><tp:taxon-name-part taxon-name-part-type="species" reg="ramulosa">ramulosa</tp:taxon-name-part></tp:taxon-name></italic> in a separate subgenus, <tp:taxon-name><tp:taxon-name-part taxon-name-part-type="genus" reg="Muhlenbergia">M.</tp:taxon-name-part><tp:taxon-name-part taxon-name-part-type="infraspecific-rank">subg.</tp:taxon-name-part><tp:taxon-name-part taxon-name-part-type="subgenus" reg="Ramulosae">Ramulosae</tp:taxon-name-part></tp:taxon-name> P.M. Peterson below.</p></tp:treatment-sec><tp:treatment-sec sec-type="material" id="SECID0ELODM"><title>Specimens examined.</title><p>Costa Rica. <bold>Cartago</bold>: Oreamuno, Volcán Iraza, devastated area at end of Park Road above Sanitario Duran, growing on ash <italic>R.W. Pohl 14209</italic> (MO); Cordillera Central, lower slopes of Volcan Irazu, 1 km below San Juan de Chicoa, <italic>R.W. Pohl &amp; G. Davidse 11417</italic> (US, CR); Cráter del Volcan Irazú, <italic>O. Jimenez 1151</italic> (US, CR). Guatemala. <bold>Chimaltenango</bold>: Chichavac, <italic>A.F. Skutch 665</italic> (US). <bold>Huehuetenango</bold>: Santa Eulalia, Sierra de los Cuchumatanes, 13 mi NW of Santa Eulalia on road to San Mateo Ixtatán, moist meadow, associates: <italic><tp:taxon-name><tp:taxon-name-part taxon-name-part-type="genus" reg="Sibbaldia">Sibbaldia</tp:taxon-name-part></tp:taxon-name></italic> and <italic><tp:taxon-name><tp:taxon-name-part taxon-name-part-type="genus" reg="Deschampsia">Deschampsia</tp:taxon-name-part></tp:taxon-name></italic>, <italic>P.M. Peterson &amp; C.R. Annable 4693</italic> (GH, MO, NY, US, WS); meadow at Tojiah on Hwy 9N, <italic>P.M. Peterson &amp; C.R. Annable 4696</italic> (NY, US. WS); 3mi SW of Tojiah on Hwy 9N, <italic>P.M. Peterson &amp; C.R. Annable 4699</italic> (NY, US, WS); Todos Santos Cuchumatan, cerca de la Torre, <italic>J.R. Gálvez et al. 96.5812</italic> (MO); between Tojiah and Chemal at km 319.5 on Ruta Nacional 9N, <italic>J.H. Beaman 3876</italic> (US). <bold>Quetzaltenango</bold>: Cerro Calel, <italic>M. de Koninck</italic> 153 (US). <bold>Sacatepequez</bold>: Volcán de Acatenango, <italic>M. Véliz et al. 10292</italic> (MEXU, MO); Volcano de Agua, <italic>A.S. Hitchcock 9125</italic> (US). Mexico. <bold>Chiapas</bold>: NW de Motzintla de Mendoza on road to El Porvenir, <italic>P.M. Peterson &amp; C.R. Annable 4711</italic> (US, MO); 13 mi NW of Motozintla de Mendoza off road to El Porvenir, <italic>P.M. Peterson &amp; C.R. Annable 4715</italic> (GH, MICH, MO, NY, RSA, UC, US, WS). Sierra Madre, <italic>C.G. Pringle 1425</italic> (MEXU).</p></tp:treatment-sec><ref-list><ref id="B27"><mixed-citation xmlns:xlink="http://www.w3.org/1999/xlink" xlink:type="simple"><person-group><name name-style="western"><surname>Peterson</surname><given-names>PM</given-names></name><name name-style="western"><surname>Annable</surname><given-names>CR</given-names></name></person-group> (<year>1991</year>) <article-title>Systematics of the annual species of <italic><tp:taxon-name><tp:taxon-name-part taxon-name-part-type="genus">Muhlenbergia</tp:taxon-name-part></tp:taxon-name></italic> (<tp:taxon-name><tp:taxon-name-part taxon-name-part-type="family">Poaceae</tp:taxon-name-part></tp:taxon-name>-<tp:taxon-name><tp:taxon-name-part taxon-name-part-type="tribe">Eragrostideae</tp:taxon-name-part></tp:taxon-name>).</article-title><source>Systematic Botany Monographs</source><volume>31</volume>: <fpage>1</fpage>–<lpage>109</lpage>. <ext-link xlink:href="10.2307/25027794" ext-link-type="doi" xlink:type="simple">https://doi.org/10.2307/25027794</ext-link></mixed-citation></ref><ref id="B41"><mixed-citation xmlns:xlink="http://www.w3.org/1999/xlink" xlink:type="simple"><person-group><name name-style="western"><surname>Peterson</surname><given-names>PM</given-names></name><name name-style="western"><surname>Roquet</surname><given-names>C</given-names></name><name name-style="western"><surname>Romaschenko</surname><given-names>K</given-names></name><name name-style="western"><surname>Herrera Arrieta</surname><given-names>Y</given-names></name><name name-style="western"><surname>Susanna</surname><given-names>A</given-names></name></person-group> (<year>2021</year>) <article-title>A biogeographical analysis of <italic><tp:taxon-name><tp:taxon-name-part taxon-name-part-type="genus">Muhlenbergia</tp:taxon-name-part></tp:taxon-name></italic> (<tp:taxon-name><tp:taxon-name-part taxon-name-part-type="family">Poaceae</tp:taxon-name-part></tp:taxon-name>: <tp:taxon-name><tp:taxon-name-part taxon-name-part-type="subfamily">Chloridoideae</tp:taxon-name-part></tp:taxon-name>: <tp:taxon-name><tp:taxon-name-part taxon-name-part-type="tribe">Cynodonteae</tp:taxon-name-part></tp:taxon-name>: <tp:taxon-name><tp:taxon-name-part taxon-name-part-type="subtribe">Muhlenbergiinae</tp:taxon-name-part></tp:taxon-name>).</article-title><source>Journal of Systematics and Evolution</source><volume>60</volume>(<issue>3</issue>): <fpage>621</fpage>–<lpage>629</lpage>. <ext-link xlink:href="10.1111/jse.12805" ext-link-type="doi" xlink:type="simple">https://doi.org/10.1111/jse.12805</ext-link></mixed-citation></ref></ref-list></tp:taxon-treatment>
