# Supplementary material for: ﻿Taxonomic revision of Muhlenbergia (Poaceae, Chloridoideae, Cynodonteae, Muhlenbergiinae) in Central America: phylogeny and classification
Source: PhytoKeys. 2023 Aug 3;230:1–106. doi: 10.3897/phytokeys.230.103882 (PMC10416094; doi:10.3897/phytokeys.230.103882)
Supplement: XML Treatment for Muhlenbergia rigida [file phytokeys.230.103882-treatment29.xml]

<!DOCTYPE tp:taxon-treatment
  PUBLIC "-//TaxonX//DTD Taxonomic Treatment Publishing DTD v0 20100105//EN" "tax-treatment-NSO.dtd">
<tp:taxon-treatment xmlns:tp="http://www.plazi.org/taxpub"><tp:treatment-meta><kwd-group><label>Taxon classification</label><kwd>
                <named-content content-type="kingdom">Plantae</named-content>
              </kwd><kwd>
                <named-content content-type="order">Poales</named-content>
              </kwd><kwd>
                <named-content content-type="family">Poaceae</named-content>
              </kwd></kwd-group><mixed-citation publication-type="journal"><person-group><name><surname>Peterson</surname><given-names>Paul M.</given-names></name><name><surname>Herrera Arrieta</surname><given-names>Yolanda</given-names></name><name><surname>Lobo Cabezas</surname><given-names>Silvia</given-names></name><name><surname>Romaschenko</surname><given-names>Konstantin</given-names></name></person-group><article-title>﻿Taxonomic revision of <italic><tp:taxon-name><tp:taxon-name-part taxon-name-part-type="genus" reg="Muhlenbergia">Muhlenbergia</tp:taxon-name-part></tp:taxon-name></italic> (<tp:taxon-name><tp:taxon-name-part taxon-name-part-type="family">Poaceae</tp:taxon-name-part></tp:taxon-name>, <tp:taxon-name><tp:taxon-name-part taxon-name-part-type="subfamily">Chloridoideae</tp:taxon-name-part></tp:taxon-name>, <tp:taxon-name><tp:taxon-name-part taxon-name-part-type="tribe">Cynodonteae</tp:taxon-name-part></tp:taxon-name>, <tp:taxon-name><tp:taxon-name-part taxon-name-part-type="subtribe">Muhlenbergiinae</tp:taxon-name-part></tp:taxon-name>) in Central America: phylogeny and classification</article-title><source>PhytoKeys</source><day>03</day><month>08</month><year>2023</year><volume>230</volume><fpage>1</fpage><lpage>106</lpage><pub-id pub-id-type="doi">10.3897/phytokeys.230.103882</pub-id></mixed-citation></tp:treatment-meta><tp:nomenclature><label>﻿28.</label><tp:taxon-name>
              <object-id xmlns:xlink="http://www.w3.org/1999/xlink" content-type="arpha" xlink:type="simple">D1304184-E2B8-5E13-AF90-91DD0860632F</object-id>
              <tp:taxon-name-part taxon-name-part-type="genus" reg="Muhlenbergia">Muhlenbergia</tp:taxon-name-part>
              <tp:taxon-name-part taxon-name-part-type="species" reg="rigida">rigida</tp:taxon-name-part>
            </tp:taxon-name><tp:taxon-authority>(Kunth) Kunth, Révis. Gramin. 1: 63. 1829.</tp:taxon-authority><xref ref-type="fig" rid="F13">Fig. 13A–G</xref><tp:nomenclature-citation-list><tp:nomenclature-citation><tp:taxon-name>
                  <tp:taxon-name-part taxon-name-part-type="genus" reg="Podosemum">Podosemum</tp:taxon-name-part>
                  <tp:taxon-name-part taxon-name-part-type="species" reg="rigidum">rigidum</tp:taxon-name-part>
                </tp:taxon-name><comment>Kunth, Nov. Gen. Sp. (quarto ed.) 1: 129. 1816. Type: México, Guanajuato, near Guanajuato, Sep, <italic>F.W.H.A. Humboldt &amp; A.J.A. Bonpland s.n.</italic> (holotype: P!; isotypes: BAA!, US-91920 fragm. ex P!). ≡ <tp:taxon-name><tp:taxon-name-part taxon-name-part-type="genus" reg="Trichochloa">Trichochloa</tp:taxon-name-part><tp:taxon-name-part taxon-name-part-type="species" reg="rigida">rigida</tp:taxon-name-part></tp:taxon-name> (Kunth) Roem. &amp; Schult., Syst. Veg. 2: 386. 1817. ≡ <tp:taxon-name><tp:taxon-name-part taxon-name-part-type="genus" reg="Agrostis">Agrostis</tp:taxon-name-part><tp:taxon-name-part taxon-name-part-type="species" reg="rigida">rigida</tp:taxon-name-part></tp:taxon-name> (Kunth) Spreng., Syst. Veg. 1: 262. 1825. Basionym.</comment></tp:nomenclature-citation><tp:nomenclature-citation><tp:taxon-name>
                  <tp:taxon-name-part taxon-name-part-type="status">=</tp:taxon-name-part>
                  <tp:taxon-name-part taxon-name-part-type="genus" reg="Podosemum">Podosemum</tp:taxon-name-part>
                  <tp:taxon-name-part taxon-name-part-type="species" reg="elegans">elegans</tp:taxon-name-part>
                </tp:taxon-name><comment> Kunth, Nov. Gen. Sp. (quarto ed.) 1: 130. 1816. Type: Ecuador, Chimborazo, Paramo de las Puntas &amp; Pomallacta, Jun, <italic>F.W.H.A. Humboldt &amp; A.J.A. Bonpland s.n.</italic> (holotype: P!; isotype: BAA!). ≡ <tp:taxon-name><tp:taxon-name-part taxon-name-part-type="genus" reg="Trichochloa">Trichochloa</tp:taxon-name-part><tp:taxon-name-part taxon-name-part-type="species" reg="elegans">elegans</tp:taxon-name-part></tp:taxon-name> (Kunth) Roem. &amp; Schult., Syst. Veg. 2: 387. 1817. ≡ <tp:taxon-name><tp:taxon-name-part taxon-name-part-type="genus" reg="Agrostis">Agrostis</tp:taxon-name-part><tp:taxon-name-part taxon-name-part-type="species" reg="quitensis">quitensis</tp:taxon-name-part></tp:taxon-name> Spreng., Syst. Veg. 1: 262. 1825. </comment></tp:nomenclature-citation><tp:nomenclature-citation><tp:taxon-name>
                  <tp:taxon-name-part taxon-name-part-type="status">=</tp:taxon-name-part>
                  <tp:taxon-name-part taxon-name-part-type="genus" reg="Podosemum">Podosemum</tp:taxon-name-part>
                  <tp:taxon-name-part taxon-name-part-type="species" reg="glabratum">glabratum</tp:taxon-name-part>
                </tp:taxon-name><comment> Kunth, Nov. Gen. Sp. (quarto ed.) 1: 130. 1816. Type: México, Santa Rosa de la Sierra and Cañada de Acabuca, Sep, <italic>F.W.H.A. Humboldt &amp; A.J.A. Bonpland s.n.</italic> (holotype: P-Bonpl!; isotype: US-91921 fragm. ex P-Bonpl!). ≡ <tp:taxon-name><tp:taxon-name-part taxon-name-part-type="genus" reg="Trichochloa">Trichochloa</tp:taxon-name-part><tp:taxon-name-part taxon-name-part-type="species" reg="glabrata">glabrata</tp:taxon-name-part></tp:taxon-name> (Kunth) Roem. &amp; Schult., Syst. Veg. 2: 387. 1817. ≡ <tp:taxon-name><tp:taxon-name-part taxon-name-part-type="genus" reg="Agrostis">Agrostis</tp:taxon-name-part><tp:taxon-name-part taxon-name-part-type="species" reg="glabrata">glabrata</tp:taxon-name-part></tp:taxon-name> (Kunth) Spreng., Syst. Veg. 1: 262. 1825. </comment></tp:nomenclature-citation><tp:nomenclature-citation><tp:taxon-name>
                  <tp:taxon-name-part taxon-name-part-type="status">=</tp:taxon-name-part>
                  <tp:taxon-name-part taxon-name-part-type="genus" reg="Muhlenbergia">Muhlenbergia</tp:taxon-name-part>
                  <tp:taxon-name-part taxon-name-part-type="species" reg="berlandieri">berlandieri</tp:taxon-name-part>
                </tp:taxon-name><comment> Trin., Mém. Acad. Imp. Sci. Saint-Pétersbourg, Sér. 6, Sci. Math., Seconde Pt. Sci. Nat. 6,4(3-4): 299. 1841. Type: México, Distrito Federal, Mountains near México, Aug 1827, <italic>J.L. Berlandier 676</italic>, <italic>684</italic> (lectotype: LE-TRIN-1487.01! designated by Peterson et al. in PhytoKeys 114: 195. 2018; isolectotypes [all <italic>Berlandier 676</italic>]: COL-000006382 [image!]; P-00644117 [image!], P-00644119 [image!], US-2557457!, US-87241 fragm!, W-239604!, W-0029177 [image!]). </comment></tp:nomenclature-citation><tp:nomenclature-citation><tp:taxon-name>
                  <tp:taxon-name-part taxon-name-part-type="status">=</tp:taxon-name-part>
                  <tp:taxon-name-part taxon-name-part-type="genus" reg="Muhlenbergia">Muhlenbergia</tp:taxon-name-part>
                  <tp:taxon-name-part taxon-name-part-type="species" reg="affinis">affinis</tp:taxon-name-part>
                </tp:taxon-name><comment> Trin., Mém. Acad. Imp. Sci. Saint-Pétersbourg, Sér. 6, Sci. Math., Seconde Pt. Sci. Nat. 6,4(3-4): 301. 1841. Type: México, México, Toluca, <italic>J.L. Berlandier 1083</italic> (lectotype: P-00644141 [image!] designated by Peterson et al. in PhytoKeys 114: 195. 2018; isolectotypes: G-00099411 [image!], G-00099410 [image!], G-00099409 [image!], LE-TRIN-1485.01 fragm.!, P-00644142 [image!], US-87237 fragm.!). ≡ <tp:taxon-name><tp:taxon-name-part taxon-name-part-type="genus" reg="Podosemum">Podosemum</tp:taxon-name-part><tp:taxon-name-part taxon-name-part-type="species" reg="affine">affine</tp:taxon-name-part></tp:taxon-name> (Trin.) Bush, Amer. Midl. Naturalist 7(2):40. 1921. </comment></tp:nomenclature-citation><tp:nomenclature-citation><tp:taxon-name>
                  <tp:taxon-name-part taxon-name-part-type="status">=</tp:taxon-name-part>
                  <tp:taxon-name-part taxon-name-part-type="genus" reg="Muhlenbergia">Muhlenbergia</tp:taxon-name-part>
                  <tp:taxon-name-part taxon-name-part-type="species" reg="phragmitoides">phragmitoides</tp:taxon-name-part>
                </tp:taxon-name><comment> Griseb., Abh. Königl. Ges. Wiss. Göttingen 19: 255. 1874. Type: Argentina, Tucumán: Cuesta de Anfama, Sierra de Tucumán, 23 Mar 1872, <italic>P.G. Lorentz 79</italic> (lectotype: GOET-006649 [image!] designated by Peterson et al. in PhytoKeys 114: 195. 2018; isolectotypes: BAA-00002225 [image!], CORD-00004622 [image!], GOET-006648 [image!], SI-002780 [image!], US-91911 fragm. ex GOET!). </comment></tp:nomenclature-citation><tp:nomenclature-citation><tp:taxon-name>
                  <tp:taxon-name-part taxon-name-part-type="status">=</tp:taxon-name-part>
                  <tp:taxon-name-part taxon-name-part-type="genus" reg="Muhlenbergia">Muhlenbergia</tp:taxon-name-part>
                  <tp:taxon-name-part taxon-name-part-type="species" reg="elegans">elegans</tp:taxon-name-part>
                  <tp:taxon-name-part taxon-name-part-type="infraspecific-rank">var.</tp:taxon-name-part>
                  <tp:taxon-name-part taxon-name-part-type="variety" reg="atroviolacea">atroviolacea</tp:taxon-name-part>
                </tp:taxon-name><comment> Kuntze, Revis. Gen. Pl. 3(3): 357. 1898. Type: Bolivia, Cochabamba, 3000 m, 26 Mar 1892, <italic>O. Kuntze s.n.</italic> lectotype: NY-00381485 [image!] designated by Peterson et al. in PhytoKeys 114: 195. 2018. </comment></tp:nomenclature-citation><tp:nomenclature-citation><tp:taxon-name>
                  <tp:taxon-name-part taxon-name-part-type="status">=</tp:taxon-name-part>
                  <tp:taxon-name-part taxon-name-part-type="genus" reg="Muhlenbergia">Muhlenbergia</tp:taxon-name-part>
                  <tp:taxon-name-part taxon-name-part-type="species" reg="elegans">elegans</tp:taxon-name-part>
                  <tp:taxon-name-part taxon-name-part-type="infraspecific-rank">var.</tp:taxon-name-part>
                  <tp:taxon-name-part taxon-name-part-type="variety" reg="subviridis">subviridis</tp:taxon-name-part>
                </tp:taxon-name><comment> Kuntze, Revis. Gen. Pl. 3(3): 357. 1898. Type: Bolivia, Tunari Mts, 1600 m, <italic>O. Kuntze</italic> (lectotype: NY-00381486 [image!] designated by Peterson et al. in PhytoKeys 114: 195. 2018). </comment></tp:nomenclature-citation><tp:nomenclature-citation><tp:taxon-name>
                  <tp:taxon-name-part taxon-name-part-type="status">=</tp:taxon-name-part>
                  <tp:taxon-name-part taxon-name-part-type="genus" reg="Muhlenbergia">Muhlenbergia</tp:taxon-name-part>
                  <tp:taxon-name-part taxon-name-part-type="species" reg="metcalfei">metcalfei</tp:taxon-name-part>
                </tp:taxon-name><comment> M.E. Jones, Contr. W. Bot. 14: 12. 1912. Type: USA, New Mexico: Grant Co., Santa Rita Mountains, in and around S end of the Black Range, 7000 ft, 9 Oct 1904, <italic>O.B. Metcalf 1485</italic> (holotype: POM-116640!; isotypes: GH-00023980 [image!], MO!, US!). </comment></tp:nomenclature-citation><tp:nomenclature-citation><tp:taxon-name>
                  <tp:taxon-name-part taxon-name-part-type="status">=</tp:taxon-name-part>
                  <tp:taxon-name-part taxon-name-part-type="genus" reg="Muhlenbergia">Muhlenbergia</tp:taxon-name-part>
                  <tp:taxon-name-part taxon-name-part-type="species" reg="holwayorum">holwayorum</tp:taxon-name-part>
                </tp:taxon-name><comment> Hitchc., Contr. U.S. Natl. Herb. 24(8): 389. 1927. Type: Bolivia, Sorata, 16 Apr 1920, E.W.D. Holway &amp; M.M. Holway 530 (holotype: US-1108445!). </comment></tp:nomenclature-citation></tp:nomenclature-citation-list></tp:nomenclature><tp:treatment-sec sec-type="description" id="SECID0EN2DM"><title>Description.</title><p>Densely caespitose <bold><italic>perennials</italic></bold>. <bold><italic>Culms</italic></bold> 40–100 cm tall, stiffly erect, glabrous to scaberulous below the basal, terete nodes, usually 1 node per culm; <bold><italic>internodes</italic></bold> mostly glabrous. <bold><italic>Leaf sheaths</italic></bold> 2–30 cm long, longer than the internodes, glabrous to scaberulous, rounded near base; <bold><italic>ligules</italic></bold> (1–)3–6(–8) mm long, often lacerate, firmer below, strongly decurrent, apex obtuse to acute; <bold><italic>blades</italic></bold> 12–35 cm long, 1–3 mm wide, flat or involute, glabrous to scaberulous below and scaberulous to hirsutulous above. <bold><italic>Panicles</italic></bold> (4–)10–35 cm long, (2–)3–5(–12) cm wide, loosely contracted to open and lax, sometimes diffuse, reddish-purple; <bold><italic>primary branches</italic></bold> 0.4–10 cm long, sometimes capillary, ascending and spreading up to 80° from the rachises; <bold><italic>pedicels</italic></bold> 1–10 mm long, mostly longer than the spikelets. <bold><italic>Spikelets</italic></bold> 3.5–5 mm long, reddish-purple; <bold><italic>glumes</italic></bold> 1–1.7(–2) mm long, much shorter than the floret, about equal, 1-veined, unawned, apex obtuse to subacute, sometimes hirsutulous, rarely mucronate; <bold><italic>lemmas</italic></bold> 3.5–5 mm long, narrow lanceolate, scaberulous to scabrous, purple, awned, callus with hairs up to 0.5 mm long, apex acuminate, the awns (8–)10–22 mm long, flexuous; <bold><italic>paleas</italic></bold> 3.5–5 mm long, narrow lanceolate, purple, scaberulous, apex acuminate; <bold><italic>anthers</italic></bold> 1.7–2.3 mm long, reddish-purple. <bold><italic>Caryopses</italic></bold> 2–3.5 mm long, fusiform, brownish. 2<italic>n</italic> = 40, 44.</p></tp:treatment-sec><tp:treatment-sec sec-type="distribution" id="SECID0EL4DM"><title>Distribution.</title><p><italic><tp:taxon-name><tp:taxon-name-part taxon-name-part-type="genus" reg="Muhlenbergia">Muhlenbergia</tp:taxon-name-part><tp:taxon-name-part taxon-name-part-type="species" reg="rigida">rigida</tp:taxon-name-part></tp:taxon-name></italic> ranges from Arizona, New Mexico, and southwestern Texas, throughout México, Guatemala, and Honduras to South America where it occurs along the Andes from Columbia, Venezuela, Ecuador, Bolivia, Peru, and Argentina (<xref ref-type="bibr" rid="B34">Peterson et al. 2001</xref>).</p></tp:treatment-sec><tp:treatment-sec sec-type="ecology" id="SECID0EA5DM"><title>Ecology.</title><p>This species occurs on rocky slopes, ravines, and sandy, gravelly slopes derived from granitic and calcareous substrates associated with <italic><tp:taxon-name><tp:taxon-name-part taxon-name-part-type="genus" reg="Acacia">Acacia</tp:taxon-name-part></tp:taxon-name></italic>, <italic><tp:taxon-name><tp:taxon-name-part taxon-name-part-type="genus" reg="Agave">Agave</tp:taxon-name-part></tp:taxon-name></italic>, <italic><tp:taxon-name><tp:taxon-name-part taxon-name-part-type="genus" reg="Aristida">Aristida</tp:taxon-name-part></tp:taxon-name></italic>, <italic><tp:taxon-name><tp:taxon-name-part taxon-name-part-type="genus" reg="Aristida">A.</tp:taxon-name-part><tp:taxon-name-part taxon-name-part-type="species" reg="adscensionis">adscensionis</tp:taxon-name-part></tp:taxon-name></italic>, <italic><tp:taxon-name><tp:taxon-name-part taxon-name-part-type="genus" reg="Baccharis">Baccharis</tp:taxon-name-part></tp:taxon-name></italic>, <italic><tp:taxon-name><tp:taxon-name-part taxon-name-part-type="genus" reg="Berberis">Berberis</tp:taxon-name-part></tp:taxon-name></italic>, <italic><tp:taxon-name><tp:taxon-name-part taxon-name-part-type="genus" reg="Bidens">Bidens</tp:taxon-name-part></tp:taxon-name></italic>, <italic><tp:taxon-name><tp:taxon-name-part taxon-name-part-type="genus" reg="Bouteloua">Bouteloua</tp:taxon-name-part><tp:taxon-name-part taxon-name-part-type="species" reg="curtipendula">curtipendula</tp:taxon-name-part></tp:taxon-name></italic> (Michx.) Torr., <italic><tp:taxon-name><tp:taxon-name-part taxon-name-part-type="genus" reg="Caesalpinia">Caesalpinia</tp:taxon-name-part></tp:taxon-name></italic>, <italic><tp:taxon-name><tp:taxon-name-part taxon-name-part-type="genus" reg="Colletia">Colletia</tp:taxon-name-part><tp:taxon-name-part taxon-name-part-type="species" reg="spinosissima">spinosissima</tp:taxon-name-part></tp:taxon-name></italic>, <italic><tp:taxon-name><tp:taxon-name-part taxon-name-part-type="genus" reg="Cortaderia">Cortaderia</tp:taxon-name-part><tp:taxon-name-part taxon-name-part-type="species" reg="bifida">bifida</tp:taxon-name-part></tp:taxon-name></italic>, <italic><tp:taxon-name><tp:taxon-name-part taxon-name-part-type="genus" reg="Cortaderia">C.</tp:taxon-name-part><tp:taxon-name-part taxon-name-part-type="species" reg="jubata">jubata</tp:taxon-name-part></tp:taxon-name></italic>, <italic><tp:taxon-name><tp:taxon-name-part taxon-name-part-type="genus" reg="Desmodium">Desmodium</tp:taxon-name-part></tp:taxon-name></italic>, <italic><tp:taxon-name><tp:taxon-name-part taxon-name-part-type="genus" reg="Dodonaea">Dodonaea</tp:taxon-name-part><tp:taxon-name-part taxon-name-part-type="species" reg="viscosa">viscosa</tp:taxon-name-part></tp:taxon-name></italic>, <italic><tp:taxon-name><tp:taxon-name-part taxon-name-part-type="genus" reg="Ephedra">Ephedra</tp:taxon-name-part></tp:taxon-name></italic>, <italic><tp:taxon-name><tp:taxon-name-part taxon-name-part-type="genus" reg="Eragrostis">Eragrostis</tp:taxon-name-part></tp:taxon-name></italic>, <italic><tp:taxon-name><tp:taxon-name-part taxon-name-part-type="genus" reg="Eucalyptis">Eucalyptis</tp:taxon-name-part></tp:taxon-name></italic>, <italic><tp:taxon-name><tp:taxon-name-part taxon-name-part-type="genus" reg="Eupatorium">Eupatorium</tp:taxon-name-part></tp:taxon-name></italic>, <italic><tp:taxon-name><tp:taxon-name-part taxon-name-part-type="genus" reg="Festuca">Festuca</tp:taxon-name-part></tp:taxon-name></italic>, <italic><tp:taxon-name><tp:taxon-name-part taxon-name-part-type="genus" reg="Fucaria">Fucaria</tp:taxon-name-part></tp:taxon-name></italic>, <italic><tp:taxon-name><tp:taxon-name-part taxon-name-part-type="genus" reg="Hypericum">Hypericum</tp:taxon-name-part></tp:taxon-name></italic>, <italic><tp:taxon-name><tp:taxon-name-part taxon-name-part-type="genus" reg="Jarava">Jarava</tp:taxon-name-part></tp:taxon-name></italic>, <italic><tp:taxon-name><tp:taxon-name-part taxon-name-part-type="genus" reg="Krameria">Krameria</tp:taxon-name-part></tp:taxon-name></italic>, <italic><tp:taxon-name><tp:taxon-name-part taxon-name-part-type="genus" reg="Lepechinia">Lepechinia</tp:taxon-name-part></tp:taxon-name></italic>, <italic><tp:taxon-name><tp:taxon-name-part taxon-name-part-type="genus" reg="Lupinus">Lupinus</tp:taxon-name-part></tp:taxon-name></italic>, <italic><tp:taxon-name><tp:taxon-name-part taxon-name-part-type="genus" reg="Lycium">Lycium</tp:taxon-name-part></tp:taxon-name></italic>, <italic><tp:taxon-name><tp:taxon-name-part taxon-name-part-type="genus" reg="Melinus">Melinus</tp:taxon-name-part><tp:taxon-name-part taxon-name-part-type="species" reg="minutiflora">minutiflora</tp:taxon-name-part></tp:taxon-name></italic>, <italic><tp:taxon-name><tp:taxon-name-part taxon-name-part-type="genus" reg="Mirabilis">Mirabilis</tp:taxon-name-part></tp:taxon-name></italic>, <italic><tp:taxon-name><tp:taxon-name-part taxon-name-part-type="genus" reg="Opuntia">Opuntia</tp:taxon-name-part></tp:taxon-name></italic>, <italic><tp:taxon-name><tp:taxon-name-part taxon-name-part-type="genus" reg="Paspalum">Paspalum</tp:taxon-name-part></tp:taxon-name></italic>, <italic><tp:taxon-name><tp:taxon-name-part taxon-name-part-type="genus" reg="Cenchrus">Cenchrus</tp:taxon-name-part><tp:taxon-name-part taxon-name-part-type="species" reg="clandestinus">clandestinus</tp:taxon-name-part></tp:taxon-name></italic>, <italic><tp:taxon-name><tp:taxon-name-part taxon-name-part-type="genus" reg="Peperomia">Peperomia</tp:taxon-name-part></tp:taxon-name></italic>, <italic><tp:taxon-name><tp:taxon-name-part taxon-name-part-type="genus" reg="Puya">Puya</tp:taxon-name-part></tp:taxon-name></italic>, <italic><tp:taxon-name><tp:taxon-name-part taxon-name-part-type="genus" reg="Salvia">Salvia</tp:taxon-name-part></tp:taxon-name></italic>, <italic><tp:taxon-name><tp:taxon-name-part taxon-name-part-type="genus" reg="Schinus">Schinus</tp:taxon-name-part><tp:taxon-name-part taxon-name-part-type="species" reg="molle">molle</tp:taxon-name-part></tp:taxon-name></italic> L., <italic><tp:taxon-name><tp:taxon-name-part taxon-name-part-type="genus" reg="Schizachyrium">Schizachyrium</tp:taxon-name-part></tp:taxon-name></italic>, <italic><tp:taxon-name><tp:taxon-name-part taxon-name-part-type="genus" reg="Sporobolus">Sporobolus</tp:taxon-name-part></tp:taxon-name></italic>, <italic><tp:taxon-name><tp:taxon-name-part taxon-name-part-type="genus" reg="Tillandsia">Tillandsia</tp:taxon-name-part></tp:taxon-name></italic>, and <italic><tp:taxon-name><tp:taxon-name-part taxon-name-part-type="genus" reg="Trichocereus">Trichocereus</tp:taxon-name-part></tp:taxon-name></italic>; 2000–3650 m.</p></tp:treatment-sec><tp:treatment-sec sec-type="comments" id="SECID0E2HEM"><title>Comments.</title><p>This species is highly variable and is one of the most common upland bunchgrasses forming almost pure stands in northern México, less common in Peru and South America where it is usually found in smaller populations.</p><p>Molecular DNA sequence analysis indicates <italic><tp:taxon-name><tp:taxon-name-part taxon-name-part-type="genus" reg="Muhlenbergia">M.</tp:taxon-name-part><tp:taxon-name-part taxon-name-part-type="species" reg="rigida">rigida</tp:taxon-name-part></tp:taxon-name></italic> lies within <tp:taxon-name><tp:taxon-name-part taxon-name-part-type="genus" reg="Muhlenbergia">Muhlenbergia</tp:taxon-name-part><tp:taxon-name-part taxon-name-part-type="infraspecific-rank">subg.</tp:taxon-name-part><tp:taxon-name-part taxon-name-part-type="subgenus" reg="Trichochloa">Trichochloa</tp:taxon-name-part></tp:taxon-name> and genetically is highly variable (<xref ref-type="bibr" rid="B38">Peterson et al. 2010b</xref>; <xref ref-type="bibr" rid="B41">Peterson et al. 2021</xref>).</p></tp:treatment-sec><tp:treatment-sec sec-type="material" id="SECID0ECJEM"><title>Specimens examined.</title><p>Guatemala. <bold>Huehuetenango</bold>: upper and off canyon near Huehuetenango, <italic>A.A. Beetle 6</italic> (MEXU). Honduras. <bold>Francisco Morazán</bold>: along road 13 km W of Mateo, <italic>R.W. Pohl 12737</italic> (CR). Mexico. <bold>Chiapas</bold>: <bold>Ococingo</bold>: a 4 km al S de Ejido Benemérito de las Américas camino a Flor de Cacao, <italic>E. Martínez 10785</italic> (ENCB); Arroyo del Rancho Pellizzi, al E de San Cristóbal, <italic>A. Méndez 9158</italic> (CIIDIR, MEXU). <bold>San Cristóbal de las Casas</bold>: 7 km E of San Cristóbal de las Casas, along the road to Zontehuitz, <italic>D.E. Breedlove 11155</italic> (ENCB); NE edge of San Cristobal de las Casas, <italic>D.E. Breedlove 53858</italic> (NY); Northeast edge of San Cristóbal Las Casas, <italic>D.E. Breedlove &amp; G. Davidse 54745</italic> (CAS, MO); East side of San Cristóbal Las Casas, <italic>D.E. Breedlove &amp; G. Davidse 52327</italic> (CAS, MO). <bold>San Fernando</bold>: Sobre cerro ubicado al E de la subestación de CFE, entrada por la zona de extración de arena, carretera Tuxtla-San Fernando, <italic>A. López C. 1359</italic> (HEM, MO). <bold>Tenejapa</bold>: barrio of Yashanal, paraje of Mastab, steep slope along the river of Chik Ha’, <italic>D.E. Breedlove 11125</italic> (ENCB). <bold>Teopisca</bold>: about 15 mi SE of Teopsca on a heavily grazed slope, <italic>J.R. Reeder &amp; C.G. Reeder 2029</italic> (ENCB); S edge of Teopisca, <italic>D.E. Breedlove &amp; P.H. Raven 13097</italic> (ENCB). <bold>Zinacantan</bold>: near paraje Nachij, <italic>D.E. Breedlove 54703</italic> (NY).</p></tp:treatment-sec><tp:treatment-sec><!--Section generated to contain objects referenced in tp:taxon-treatment.--><fig id="F13" position="float" orientation="portrait"><object-id xmlns:xlink="http://www.w3.org/1999/xlink" content-type="doi" xlink:type="simple">10.3897/phytokeys.230.103882.figure13</object-id><object-id xmlns:xlink="http://www.w3.org/1999/xlink" content-type="arpha" xlink:type="simple">2E9E1650-DAA6-54BF-9AD1-005A6032E210</object-id><label>Figure 13.</label><caption><p><bold>A–G</bold><italic><tp:taxon-name><tp:taxon-name-part taxon-name-part-type="genus" reg="Muhlenbergia">Muhlenbergia</tp:taxon-name-part><tp:taxon-name-part taxon-name-part-type="species" reg="rigida">rigida</tp:taxon-name-part></tp:taxon-name></italic> (Kunth) Kunth <bold>A</bold> habit <bold>B</bold> inflorescence (narrow) <bold>C</bold> inflorescence (open) <bold>D</bold> ligule <bold>E</bold> glumes <bold>F</bold> floret <bold>G</bold> stamens and pistil <bold>H</bold><italic><tp:taxon-name><tp:taxon-name-part taxon-name-part-type="genus" reg="Muhlenbergia">Muhlenbergia</tp:taxon-name-part><tp:taxon-name-part taxon-name-part-type="species" reg="mucronata">mucronata</tp:taxon-name-part></tp:taxon-name></italic> (Kunth) Trin. <bold>H</bold> floret. <bold>A, B</bold> drawn from <italic>P.M. Peterson 9659</italic> (US) <bold>C–I</bold> drawn from <italic>P.M. Peterson</italic>, <italic>C.R. Annable &amp; J. Valdés-Reyna 10876</italic> (ANSM, US) <bold>H</bold> drawn from <italic>P.M. Peterson &amp; C.R. Annable 10778</italic> (US).</p></caption><graphic xmlns:xlink="http://www.w3.org/1999/xlink" xlink:href="phytokeys-230-001_article-103882__-g013.jpg" position="float" orientation="portrait" xlink:type="simple" id="oo_887881.jpg"><uri content-type="original_file" xlink:type="simple">https://binary.pensoft.net/fig/887881</uri></graphic></fig></tp:treatment-sec><ref-list><ref id="B34"><mixed-citation xmlns:xlink="http://www.w3.org/1999/xlink" xlink:type="simple"><person-group><name name-style="western"><surname>Peterson</surname><given-names>PM</given-names></name><name name-style="western"><surname>Soreng</surname><given-names>RJ</given-names></name><name name-style="western"><surname>Davidse</surname><given-names>G</given-names></name><name name-style="western"><surname>Filgueiras</surname><given-names>TS</given-names></name><name name-style="western"><surname>Zuloaga</surname><given-names>FO</given-names></name><name name-style="western"><surname>Judziewicz</surname><given-names>EJ</given-names></name></person-group> (<year>2001</year>) <article-title>Catalogue of New World grasses (<tp:taxon-name><tp:taxon-name-part taxon-name-part-type="family">Poaceae</tp:taxon-name-part></tp:taxon-name>): II. subfamily <tp:taxon-name><tp:taxon-name-part taxon-name-part-type="subfamily">Chloridoideae</tp:taxon-name-part></tp:taxon-name>.</article-title><source>Contributions from the United States National Herbarium</source><volume>41</volume>: <fpage>1</fpage>–<lpage>255</lpage>.</mixed-citation></ref><ref id="B38"><mixed-citation xmlns:xlink="http://www.w3.org/1999/xlink" xlink:type="simple"><person-group><name name-style="western"><surname>Peterson</surname><given-names>PM</given-names></name><name name-style="western"><surname>Romaschenko</surname><given-names>K</given-names></name><name name-style="western"><surname>Johnson</surname><given-names>G</given-names></name></person-group> (<year>2010b</year>) <article-title>A phylogeny and classification of the <tp:taxon-name><tp:taxon-name-part taxon-name-part-type="subtribe">Muhlenbergiinae</tp:taxon-name-part></tp:taxon-name> (<tp:taxon-name><tp:taxon-name-part taxon-name-part-type="family">Poaceae</tp:taxon-name-part></tp:taxon-name>: <tp:taxon-name><tp:taxon-name-part taxon-name-part-type="subfamily">Chloridoideae</tp:taxon-name-part></tp:taxon-name>: <tp:taxon-name><tp:taxon-name-part taxon-name-part-type="tribe">Cynodonteae</tp:taxon-name-part></tp:taxon-name>) based on plastid and nuclear DNA sequences.</article-title><source>American Journal of Botany</source><volume>97</volume>(<issue>9</issue>): <fpage>1532</fpage>–<lpage>1554</lpage>. <ext-link xlink:href="10.3732/ajb.0900359" ext-link-type="doi" xlink:type="simple">https://doi.org/10.3732/ajb.0900359</ext-link></mixed-citation></ref><ref id="B41"><mixed-citation xmlns:xlink="http://www.w3.org/1999/xlink" xlink:type="simple"><person-group><name name-style="western"><surname>Peterson</surname><given-names>PM</given-names></name><name name-style="western"><surname>Roquet</surname><given-names>C</given-names></name><name name-style="western"><surname>Romaschenko</surname><given-names>K</given-names></name><name name-style="western"><surname>Herrera Arrieta</surname><given-names>Y</given-names></name><name name-style="western"><surname>Susanna</surname><given-names>A</given-names></name></person-group> (<year>2021</year>) <article-title>A biogeographical analysis of <italic><tp:taxon-name><tp:taxon-name-part taxon-name-part-type="genus">Muhlenbergia</tp:taxon-name-part></tp:taxon-name></italic> (<tp:taxon-name><tp:taxon-name-part taxon-name-part-type="family">Poaceae</tp:taxon-name-part></tp:taxon-name>: <tp:taxon-name><tp:taxon-name-part taxon-name-part-type="subfamily">Chloridoideae</tp:taxon-name-part></tp:taxon-name>: <tp:taxon-name><tp:taxon-name-part taxon-name-part-type="tribe">Cynodonteae</tp:taxon-name-part></tp:taxon-name>: <tp:taxon-name><tp:taxon-name-part taxon-name-part-type="subtribe">Muhlenbergiinae</tp:taxon-name-part></tp:taxon-name>).</article-title><source>Journal of Systematics and Evolution</source><volume>60</volume>(<issue>3</issue>): <fpage>621</fpage>–<lpage>629</lpage>. <ext-link xlink:href="10.1111/jse.12805" ext-link-type="doi" xlink:type="simple">https://doi.org/10.1111/jse.12805</ext-link></mixed-citation></ref></ref-list></tp:taxon-treatment>
