# Supplementary material for: ﻿Taxonomic revision of Muhlenbergia (Poaceae, Chloridoideae, Cynodonteae, Muhlenbergiinae) in Central America: phylogeny and classification
Source: PhytoKeys. 2023 Aug 3;230:1–106. doi: 10.3897/phytokeys.230.103882 (PMC10416094; doi:10.3897/phytokeys.230.103882)
Supplement: XML Treatment for Muhlenbergia robusta [file phytokeys.230.103882-treatment30.xml]

<!DOCTYPE tp:taxon-treatment
  PUBLIC "-//TaxonX//DTD Taxonomic Treatment Publishing DTD v0 20100105//EN" "tax-treatment-NSO.dtd">
<tp:taxon-treatment xmlns:tp="http://www.plazi.org/taxpub"><tp:treatment-meta><kwd-group><label>Taxon classification</label><kwd>
                <named-content content-type="kingdom">Plantae</named-content>
              </kwd><kwd>
                <named-content content-type="order">Poales</named-content>
              </kwd><kwd>
                <named-content content-type="family">Poaceae</named-content>
              </kwd></kwd-group><mixed-citation publication-type="journal"><person-group><name><surname>Peterson</surname><given-names>Paul M.</given-names></name><name><surname>Herrera Arrieta</surname><given-names>Yolanda</given-names></name><name><surname>Lobo Cabezas</surname><given-names>Silvia</given-names></name><name><surname>Romaschenko</surname><given-names>Konstantin</given-names></name></person-group><article-title>﻿Taxonomic revision of <italic><tp:taxon-name><tp:taxon-name-part taxon-name-part-type="genus" reg="Muhlenbergia">Muhlenbergia</tp:taxon-name-part></tp:taxon-name></italic> (<tp:taxon-name><tp:taxon-name-part taxon-name-part-type="family">Poaceae</tp:taxon-name-part></tp:taxon-name>, <tp:taxon-name><tp:taxon-name-part taxon-name-part-type="subfamily">Chloridoideae</tp:taxon-name-part></tp:taxon-name>, <tp:taxon-name><tp:taxon-name-part taxon-name-part-type="tribe">Cynodonteae</tp:taxon-name-part></tp:taxon-name>, <tp:taxon-name><tp:taxon-name-part taxon-name-part-type="subtribe">Muhlenbergiinae</tp:taxon-name-part></tp:taxon-name>) in Central America: phylogeny and classification</article-title><source>PhytoKeys</source><day>03</day><month>08</month><year>2023</year><volume>230</volume><fpage>1</fpage><lpage>106</lpage><pub-id pub-id-type="doi">10.3897/phytokeys.230.103882</pub-id></mixed-citation></tp:treatment-meta><tp:nomenclature><label>﻿29.</label><tp:taxon-name>
              <object-id xmlns:xlink="http://www.w3.org/1999/xlink" content-type="arpha" xlink:type="simple">7D743CC1-EF7B-5C91-B619-00A8C0E874D3</object-id>
              <tp:taxon-name-part taxon-name-part-type="genus" reg="Muhlenbergia">Muhlenbergia</tp:taxon-name-part>
              <tp:taxon-name-part taxon-name-part-type="species" reg="robusta">robusta</tp:taxon-name-part>
            </tp:taxon-name><tp:taxon-authority>(E. Fourn.) Hitchc., N. Amer. Fl. 17(6): 462. 1935.</tp:taxon-authority><xref ref-type="fig" rid="F20">Fig. 20A–E</xref><tp:nomenclature-citation-list><tp:nomenclature-citation><tp:taxon-name>
                  <tp:taxon-name-part taxon-name-part-type="genus" reg="Epicampes">Epicampes</tp:taxon-name-part>
                  <tp:taxon-name-part taxon-name-part-type="species" reg="robusta">robusta</tp:taxon-name-part>
                </tp:taxon-name><comment>E. Fourn., Mexic. Pl. 2:89. 1886. Type: México, Distrito Federal, Santa Fe, 2 Oct 1865, M. Bourgeau 1153 (lectotype: P!, designated by Hitchcock, N. Amer. Fl. 17(6): 462. 1935; isolectotypes: K!, US-999036!, US-999031! fragm., US-90734! fragm.). Basionym.</comment></tp:nomenclature-citation><tp:nomenclature-citation><tp:taxon-name>
                  <tp:taxon-name-part taxon-name-part-type="status">=</tp:taxon-name-part>
                  <tp:taxon-name-part taxon-name-part-type="genus" reg="Epicampes">Epicampes</tp:taxon-name-part>
                  <tp:taxon-name-part taxon-name-part-type="species" reg="stricta">stricta</tp:taxon-name-part>
                </tp:taxon-name><comment> J. Presl, Reliq. Haenk. 1(4-5):235, t. 39. 1830. Type: México, <italic>T. Haenke s.n.</italic> (holotype: PRC?; isotypes: LE-TRIN-1558.01! fragm., US-865970! fragm.). ≡ <tp:taxon-name><tp:taxon-name-part taxon-name-part-type="genus" reg="Muhlenbergia">Muhlenbergia</tp:taxon-name-part><tp:taxon-name-part taxon-name-part-type="species" reg="presliana">presliana</tp:taxon-name-part></tp:taxon-name> Hitchc., N. Amer. Fl. 17(6): 462. 1935b, nom. nov.</comment></tp:nomenclature-citation><tp:nomenclature-citation><tp:taxon-name>
                  <tp:taxon-name-part taxon-name-part-type="status">=</tp:taxon-name-part>
                  <tp:taxon-name-part taxon-name-part-type="genus" reg="Epicampes">Epicampes</tp:taxon-name-part>
                  <tp:taxon-name-part taxon-name-part-type="species" reg="berlandieri">berlandieri</tp:taxon-name-part>
                </tp:taxon-name><comment> E. Fourn., Mexic. Pl. 2:89. 1886. Type: México, México, Feb 1839, <italic>J.L. Berlandier 670</italic> (lectotype: P! designated by Hitchcock, N. Amer. Fl. 17(6): 462. 1935; isolectotypes: BM-000938652 [image!], G-00099371 [image!], US-1127013!). ≡ <tp:taxon-name><tp:taxon-name-part taxon-name-part-type="genus" reg="Muhlenbergia">Muhlenbergia</tp:taxon-name-part><tp:taxon-name-part taxon-name-part-type="species" reg="fournieriana">fournieriana</tp:taxon-name-part></tp:taxon-name> Hitchc., J. Wash. Acad. Sci. 23(10): 453. 1933. </comment></tp:nomenclature-citation><tp:nomenclature-citation><tp:taxon-name>
                  <tp:taxon-name-part taxon-name-part-type="status">=</tp:taxon-name-part>
                  <tp:taxon-name-part taxon-name-part-type="genus" reg="Epicampes">Epicampes</tp:taxon-name-part>
                  <tp:taxon-name-part taxon-name-part-type="species" reg="macrotis">macrotis</tp:taxon-name-part>
                </tp:taxon-name><comment> Piper, Proc. Biol. Soc. Wash. 18:144. 1905. Type: México, Zacatecas, Sierra Madre Mountains, ca. 40 km W of San Juan Capistrano, 7 Aug 1897, <italic>J.N. Rose 3528</italic> (holotype: US-302505!). ≡ <tp:taxon-name><tp:taxon-name-part taxon-name-part-type="genus" reg="Muhlenbergia">Muhlenbergia</tp:taxon-name-part><tp:taxon-name-part taxon-name-part-type="species" reg="macrotis">macrotis</tp:taxon-name-part></tp:taxon-name> (Piper) Hitchc., N. Amer. Fl. 17(6): 463. 1935. </comment></tp:nomenclature-citation><tp:nomenclature-citation><tp:taxon-name>
                  <tp:taxon-name-part taxon-name-part-type="status">=</tp:taxon-name-part>
                  <tp:taxon-name-part taxon-name-part-type="genus" reg="Epicampes">Epicampes</tp:taxon-name-part>
                  <tp:taxon-name-part taxon-name-part-type="species" reg="minutiflora">minutiflora</tp:taxon-name-part>
                </tp:taxon-name><comment> Mez, Repert. Spec. Nov. Regni Veg. 17:212. 1921. Type: México, Michoacán, near El Canizal, 600m, 15 Jan 1899, <italic>E. Langlassé 750</italic> (isotype: US-386160!). ≡ <tp:taxon-name><tp:taxon-name-part taxon-name-part-type="genus" reg="Muhlenbergia">Muhlenbergia</tp:taxon-name-part><tp:taxon-name-part taxon-name-part-type="species" reg="meziana">meziana</tp:taxon-name-part></tp:taxon-name> Hitchc., N. Amer. Fl. 17(6): 461. 1935, nom. nov.</comment></tp:nomenclature-citation></tp:nomenclature-citation-list></tp:nomenclature><tp:treatment-sec sec-type="description" id="SECID0EFQEM"><title>Description.</title><p>Caespitose <bold><italic>perennials</italic></bold>. <bold><italic>Culms</italic></bold> 100–230(–300) cm tall, erect, compressed-keeled near base, glabrous to sometimes pubescent below the nodes; <bold><italic>internodes</italic></bold> glabrous. <bold><italic>Leaf sheaths</italic></bold> 15–70 cm long, longer than the internodes, glabrous, becoming brownish below, sometimes shredded; <bold><italic>sheath auricles</italic></bold> present, (1–)2–4(–10) cm long, linear subulate to broadly triangular, longer above, straight or twisted, firm below; <bold><italic>ligules</italic></bold> 2–10(–12) mm long, membranous, lacerate throughout; <bold><italic>blades</italic></bold> 40–100 cm long, 4–7 mm wide, folded sometimes involute toward tip, scaberulous above and below, the margins and keel saw-toothed. <bold><italic>Panicles</italic></bold> 30–80 cm long, (2–)3–8 cm wide, narrow to loosely contracted, greenish-gray to silvery gray or purplish; <bold><italic>primary branches</italic></bold> 1–15(–17) cm long, naked near base, ascending and closely appressed to spreading up to 40° from the rachises; <bold><italic>pedicels</italic></bold> 0.3–1.1 mm long, shorter than the spikelets, erect, scaberulous; central axis prominently ribbed, scabrous. <bold><italic>Spikelets</italic></bold> (1.8–)2–3 (–3.2) mm long, erect, greenish-gray or purplish; <bold><italic>glumes</italic></bold> 1.8–3.2 mm long, usually longer than the floret, subequal, narrowly oblong to elliptic, veinless to indistinctly 1-veined, hyaline to greenish-gray, glabrous to scaberulous, apex acute to obtuse occasionally erose; <bold><italic>lemmas</italic></bold> 1.7–2.6 mm long, linear-oblong, unawned or rarely mucronate, greenish to yellowish-brown, glabrous or pubescent with scattered hairs on lower, the hairs up to 0.3 mm long, <bold><italic>callus</italic></bold> glabrous or with few hairs, apex acute, the mucro when present up to 1 mm long; <bold><italic>paleas</italic></bold> 1.7–2.6 mm long, glabrous to sparingly pilose between the veins on lower, apex acute; <bold><italic>anthers</italic></bold> 1.1–2 mm long, purplish. <bold><italic>Caryopses</italic></bold> 1.2–1.7 mm long, fusiform, brownish. 2<italic>n</italic> = 40.</p><fig id="F20" position="float" orientation="portrait"><object-id xmlns:xlink="http://www.w3.org/1999/xlink" content-type="doi" xlink:type="simple">10.3897/phytokeys.230.103882.figure20</object-id><object-id xmlns:xlink="http://www.w3.org/1999/xlink" content-type="arpha" xlink:type="simple">4892C6A3-FA68-5C11-A170-3064DEE5DFAE</object-id><label>Figure 20.</label><caption><p><bold>A–E</bold><italic><tp:taxon-name><tp:taxon-name-part taxon-name-part-type="genus" reg="Muhlenbergia">Muhlenbergia</tp:taxon-name-part><tp:taxon-name-part taxon-name-part-type="species" reg="robusta">robusta</tp:taxon-name-part></tp:taxon-name></italic> (E. Fourn.) Hitchc. <bold>A</bold> habit <bold>B</bold> ligule <bold>C</bold> glumes <bold>D</bold> floret <bold>E</bold> stamens, pistil, and lodicules <bold>F, G</bold><italic><tp:taxon-name><tp:taxon-name-part taxon-name-part-type="genus" reg="Muhlenbergia">Muhlenbergia</tp:taxon-name-part><tp:taxon-name-part taxon-name-part-type="species" reg="uniseta">uniseta</tp:taxon-name-part></tp:taxon-name></italic> (Lag.) Columbus <bold>F</bold> habit <bold>G</bold> primary inflorescence branch with three spikelets. <bold>A–E</bold> drawn from <italic>P.M. Peterson &amp; C.R. Annable 6131</italic> (US) <bold>F, G</bold> drawn from <italic>F.W. Gould 10391</italic> (US-3000113).</p></caption><graphic xmlns:xlink="http://www.w3.org/1999/xlink" xlink:href="phytokeys-230-001_article-103882__-g020.jpg" position="float" orientation="portrait" xlink:type="simple" id="oo_887888.jpg"><uri content-type="original_file" xlink:type="simple">https://binary.pensoft.net/fig/887888</uri></graphic></fig></tp:treatment-sec><tp:treatment-sec sec-type="distribution" id="SECID0ENUEM"><title>Distribution.</title><p><italic><tp:taxon-name><tp:taxon-name-part taxon-name-part-type="genus" reg="Muhlenbergia">Muhlenbergia</tp:taxon-name-part><tp:taxon-name-part taxon-name-part-type="species" reg="robusta">robusta</tp:taxon-name-part></tp:taxon-name></italic> occurs in mountainous areas from Sinaloa and Chihuahua south to Chiapas, Guatemala, Honduras, and Nicaragua in Central America (<xref ref-type="bibr" rid="B34">Peterson et al. 2001</xref>).</p></tp:treatment-sec><tp:treatment-sec sec-type="ecology" id="SECID0ECVEM"><title>Ecology.</title><p>It is found on rocky slopes, along barrancas (canyons), in pine and pine–oak forests, and in tropical deciduous forests; 850–3000 m.</p></tp:treatment-sec><tp:treatment-sec sec-type="comments" id="SECID0EHVEM"><title>Comments.</title><p>Morphologically, <italic><tp:taxon-name><tp:taxon-name-part taxon-name-part-type="genus" reg="Muhlenbergia">M.</tp:taxon-name-part><tp:taxon-name-part taxon-name-part-type="species" reg="robusta">robusta</tp:taxon-name-part></tp:taxon-name></italic> is similar to <italic><tp:taxon-name><tp:taxon-name-part taxon-name-part-type="genus" reg="Muhlenbergia">M.</tp:taxon-name-part><tp:taxon-name-part taxon-name-part-type="species" reg="mutica">mutica</tp:taxon-name-part></tp:taxon-name></italic> but can be separated from the latter in having narrow panicles (2–)3–8 cm wide [(8–)15–30 cm wide in <italic><tp:taxon-name><tp:taxon-name-part taxon-name-part-type="genus" reg="Muhlenbergia">M.</tp:taxon-name-part><tp:taxon-name-part taxon-name-part-type="species" reg="mutica">mutica</tp:taxon-name-part></tp:taxon-name></italic>] and auriculate leaf sheaths (not auriculate in <italic><tp:taxon-name><tp:taxon-name-part taxon-name-part-type="genus" reg="Muhlenbergia">M.</tp:taxon-name-part><tp:taxon-name-part taxon-name-part-type="species" reg="mutica">mutica</tp:taxon-name-part></tp:taxon-name></italic>), the auricles 2–4(–10) mm long.</p><p>In DNA sequence studies, <italic><tp:taxon-name><tp:taxon-name-part taxon-name-part-type="genus" reg="Muhlenbergia">Muhlenbergia</tp:taxon-name-part><tp:taxon-name-part taxon-name-part-type="species" reg="robusta">robusta</tp:taxon-name-part></tp:taxon-name></italic> is found to align in a large polytomy with other species in <tp:taxon-name><tp:taxon-name-part taxon-name-part-type="genus" reg="Muhlenbergia">M.</tp:taxon-name-part><tp:taxon-name-part taxon-name-part-type="infraspecific-rank">subg.</tp:taxon-name-part><tp:taxon-name-part taxon-name-part-type="subgenus" reg="Trichochloa">Trichochloa</tp:taxon-name-part></tp:taxon-name> (Fig. <xref ref-type="fig" rid="F1">1</xref>; <xref ref-type="bibr" rid="B38">Peterson et al. 2010b</xref>; <xref ref-type="bibr" rid="B41">Peterson et al. 2021</xref>).</p></tp:treatment-sec><tp:treatment-sec sec-type="material" id="SECID0ERYEM"><title>Specimens examined.</title><p>Guatemala. <bold>Chimaltenango</bold>: near finca La Alameda, near Chimaltenango, <italic>P.C. Standley 59136</italic> (US); Above Santa Maria, Volcano Agua, <italic>A.S. Hitchcock 9129</italic> (US). <bold>Guatemala</bold>: Guatemala City, 21 km W of Guatemala on CA-1, along road in oak forest, <italic>W.E. Harmon&amp; J.A. Fuentes 4865</italic> (MO); Guatemala City, Eureka, <italic>A.S. Hitchcock 9081</italic> (US); Guatemala City, <italic>A.S. Hitchcock 9035</italic> (US), <italic>9063 (1/2)</italic> (US). <bold>Huehuetenango</bold>: Barranco “Palo Negro” in oak-pine forest about 10 km west of Aguacatan, <italic>L.O. Williams et al. 21844</italic> (US), <italic>21848</italic> (US); km 101 between El Mirador and Chintla, Sierra Cuchumatanes, rocky slopes, <italic>A. Molina 21176</italic> (US). Santa Rosa: Taxisco, Naranjo, <italic>J. Donnell Smith 3932</italic> (US, MO). <bold>Quiche</bold>: Nebaj, NE of Nebaj, <italic>M.J. Metzler 17</italic> (MO). <bold>Sacatepequez</bold>: near Antigua, <italic>P C. Standley 61698</italic> (US); <italic>P.C. Standley 76942</italic> (US). <bold>Santa Rosa</bold>: Taxisco, Naranjo, <italic>Heyde &amp; Lux 3932</italic> (MO). <bold>Sololá</bold>: 5 km W of Patzún, collection from deep ravine covered with pine and oak, <italic>W.E. Harmon &amp; J.D. Dwyer 2646</italic> (MO); Cerca del Lago Atitlán, <italic>M. de Koninck 145</italic> (US). Honduras. <bold>Intibucá</bold>: La Esperanza, Intibucá, Cerro San Cristóbal, bosque mixto premontano húmedo, <italic>T. M. Mejía O. 87</italic> (MO). Mexico. <bold>Chiapas</bold>: Camino de San Cristobal a Ocosingo, 31 km suroeste de Ocosingo, <italic>R. Banda S. et al. 73117</italic> (DS). <bold>Amatenango del Valle</bold>: 14 km SE of Teopisca along hwy. to Comitán, <italic>G. Davidse et al. 29800</italic> (MO). <bold>Angel Albino Corzo</bold>: slopes of Río Cuxtepec below Finca Cuxtepec, <italic>D.E. Breedlove &amp; G. Davidse 54699</italic> (CAS, MO). <bold>Bochil</bold>: 5 km east of Bochil on road to Pichucalco, <italic>D.E. Breedlove &amp; G. Davidse 55164</italic> (CAS, MO). Comitán de Domínguez: 6 km N of Comitán along Mexican hwy 190, 1770 m, <italic>D.E. Breedelove &amp; G. Davidse 54873</italic> (SLPM, CAS, MO); 6 km N of Comitán along Mexican Highway 190, <italic>D.E. Breedlove &amp; G. Davidse 54877</italic> (CAS, MO); 6 km N of Comitán along Mexican Highway 190, <italic>D.E. Breedlove &amp; G. Davidse 54869</italic> (CAS, MO). <bold>Ixtapa</bold>: at Escopetazo, <italic>D.E. Breedlove &amp; G. Davidse 53948</italic> (CAS, MO); along Mexican Highway 190 at the Zinacantán paraje of Muctajoc, <italic>Laughlin 1559</italic> (DS). <bold>La Independencia</bold>: above and SW of La Soledad on road to Las Margaritas, <italic>D.E. Breedlove 53126</italic> (CAS, MO). <bold>La Trinitaria</bold>: 6–7 km S of La Trinitaria, <italic>G. Davidse et al. 29950</italic> (MO); 10 km south of La Trinitaria on Mexican Highway 190, <italic>G. Davidse et al. 55070</italic> (CAS, MO). <bold>Rayón</bold>: 9 miles NW of Pueblo Nuevo Solistahuacá along the road between Rincon Chamula and Rayón, <italic>H. Zuill 609</italic> (DS). near summit of Zontehuitz, <italic>A. Shilom Ton 30</italic> (DS). <bold>Teopizca</bold>: 7 km NW of Teopisca along hwy. to San Cristobal de las Casas, <italic>G. Davidse et al. 29829</italic> (MO); North of Teopisca, <italic>D.E. Breedlove &amp; G. Davidse 54765</italic> (CAS, MO). <bold>Tuxtla Gutiérrez</bold>: 31 km al W de Tuxtla Gtz y 13 km NE de Chiapa de Corzo, 1050 m, <italic>J. C. Soto 13361 con D. Sutton</italic>, <italic>R. Hampshire</italic>, <italic>R. Lira y A. Reyes</italic> (MEXU); km 11.5 de la carr. Tuxtla Gutierrez-Cañon del Sumidero, en el lugar denominado El Zacabastal, <italic>E. Rodríguez s/n</italic> (MEXU); 16 km N of Tuxtla Gutiérrez on road to El Sumidero, <italic>D.E. Breedlove &amp; B.M. Bartholomew 55491</italic> (CAS, MO). <bold>Venustiano Carranza</bold>: 3 miles S of Aguacatenango along the road to Pinola Las Rosas, <italic>D.E. Breedlove &amp; P.H. Raven 13433</italic> (DS). <bold>Villa Corzo</bold>: above Colonia Vincente Guerrero on the road to Finca Cuxtepec, <italic>D.E. Breedlove &amp; G. Davidse 54600</italic> (CAS, MO); near Revolucion Mexicana, <italic>D.E. Breedlove &amp; G. Davidse 54520</italic> (CAS, MO). <bold>Zinacantán</bold>: near Paraje Sequentic [Zequentic], <italic>D.E. Breedlove &amp; G. Davidse 53909</italic> (CAS, MO); Along Mexican Highway 190, 10 miles southeast of the road to Simojovel. Paraje of Granadia, <italic>D. E. Breedlove 7274</italic> (DS); at Kampana Ch’en along Mexican Highway 190, 3 miles west of paraje Navenchauk, <italic>R.M. Laughlin 2279</italic> (DS); along road from Zinacantán center to Ixtapa near Paraje Vo Bits, <italic>D.E. Breedlove 40725</italic> (MO). Nicaragua. <bold>Managua</bold>: Sierra de Managua, <italic>H.A. Garnier 1953</italic> (GH, US).</p></tp:treatment-sec><tp:treatment-sec><!--Section generated to contain objects referenced in tp:taxon-treatment.--><fig id="F1" position="float" orientation="portrait"><object-id xmlns:xlink="http://www.w3.org/1999/xlink" content-type="doi" xlink:type="simple">10.3897/phytokeys.230.103882.figure1</object-id><object-id xmlns:xlink="http://www.w3.org/1999/xlink" content-type="arpha" xlink:type="simple">FC661783-FDE1-5936-8E5A-A38F4C225278</object-id><label>Figure 1.</label><caption><p><bold>A, B</bold> Bayesian tree inferred from combined plastid (<italic>ndhA</italic> intron, <italic>rps16-trnK</italic>, <italic>rps16</italic> intron, <italic>rps3</italic>, and <italic>rpl32-trnL</italic>) and ITS sequences. Thick branches indicate posterior probabilities of 0.95–1; species in bold occur in Central America; Scale bar: 2%.</p></caption><graphic xmlns:xlink="http://www.w3.org/1999/xlink" xlink:href="phytokeys-230-001_article-103882__-g001.jpg" position="float" orientation="portrait" xlink:type="simple" id="oo_887869.jpg"><uri content-type="original_file" xlink:type="simple">https://binary.pensoft.net/fig/887869</uri></graphic></fig></tp:treatment-sec><ref-list><ref id="B34"><mixed-citation xmlns:xlink="http://www.w3.org/1999/xlink" xlink:type="simple"><person-group><name name-style="western"><surname>Peterson</surname><given-names>PM</given-names></name><name name-style="western"><surname>Soreng</surname><given-names>RJ</given-names></name><name name-style="western"><surname>Davidse</surname><given-names>G</given-names></name><name name-style="western"><surname>Filgueiras</surname><given-names>TS</given-names></name><name name-style="western"><surname>Zuloaga</surname><given-names>FO</given-names></name><name name-style="western"><surname>Judziewicz</surname><given-names>EJ</given-names></name></person-group> (<year>2001</year>) <article-title>Catalogue of New World grasses (<tp:taxon-name><tp:taxon-name-part taxon-name-part-type="family">Poaceae</tp:taxon-name-part></tp:taxon-name>): II. subfamily <tp:taxon-name><tp:taxon-name-part taxon-name-part-type="subfamily">Chloridoideae</tp:taxon-name-part></tp:taxon-name>.</article-title><source>Contributions from the United States National Herbarium</source><volume>41</volume>: <fpage>1</fpage>–<lpage>255</lpage>.</mixed-citation></ref><ref id="B38"><mixed-citation xmlns:xlink="http://www.w3.org/1999/xlink" xlink:type="simple"><person-group><name name-style="western"><surname>Peterson</surname><given-names>PM</given-names></name><name name-style="western"><surname>Romaschenko</surname><given-names>K</given-names></name><name name-style="western"><surname>Johnson</surname><given-names>G</given-names></name></person-group> (<year>2010b</year>) <article-title>A phylogeny and classification of the <tp:taxon-name><tp:taxon-name-part taxon-name-part-type="subtribe">Muhlenbergiinae</tp:taxon-name-part></tp:taxon-name> (<tp:taxon-name><tp:taxon-name-part taxon-name-part-type="family">Poaceae</tp:taxon-name-part></tp:taxon-name>: <tp:taxon-name><tp:taxon-name-part taxon-name-part-type="subfamily">Chloridoideae</tp:taxon-name-part></tp:taxon-name>: <tp:taxon-name><tp:taxon-name-part taxon-name-part-type="tribe">Cynodonteae</tp:taxon-name-part></tp:taxon-name>) based on plastid and nuclear DNA sequences.</article-title><source>American Journal of Botany</source><volume>97</volume>(<issue>9</issue>): <fpage>1532</fpage>–<lpage>1554</lpage>. <ext-link xlink:href="10.3732/ajb.0900359" ext-link-type="doi" xlink:type="simple">https://doi.org/10.3732/ajb.0900359</ext-link></mixed-citation></ref><ref id="B41"><mixed-citation xmlns:xlink="http://www.w3.org/1999/xlink" xlink:type="simple"><person-group><name name-style="western"><surname>Peterson</surname><given-names>PM</given-names></name><name name-style="western"><surname>Roquet</surname><given-names>C</given-names></name><name name-style="western"><surname>Romaschenko</surname><given-names>K</given-names></name><name name-style="western"><surname>Herrera Arrieta</surname><given-names>Y</given-names></name><name name-style="western"><surname>Susanna</surname><given-names>A</given-names></name></person-group> (<year>2021</year>) <article-title>A biogeographical analysis of <italic><tp:taxon-name><tp:taxon-name-part taxon-name-part-type="genus">Muhlenbergia</tp:taxon-name-part></tp:taxon-name></italic> (<tp:taxon-name><tp:taxon-name-part taxon-name-part-type="family">Poaceae</tp:taxon-name-part></tp:taxon-name>: <tp:taxon-name><tp:taxon-name-part taxon-name-part-type="subfamily">Chloridoideae</tp:taxon-name-part></tp:taxon-name>: <tp:taxon-name><tp:taxon-name-part taxon-name-part-type="tribe">Cynodonteae</tp:taxon-name-part></tp:taxon-name>: <tp:taxon-name><tp:taxon-name-part taxon-name-part-type="subtribe">Muhlenbergiinae</tp:taxon-name-part></tp:taxon-name>).</article-title><source>Journal of Systematics and Evolution</source><volume>60</volume>(<issue>3</issue>): <fpage>621</fpage>–<lpage>629</lpage>. <ext-link xlink:href="10.1111/jse.12805" ext-link-type="doi" xlink:type="simple">https://doi.org/10.1111/jse.12805</ext-link></mixed-citation></ref></ref-list></tp:taxon-treatment>
