# Supplementary material for: ﻿Taxonomic revision of Muhlenbergia (Poaceae, Chloridoideae, Cynodonteae, Muhlenbergiinae) in Central America: phylogeny and classification
Source: PhytoKeys. 2023 Aug 3;230:1–106. doi: 10.3897/phytokeys.230.103882 (PMC10416094; doi:10.3897/phytokeys.230.103882)
Supplement: XML Treatment for Muhlenbergia setarioides [file phytokeys.230.103882-treatment31.xml]

<!DOCTYPE tp:taxon-treatment
  PUBLIC "-//TaxonX//DTD Taxonomic Treatment Publishing DTD v0 20100105//EN" "tax-treatment-NSO.dtd">
<tp:taxon-treatment xmlns:tp="http://www.plazi.org/taxpub"><tp:treatment-meta><kwd-group><label>Taxon classification</label><kwd>
                <named-content content-type="kingdom">Plantae</named-content>
              </kwd><kwd>
                <named-content content-type="order">Poales</named-content>
              </kwd><kwd>
                <named-content content-type="family">Poaceae</named-content>
              </kwd></kwd-group><mixed-citation publication-type="journal"><person-group><name><surname>Peterson</surname><given-names>Paul M.</given-names></name><name><surname>Herrera Arrieta</surname><given-names>Yolanda</given-names></name><name><surname>Lobo Cabezas</surname><given-names>Silvia</given-names></name><name><surname>Romaschenko</surname><given-names>Konstantin</given-names></name></person-group><article-title>﻿Taxonomic revision of <italic><tp:taxon-name><tp:taxon-name-part taxon-name-part-type="genus" reg="Muhlenbergia">Muhlenbergia</tp:taxon-name-part></tp:taxon-name></italic> (<tp:taxon-name><tp:taxon-name-part taxon-name-part-type="family">Poaceae</tp:taxon-name-part></tp:taxon-name>, <tp:taxon-name><tp:taxon-name-part taxon-name-part-type="subfamily">Chloridoideae</tp:taxon-name-part></tp:taxon-name>, <tp:taxon-name><tp:taxon-name-part taxon-name-part-type="tribe">Cynodonteae</tp:taxon-name-part></tp:taxon-name>, <tp:taxon-name><tp:taxon-name-part taxon-name-part-type="subtribe">Muhlenbergiinae</tp:taxon-name-part></tp:taxon-name>) in Central America: phylogeny and classification</article-title><source>PhytoKeys</source><day>03</day><month>08</month><year>2023</year><volume>230</volume><fpage>1</fpage><lpage>106</lpage><pub-id pub-id-type="doi">10.3897/phytokeys.230.103882</pub-id></mixed-citation></tp:treatment-meta><tp:nomenclature><label>﻿30.</label><tp:taxon-name>
              <object-id xmlns:xlink="http://www.w3.org/1999/xlink" content-type="arpha" xlink:type="simple">6FEE910D-34BF-5089-B95E-138DD3861427</object-id>
              <tp:taxon-name-part taxon-name-part-type="genus" reg="Muhlenbergia">Muhlenbergia</tp:taxon-name-part>
              <tp:taxon-name-part taxon-name-part-type="species" reg="setarioides">setarioides</tp:taxon-name-part>
            </tp:taxon-name><tp:taxon-authority>E. Fourn., Mexic. Pl. 2: 84. 1886.</tp:taxon-authority><xref ref-type="fig" rid="F21">Fig. 21F–J</xref><tp:nomenclature-citation-list><tp:nomenclature-citation><tp:taxon-name>
                  <tp:taxon-name-part taxon-name-part-type="status">=</tp:taxon-name-part>
                  <tp:taxon-name-part taxon-name-part-type="genus" reg="Muhlenbergia">Muhlenbergia</tp:taxon-name-part>
                  <tp:taxon-name-part taxon-name-part-type="species" reg="polypogonoides">polypogonoides</tp:taxon-name-part>
                </tp:taxon-name><comment> Hack., Ann. K. K. Naturhist. Hofmus. 17: 255. 1902. Type: México, <italic>A. Schmitz 862</italic> (holotype: W-18890124080!; isotypes: US-3412356! fragm. ex W, W-19160029073! </comment></tp:nomenclature-citation></tp:nomenclature-citation-list></tp:nomenclature><tp:treatment-sec sec-type="material" id="SECID0EDAFM"><title>Type.</title><p>México, Orizaba, Borrego, 14 Nov 1865–1866, <italic>M. Bourgeau 3362</italic> (<bold>lectotype, designated here</bold>: MPU-026952 [image!]; isolectotypes: G-00099164 [image!], GH-0024047 [image!] ex P, K-000308906 [image!], MO-2974294!, US-0091990! ex P &amp; ex LE, S-14-29487 [image!]. ≡ <tp:taxon-name><tp:taxon-name-part taxon-name-part-type="genus" reg="Muhlenbergia">Muhlenbergia</tp:taxon-name-part><tp:taxon-name-part taxon-name-part-type="species" reg="sylvatica">sylvatica</tp:taxon-name-part><tp:taxon-name-part taxon-name-part-type="infraspecific-rank">var.</tp:taxon-name-part><tp:taxon-name-part taxon-name-part-type="variety" reg="setarioides">setarioides</tp:taxon-name-part></tp:taxon-name> (E. Fourn.) Beal, Grass. N. Amer. 2: 249. 1896.</p></tp:treatment-sec><tp:treatment-sec sec-type="description" id="SECID0EEBFM"><title>Description.</title><p>Sprawling <bold><italic>perennials</italic></bold>, rooting at the lower nodes. <bold><italic>Culms</italic></bold> 30–70(–100) cm tall, geniculate, usually glabrous, with many branches, about 1.5 mm thick near base. <bold><italic>Leaf sheaths</italic></bold> shorter or longer than internodes, terete, striate, glabrous or scaberulous; <bold><italic>ligules</italic></bold> 1.5–3.5 mm long, hyaline, becoming yellowish-brown or brownish, erose; <bold><italic>blades</italic></bold> 4–12(–17) cm long, 3–6(–9) mm wide, flat, thin, dark green, scaberulous above, narrowing to the base, central vein whitish, prominent. <bold><italic>Panicles</italic></bold> 6–13.5(–15) cm long, 1–2 cm wide, yellowish-brown to greenish, densely flowered, interrupted below; <bold><italic>primary branches</italic></bold> 1–3.5 cm long, appressed or ascending, flowered to the base; <bold><italic>pedicels</italic></bold> 0.2–1.7 mm long, shorter than the spikelets, hispidulous. <bold><italic>Spikelets</italic></bold> (2–)2.5–3 mm long; <bold><italic>glumes</italic></bold> 1–2(–2.5) mm long, unequal, 1-veined, green and prominent, apex acute to acuminate; <bold><italic>lower glumes</italic></bold> 1–1.5 mm long; <bold><italic>upper glumes</italic></bold> 1.5–2(–2.5) mm long; <bold><italic>lemmas</italic></bold> (2–)2.5–3 mm long, lanceolate, pale, awned, mottled with dark green spots, the 3-veins green and prominent, scabrous along the veins, pilose over the central vein and margins on the lower 1/3–1/2, the awns 5–14 mm long, somewhat flexuous, purplish; <bold><italic>paleas</italic></bold> about as long as the lemma, pilose between the veins on lower ½; <bold><italic>anthers</italic></bold> 1–1.2 mm long, yellowish. <bold><italic>Caryopses</italic></bold> 1.3–1.5 mm long, narrowly-ellipsoid, dark reddish-brown. 2<italic>n</italic> = 40.</p><fig id="F21" position="float" orientation="portrait"><object-id xmlns:xlink="http://www.w3.org/1999/xlink" content-type="doi" xlink:type="simple">10.3897/phytokeys.230.103882.figure21</object-id><object-id xmlns:xlink="http://www.w3.org/1999/xlink" content-type="arpha" xlink:type="simple">A8413FBF-35E1-52BA-9142-312C71D3906F</object-id><label>Figure 21.</label><caption><p><bold>A–E</bold><italic><tp:taxon-name><tp:taxon-name-part taxon-name-part-type="genus" reg="Muhlenbergia">Muhlenbergia</tp:taxon-name-part><tp:taxon-name-part taxon-name-part-type="species" reg="spiciformis">spiciformis</tp:taxon-name-part></tp:taxon-name></italic> Trin. <bold>A</bold> habit <bold>B</bold> ligule <bold>C</bold> glumes <bold>D</bold> floret <bold>E</bold> stamens, pistil, and lodicules <bold>F–J</bold><italic><tp:taxon-name><tp:taxon-name-part taxon-name-part-type="genus" reg="Muhlenbergia">Muhlenbergia</tp:taxon-name-part><tp:taxon-name-part taxon-name-part-type="species" reg="setarioides">setarioides</tp:taxon-name-part></tp:taxon-name></italic> E. Fourn. <bold>F</bold> habit <bold>G</bold> ligule <bold>H</bold> glumes <bold>I</bold> floret <bold>J</bold> stamens, pistil, and lodicules. <bold>A–E</bold> drawn from <italic>P.M. Peterson &amp; C. R. Annable 8361</italic> (US) <bold>F–J</bold> drawn from <italic>D.E. Breedlove 9350</italic> (US).</p></caption><graphic xmlns:xlink="http://www.w3.org/1999/xlink" xlink:href="phytokeys-230-001_article-103882__-g021.jpg" position="float" orientation="portrait" xlink:type="simple" id="oo_887889.jpg"><uri content-type="original_file" xlink:type="simple">https://binary.pensoft.net/fig/887889</uri></graphic></fig></tp:treatment-sec><tp:treatment-sec sec-type="distribution" id="SECID0EPFFM"><title>Distribution.</title><p><italic><tp:taxon-name><tp:taxon-name-part taxon-name-part-type="genus" reg="Muhlenbergia">Muhlenbergia</tp:taxon-name-part><tp:taxon-name-part taxon-name-part-type="species" reg="setarioides">setarioides</tp:taxon-name-part></tp:taxon-name></italic> ranges from Puebla, Oaxaca (<italic>Peterson &amp; Annable 9897</italic>, 1.4 mi E of Ayutla on Mex 179), Tlaxcala,Veracruz, and Chiapas in México to Central America from Guatemala to Panama (<xref ref-type="bibr" rid="B53">Sanchez-Ken 2018</xref>).</p></tp:treatment-sec><tp:treatment-sec sec-type="ecology" id="SECID0EGGFM"><title>Ecology.</title><p>This species is found in tropical-wet forests, shaded banks, near cornfields, and along barrancas; 1500–2400 m.</p></tp:treatment-sec><tp:treatment-sec sec-type="comments" id="SECID0ELGFM"><title>Comments.</title><p>Morphologically, <italic><tp:taxon-name><tp:taxon-name-part taxon-name-part-type="genus" reg="Muhlenbergia">M.</tp:taxon-name-part><tp:taxon-name-part taxon-name-part-type="species" reg="setarioides">setarioides</tp:taxon-name-part></tp:taxon-name></italic> resembles <italic><tp:taxon-name><tp:taxon-name-part taxon-name-part-type="genus" reg="Muhlenbergia">M.</tp:taxon-name-part><tp:taxon-name-part taxon-name-part-type="species" reg="spiciformis">spiciformis</tp:taxon-name-part></tp:taxon-name></italic> but differs from the latter in having wider leaf blades 3–6(–9) mm wide (1–3 mm wide in <italic><tp:taxon-name><tp:taxon-name-part taxon-name-part-type="genus" reg="Muhlenbergia">M.</tp:taxon-name-part><tp:taxon-name-part taxon-name-part-type="species" reg="spiciformis">spiciformis</tp:taxon-name-part></tp:taxon-name></italic>), shorter spikelets (2–)2.5–3 mm long (versus 3–4 mm long), acute to acuminate (obtuse to acute in <italic><tp:taxon-name><tp:taxon-name-part taxon-name-part-type="genus" reg="Muhlenbergia">M.</tp:taxon-name-part><tp:taxon-name-part taxon-name-part-type="species" reg="spiciformis">spiciformis</tp:taxon-name-part></tp:taxon-name></italic>) glumes, upper glumes 1.5–2(–2.5) mm long (versus ≤ 1mm long), and lemmas with awns 5–14 mm long [versus (10–)20–40 mm].</p><p><italic><tp:taxon-name><tp:taxon-name-part taxon-name-part-type="genus" reg="Muhlenbergia">Muhlenbergia</tp:taxon-name-part><tp:taxon-name-part taxon-name-part-type="species" reg="setarioides">setarioides</tp:taxon-name-part></tp:taxon-name></italic> is a member of <tp:taxon-name><tp:taxon-name-part taxon-name-part-type="genus" reg="Muhlenbergia">M.</tp:taxon-name-part><tp:taxon-name-part taxon-name-part-type="infraspecific-rank">subg.</tp:taxon-name-part><tp:taxon-name-part taxon-name-part-type="subgenus" reg="Muhlenbergia">Muhlenbergia</tp:taxon-name-part></tp:taxon-name> and is sister to all remaining species in the subgenus (Fig. <xref ref-type="fig" rid="F1">1</xref>; <xref ref-type="bibr" rid="B41">Peterson et al. 2021</xref>).</p></tp:treatment-sec><tp:treatment-sec sec-type="material" id="SECID0E6IFM"><title>Specimens examined.</title><p>Costa Rica. <bold>Alajuela</bold>: along road below Los Cartagos, 5 km above Carrizal, wet bank of roadside, in shade of herbs, <italic>R.W. Pohl &amp; G. Davidse 11735</italic> (CR, US). <bold>Cartago</bold>: River crossing of Río Reventado between Llano Grande and Tierra Blanca, <italic>R.W. Pohl &amp; M. Lucas 13097</italic> (MO, CR); Cerro de La Carpintera, in potrero, <italic>P.C. Standley 34502</italic> (US). <bold>San José</bold>: along Rio Maria Aguilar, near San José, <italic>P.C. Standley 38976</italic> (US); Vazquez de Coronado, Quebrada Corralillo, 2 km E of Rancho Redondo, moist mossy canyon walls in shade and along roadsides, <italic>R.W. Pohl &amp; G. Davidse 11701</italic> (CR, MO, US); La Palma, wet forest, <italic>P.C. Standley 33006</italic> (US); San Gabriel, orillas de un arroyo, <italic>O. Jiménez 173</italic> (US). El Salvador. <bold>La Libertad</bold>: Volcan San Salvador, near bottom of crater of Volcán San Salvador, <italic>N.C. Fassett 28595</italic> (MO, ITIC, US); Volcan San Salvador, Boquerón de San Salvador, <italic>L.E. González 1852</italic> (MO, ITIC). <bold>San Salvador</bold>: San Salvador, <italic>A.S. Hitchcock 8927</italic> (US). <bold>Sonsonate</bold>: <italic>A. R. Molina et al. 21747</italic> (LAGU). Guatemala. <bold>Escuintla</bold>: San José, <italic>W. A. Kellerman 5115</italic> (MO, US). <bold>Guatemala</bold>: Near San Rafael, <italic>W.A. Kellerman 6239</italic> (US). <bold>Huehuetenango</bold>: Thickets and forest in deep canyon of tributary of Rio Blanco, about 5 km W of Aguacatán, <italic>L.O. Williams</italic>, <italic>A. Molina R. &amp; T.P. Williams 22329</italic> (US). <bold>Quetzaltenango</bold>: Mountains near Santa Maria, just S of Quetzaltenango, <italic>Weatherwax 161 (1679)</italic> (US); Region of Las Nubes, south of San Martin Chile Verde, densely forested barranco, <italic>P.C. Standley 83711</italic> (US); Ravine below Fuentes Georginas, just above Zunil, <italic>J.A. Steyermark 34480</italic> (US); Retalhuleu, <italic>M. De Koninck 226</italic> (US); Mountains above Rio Samala, Sierra Madre Mountains, 2 km west of Zunil, <italic>L. O. Williams</italic>, <italic>A. Molina R. &amp; T.P. Williams 22987</italic> (US). <bold>Sacatepequez</bold>: near Pastores, damp ravine, <italic>P.C. Standley 59936</italic> (US); Volcano Agua, near Antigua, shady bank, <italic>A.S. Hitchcock 9134</italic> (US); Nacimiento del Cangrejal, cuesta de Las Cañas, <italic>A. Molina R. 15439</italic> (US). <bold>San Marcos</bold>: Barrancos 6 mi south and west of town of Tajumulco, northwestern slopes of Volcan Tajumulco, moist thickets in quebrada, <italic>J.A. Steyermark 36594</italic> (US); Barranco Eminencia, above San Rafael Pie de la Cuesta, wet meadow, <italic>P.C. Standley 68464</italic> (US). <bold>Solola</bold>: Mixed forest area, mountains slopes above Lake Atitlan, about 3–5 km west of Panajachel, <italic>L.O. Williams</italic>, <italic>A. Molina R. &amp; T.P. Williams 25264</italic> (US). Mexico. <bold>Chiapas. Motozintla</bold>: along road from Toilman to Niquivil, near Ojo de Agua, <italic>D.E. Breedlove 42616</italic> (MO). <bold>Siltepec</bold>: On the ridge above Siltepec on the road to Huixtla, <italic>D.E. Breedlove &amp; Almeda 58258</italic> (CAS, MO). <bold>Tenejapa</bold>: along trail from Tenejapa center to San Cristóbal de las Casas, in the paraje of Balum K’ anal, <italic>D.E. Breedlove 9350</italic> (ENCB, DS, US); La Punta del Cerro Cruz Ch’en, <italic>A. Shilom Méndez Ton 5088</italic> (MEXU, MO). <bold>Unión Juárez</bold>: En el volcán Tacaná a 500 m al E de Talquián, <italic>E.M. Martínez S. &amp; A Reyes-García 20293</italic> (MO). Panama. <bold>Chiriquí</bold>: Rio Caldera, 1–2 mi above El Boquete, <italic>E.P. Killip 4513</italic> (US).</p></tp:treatment-sec><tp:treatment-sec><!--Section generated to contain objects referenced in tp:taxon-treatment.--><fig id="F1" position="float" orientation="portrait"><object-id xmlns:xlink="http://www.w3.org/1999/xlink" content-type="doi" xlink:type="simple">10.3897/phytokeys.230.103882.figure1</object-id><object-id xmlns:xlink="http://www.w3.org/1999/xlink" content-type="arpha" xlink:type="simple">FC661783-FDE1-5936-8E5A-A38F4C225278</object-id><label>Figure 1.</label><caption><p><bold>A, B</bold> Bayesian tree inferred from combined plastid (<italic>ndhA</italic> intron, <italic>rps16-trnK</italic>, <italic>rps16</italic> intron, <italic>rps3</italic>, and <italic>rpl32-trnL</italic>) and ITS sequences. Thick branches indicate posterior probabilities of 0.95–1; species in bold occur in Central America; Scale bar: 2%.</p></caption><graphic xmlns:xlink="http://www.w3.org/1999/xlink" xlink:href="phytokeys-230-001_article-103882__-g001.jpg" position="float" orientation="portrait" xlink:type="simple" id="oo_887869.jpg"><uri content-type="original_file" xlink:type="simple">https://binary.pensoft.net/fig/887869</uri></graphic></fig></tp:treatment-sec><ref-list><ref id="B53"><mixed-citation xmlns:xlink="http://www.w3.org/1999/xlink" xlink:type="simple"><person-group><name name-style="western"><surname>Sanchez-Ken</surname><given-names>JG</given-names></name></person-group> (<year>2018</year>) <article-title>Riqueza de especies, clasificación y listado de las gramíneas (<tp:taxon-name><tp:taxon-name-part taxon-name-part-type="family">Poaceae</tp:taxon-name-part></tp:taxon-name>) de México.</article-title><source>Acta Botánica Mexicana</source><volume>126</volume>(<issue>126</issue>): <fpage>1</fpage>–<lpage>115</lpage>. <ext-link xlink:href="10.21829/abm126.2019.1379" ext-link-type="doi" xlink:type="simple">https://doi.org/10.21829/abm126.2019.1379</ext-link></mixed-citation></ref><ref id="B41"><mixed-citation xmlns:xlink="http://www.w3.org/1999/xlink" xlink:type="simple"><person-group><name name-style="western"><surname>Peterson</surname><given-names>PM</given-names></name><name name-style="western"><surname>Roquet</surname><given-names>C</given-names></name><name name-style="western"><surname>Romaschenko</surname><given-names>K</given-names></name><name name-style="western"><surname>Herrera Arrieta</surname><given-names>Y</given-names></name><name name-style="western"><surname>Susanna</surname><given-names>A</given-names></name></person-group> (<year>2021</year>) <article-title>A biogeographical analysis of <italic><tp:taxon-name><tp:taxon-name-part taxon-name-part-type="genus">Muhlenbergia</tp:taxon-name-part></tp:taxon-name></italic> (<tp:taxon-name><tp:taxon-name-part taxon-name-part-type="family">Poaceae</tp:taxon-name-part></tp:taxon-name>: <tp:taxon-name><tp:taxon-name-part taxon-name-part-type="subfamily">Chloridoideae</tp:taxon-name-part></tp:taxon-name>: <tp:taxon-name><tp:taxon-name-part taxon-name-part-type="tribe">Cynodonteae</tp:taxon-name-part></tp:taxon-name>: <tp:taxon-name><tp:taxon-name-part taxon-name-part-type="subtribe">Muhlenbergiinae</tp:taxon-name-part></tp:taxon-name>).</article-title><source>Journal of Systematics and Evolution</source><volume>60</volume>(<issue>3</issue>): <fpage>621</fpage>–<lpage>629</lpage>. <ext-link xlink:href="10.1111/jse.12805" ext-link-type="doi" xlink:type="simple">https://doi.org/10.1111/jse.12805</ext-link></mixed-citation></ref></ref-list></tp:taxon-treatment>
