# Supplementary material for: ﻿Taxonomic revision of Muhlenbergia (Poaceae, Chloridoideae, Cynodonteae, Muhlenbergiinae) in Central America: phylogeny and classification
Source: PhytoKeys. 2023 Aug 3;230:1–106. doi: 10.3897/phytokeys.230.103882 (PMC10416094; doi:10.3897/phytokeys.230.103882)
Supplement: XML Treatment for Muhlenbergia spiciformis [file phytokeys.230.103882-treatment32.xml]

<!DOCTYPE tp:taxon-treatment
  PUBLIC "-//TaxonX//DTD Taxonomic Treatment Publishing DTD v0 20100105//EN" "tax-treatment-NSO.dtd">
<tp:taxon-treatment xmlns:tp="http://www.plazi.org/taxpub"><tp:treatment-meta><kwd-group><label>Taxon classification</label><kwd>
                <named-content content-type="kingdom">Plantae</named-content>
              </kwd><kwd>
                <named-content content-type="order">Poales</named-content>
              </kwd><kwd>
                <named-content content-type="family">Poaceae</named-content>
              </kwd></kwd-group><mixed-citation publication-type="journal"><person-group><name><surname>Peterson</surname><given-names>Paul M.</given-names></name><name><surname>Herrera Arrieta</surname><given-names>Yolanda</given-names></name><name><surname>Lobo Cabezas</surname><given-names>Silvia</given-names></name><name><surname>Romaschenko</surname><given-names>Konstantin</given-names></name></person-group><article-title>﻿Taxonomic revision of <italic><tp:taxon-name><tp:taxon-name-part taxon-name-part-type="genus" reg="Muhlenbergia">Muhlenbergia</tp:taxon-name-part></tp:taxon-name></italic> (<tp:taxon-name><tp:taxon-name-part taxon-name-part-type="family">Poaceae</tp:taxon-name-part></tp:taxon-name>, <tp:taxon-name><tp:taxon-name-part taxon-name-part-type="subfamily">Chloridoideae</tp:taxon-name-part></tp:taxon-name>, <tp:taxon-name><tp:taxon-name-part taxon-name-part-type="tribe">Cynodonteae</tp:taxon-name-part></tp:taxon-name>, <tp:taxon-name><tp:taxon-name-part taxon-name-part-type="subtribe">Muhlenbergiinae</tp:taxon-name-part></tp:taxon-name>) in Central America: phylogeny and classification</article-title><source>PhytoKeys</source><day>03</day><month>08</month><year>2023</year><volume>230</volume><fpage>1</fpage><lpage>106</lpage><pub-id pub-id-type="doi">10.3897/phytokeys.230.103882</pub-id></mixed-citation></tp:treatment-meta><tp:nomenclature><label>﻿31.</label><tp:taxon-name>
              <object-id xmlns:xlink="http://www.w3.org/1999/xlink" content-type="arpha" xlink:type="simple">3895CF99-9F94-557D-8F57-B133555362A1</object-id>
              <tp:taxon-name-part taxon-name-part-type="genus" reg="Muhlenbergia">Muhlenbergia</tp:taxon-name-part>
              <tp:taxon-name-part taxon-name-part-type="species" reg="spiciformis">spiciformis</tp:taxon-name-part>
            </tp:taxon-name><tp:taxon-authority>Trin., Mém. Acad. Imp. Sci. Saint-Pétersbourg. Sér. 6, Sci. Math., Seconde Pt. Sci. Nat. 6,4(3–4): 288. 1841. (Fig. 14, E-I).</tp:taxon-authority><xref ref-type="fig" rid="F21">Fig. 21A–E</xref><tp:nomenclature-citation-list><tp:nomenclature-citation><tp:taxon-name>
                  <tp:taxon-name-part taxon-name-part-type="status">=</tp:taxon-name-part>
                  <tp:taxon-name-part taxon-name-part-type="genus" reg="Muhlenbergia">Muhlenbergia</tp:taxon-name-part>
                  <tp:taxon-name-part taxon-name-part-type="species" reg="acutijolia">acutijolia</tp:taxon-name-part>
                </tp:taxon-name><comment> E. Fourn., Mexic. PI. 2:86. 1886. Type: México, Veracruz, Orizaba, 8 Nov 1866,M. Bourgeau 3327 (holotype: P!; isotypes: MO-2974301!, US-87235! fragm! US-2561240!). </comment></tp:nomenclature-citation><tp:nomenclature-citation><tp:taxon-name>
                  <tp:taxon-name-part taxon-name-part-type="status">=</tp:taxon-name-part>
                  <tp:taxon-name-part taxon-name-part-type="genus" reg="Muhlenbergia">Muhlenbergia</tp:taxon-name-part>
                  <tp:taxon-name-part taxon-name-part-type="species" reg="parviglumis">parviglumis</tp:taxon-name-part>
                </tp:taxon-name><comment> Vasey, Contr. U.S. Natl. Herb. 3(1):71. 1892. Type: U.S.A., Texas, 1887, <italic>G.C. Nealley s.n.</italic> (holotype: US-81638!; isotype: US-994967!). </comment></tp:nomenclature-citation></tp:nomenclature-citation-list></tp:nomenclature><tp:treatment-sec sec-type="material" id="SECID0ESPFM"><title>Type.</title><p>México, “Southern México,” <italic>Karwinsky s.n.</italic> (lectotype: W-0002567! designated by <xref ref-type="bibr" rid="B36">Peterson et al. 2007b</xref> in J. Bot. Res. Inst. Texas 1(2): 989; isolectotype: LE fragm!).</p></tp:treatment-sec><tp:treatment-sec sec-type="description" id="SECID0E5PFM"><title>Description.</title><p>Caespitose <bold><italic>perennials</italic></bold>, often short-lived and appearing as annuals. <bold><italic>Culms</italic></bold> 25–80 cm tall, erect, slender and wiry, freely branching at the base, strigose to glabrous below the nodes; <bold><italic>internodes</italic></bold> mostly glabrous, usually 4–8 nodes per culm. <bold><italic>Leaf sheaths</italic></bold> 3.5–12 cm long, shorter than the internodes, scaberulous; <bold><italic>ligules</italic></bold> 1–3 mm long, deeply lacerate, margins hyaline, apex acuminate; <bold><italic>blades</italic></bold> 2–12 cm long, 1–3 mm wide, flat to involute, hirsutulous to scabrous above and scaberulous below. <bold><italic>Panicles</italic></bold> 4–18(–20) cm long, (0.6–)l–2.8 cm wide, narrow, contracted, sometimes interrupted below, loosely flowered; <bold><italic>primary branches</italic></bold> 0.6–5 cm long, ascending and appressed occasionally spreading up to 30° from the rachises; <bold><italic>pedicels</italic></bold> 0.1–3.0 mm long. <bold><italic>Spikelets</italic></bold> 2.8–4 mm long, erect; <bold><italic>glumes</italic></bold> 0.3–1.0 mm long, less than 1/2 as long as the lemma, 1-veined, unequal, apex obtuse to acute, sometimes erose; lower glumes shorter than the upper glumes; <bold><italic>lemmas</italic></bold> 2.8–4 mm long, narrowly lanceolate, awned, purplish, scabrous roughened, sparsely appressed-pubescent on the calluses and lower 1/4 of the midveins and margins, the hairs less than 0.3 mm long, apex acuminate, the awn (10–)20–40 mm long, straight to flexuous; <bold><italic>paleas</italic></bold> 2.6–3.9 mm long, narrowly lanceolate, sparsely pubescent between the veins on the basal 1/3, apex acuminate, scabrous; <bold><italic>anthers</italic></bold> 0.9–1.6 mm long, purplish. <bold><italic>Caryopses</italic></bold> 2–2.6 mm long, fusiform, brownish. 2<italic>n</italic> = 40.</p></tp:treatment-sec><tp:treatment-sec sec-type="distribution" id="SECID0E3RFM"><title>Distribution.</title><p>This species ranges from the southwestern United States south to México (Chiapas, Chihuahua, Coahuila, Hidalgo, Nuevo León, Oaxaca, Puebla, Queretaro, San Luis Potosí, Tamaulipas, Tlaxcala, Veracruz) [<xref ref-type="bibr" rid="B36">Peterson et al. 2007b</xref>; <xref ref-type="bibr" rid="B53">Sanchez-Ken 2018</xref>)].</p></tp:treatment-sec><tp:treatment-sec sec-type="ecology" id="SECID0EKSFM"><title>Ecology.</title><p><italic><tp:taxon-name><tp:taxon-name-part taxon-name-part-type="genus" reg="Muhlenbergia">Muhlenbergia</tp:taxon-name-part><tp:taxon-name-part taxon-name-part-type="species" reg="spiciformis">spiciformis</tp:taxon-name-part></tp:taxon-name></italic> grows on rocky slopes, cliffs, and calcareous rock.</p><p>outcrops, often in thorn-scrub and open woodland communities associated with <italic><tp:taxon-name><tp:taxon-name-part taxon-name-part-type="genus" reg="Quercus">Quercus</tp:taxon-name-part></tp:taxon-name></italic> ssp., <italic><tp:taxon-name><tp:taxon-name-part taxon-name-part-type="genus" reg="Pinus">Pinus</tp:taxon-name-part></tp:taxon-name></italic> ssp., <italic><tp:taxon-name><tp:taxon-name-part taxon-name-part-type="genus" reg="Pereilema">P.</tp:taxon-name-part><tp:taxon-name-part taxon-name-part-type="species" reg="cembroides">cembroides</tp:taxon-name-part></tp:taxon-name></italic>, <italic><tp:taxon-name><tp:taxon-name-part taxon-name-part-type="genus" reg="Juniperus">Juniperus</tp:taxon-name-part><tp:taxon-name-part taxon-name-part-type="species" reg="deppeana">deppeana</tp:taxon-name-part></tp:taxon-name></italic>, <italic><tp:taxon-name><tp:taxon-name-part taxon-name-part-type="genus" reg="Pseudotsuga">Pseudotsuga</tp:taxon-name-part><tp:taxon-name-part taxon-name-part-type="species" reg="menziesii">menziesii</tp:taxon-name-part></tp:taxon-name></italic>, <italic><tp:taxon-name><tp:taxon-name-part taxon-name-part-type="genus" reg="Abies">Abies</tp:taxon-name-part></tp:taxon-name></italic>, <italic><tp:taxon-name><tp:taxon-name-part taxon-name-part-type="genus" reg="Cupressus">Cupressus</tp:taxon-name-part></tp:taxon-name></italic>, <italic><tp:taxon-name><tp:taxon-name-part taxon-name-part-type="genus" reg="Agave">Agave</tp:taxon-name-part></tp:taxon-name></italic>, <italic><tp:taxon-name><tp:taxon-name-part taxon-name-part-type="genus" reg="Ceanothus">Ceanothus</tp:taxon-name-part></tp:taxon-name></italic>, <italic><tp:taxon-name><tp:taxon-name-part taxon-name-part-type="genus" reg="Acacia">Acacia</tp:taxon-name-part></tp:taxon-name></italic>, <italic><tp:taxon-name><tp:taxon-name-part taxon-name-part-type="genus" reg="Salvia">Salvia</tp:taxon-name-part></tp:taxon-name></italic>, <italic><tp:taxon-name><tp:taxon-name-part taxon-name-part-type="genus" reg="Arbutus">Arbutus</tp:taxon-name-part></tp:taxon-name></italic>, <italic><tp:taxon-name><tp:taxon-name-part taxon-name-part-type="genus" reg="Opuntia">Opuntia</tp:taxon-name-part></tp:taxon-name></italic> and <italic><tp:taxon-name><tp:taxon-name-part taxon-name-part-type="genus" reg="Fraxinus">Fraxinus</tp:taxon-name-part></tp:taxon-name></italic>; 450–2800 m.</p></tp:treatment-sec><tp:treatment-sec sec-type="comments" id="SECID0E4WFM"><title>Comments.</title><p>In addition to being morphologically similar to <italic><tp:taxon-name><tp:taxon-name-part taxon-name-part-type="genus" reg="Muhlenbergia">M.</tp:taxon-name-part><tp:taxon-name-part taxon-name-part-type="species" reg="setarioides">setarioides</tp:taxon-name-part></tp:taxon-name></italic> (see earlier comments under <italic><tp:taxon-name><tp:taxon-name-part taxon-name-part-type="genus" reg="Muhlenbergia">M.</tp:taxon-name-part><tp:taxon-name-part taxon-name-part-type="species" reg="setarioides">setarioides</tp:taxon-name-part></tp:taxon-name></italic>), <italic><tp:taxon-name><tp:taxon-name-part taxon-name-part-type="genus" reg="Muhlenbergia">M.</tp:taxon-name-part><tp:taxon-name-part taxon-name-part-type="species" reg="spiciformis">spiciformis</tp:taxon-name-part></tp:taxon-name></italic> can be confused with <italic><tp:taxon-name><tp:taxon-name-part taxon-name-part-type="genus" reg="Muhlenbergia">M.</tp:taxon-name-part><tp:taxon-name-part taxon-name-part-type="species" reg="microsperma">microsperma</tp:taxon-name-part></tp:taxon-name></italic> but differs in not having cleistogamous spikelets in the axils of the lower culm branches, panicles narrow, contracted, 0.6–2.8 cm wide (1–6.5 cm wide in <italic><tp:taxon-name><tp:taxon-name-part taxon-name-part-type="genus" reg="Muhlenbergia">M.</tp:taxon-name-part><tp:taxon-name-part taxon-name-part-type="species" reg="microsperma">microsperma</tp:taxon-name-part></tp:taxon-name></italic>) primary branches spreading up to 30° from the rachises (primary branches spreading up to 80° from the rachises in <italic><tp:taxon-name><tp:taxon-name-part taxon-name-part-type="genus" reg="Muhlenbergia">M.</tp:taxon-name-part><tp:taxon-name-part taxon-name-part-type="species" reg="microsperma">microsperma</tp:taxon-name-part></tp:taxon-name></italic>), and ligules acuminate (truncate to obtuse in <italic><tp:taxon-name><tp:taxon-name-part taxon-name-part-type="genus" reg="Muhlenbergia">M.</tp:taxon-name-part><tp:taxon-name-part taxon-name-part-type="species" reg="microsperma">microsperma</tp:taxon-name-part></tp:taxon-name></italic>) [<xref ref-type="bibr" rid="B36">Peterson et al. 2007b</xref>].</p><p><italic><tp:taxon-name><tp:taxon-name-part taxon-name-part-type="genus" reg="Muhlenbergia">Muhlenbergia</tp:taxon-name-part><tp:taxon-name-part taxon-name-part-type="species" reg="spiciformis">spiciformis</tp:taxon-name-part></tp:taxon-name></italic> is a member of <tp:taxon-name><tp:taxon-name-part taxon-name-part-type="genus" reg="Muhlenbergia">M.</tp:taxon-name-part><tp:taxon-name-part taxon-name-part-type="infraspecific-rank">subg.</tp:taxon-name-part><tp:taxon-name-part taxon-name-part-type="subgenus" reg="Muhlenbergia">Muhlenbergia</tp:taxon-name-part></tp:taxon-name> and is sister to the <italic><tp:taxon-name><tp:taxon-name-part taxon-name-part-type="genus" reg="Muhlenbergia">M.</tp:taxon-name-part><tp:taxon-name-part taxon-name-part-type="species" reg="romaschenkoi">romaschenkoi</tp:taxon-name-part></tp:taxon-name>–<tp:taxon-name><tp:taxon-name-part taxon-name-part-type="genus" reg="Muhlenbergia">M.</tp:taxon-name-part></tp:taxon-name><tp:taxon-name><tp:taxon-name-part taxon-name-part-type="genus" reg="Muhlenbergia"/><tp:taxon-name-part taxon-name-part-type="species" reg="tenuifolia">tenuifolia</tp:taxon-name-part></tp:taxon-name></italic> pair in a recent biogeographical study based on DNA sequence analysis (<xref ref-type="bibr" rid="B41">Peterson et al. 2021</xref>).</p></tp:treatment-sec><tp:treatment-sec sec-type="material" id="SECID0EV2FM"><title>Specimens examined.</title><p>Mexico. <bold>Chiapas: Comitán de Domínguez</bold>: Laguna Chamula microwave station, 4 km SW of Highway 190 between Comitán and Amatenango del Valle, <italic>D.E. Breedlove &amp; G. Davidse 54857</italic> (CAS, MO). <bold>Jilotol</bold>: 10 km N of Jitotol near Rio Hondo, <italic>D.E. Breedlove &amp; G. Davidse 55151</italic> (CAS, MO). <bold>La Trinitaria</bold>: along Mexican Highway 190, 3 miles south of La Trinitaria, <italic>D.E. Breedlove &amp; P.H. Raven 13235</italic> (DS, US). <bold>San Cristobal de las Casas</bold>: NE edge of San Cristobal de las Casas, <italic>D.E. Breedlove &amp; G. Davidse 54748</italic> (NY, CAS, MO); Northeast edge of San Cristóbal Las Casas, <italic>D.E. Breedlove &amp; G. Davidse 54722</italic> (CAS, MO); W edge of San Cristobal Las Casas, <italic>D.E. Breedlove &amp; G. Davidse 53980</italic> (CAS, MO, US); About 2 miles SE of San Cristóbal, <italic>J.R. Reeder &amp; C.G. Reeder 6066</italic> (MO); Grassy slope of Cerro San Cristóbal, <italic>R.M. Laughlin 1761</italic> (DS).</p></tp:treatment-sec><tp:treatment-sec><!--Section generated to contain objects referenced in tp:taxon-treatment.--><fig id="F21" position="float" orientation="portrait"><object-id xmlns:xlink="http://www.w3.org/1999/xlink" content-type="doi" xlink:type="simple">10.3897/phytokeys.230.103882.figure21</object-id><object-id xmlns:xlink="http://www.w3.org/1999/xlink" content-type="arpha" xlink:type="simple">A8413FBF-35E1-52BA-9142-312C71D3906F</object-id><label>Figure 21.</label><caption><p><bold>A–E</bold><italic><tp:taxon-name><tp:taxon-name-part taxon-name-part-type="genus" reg="Muhlenbergia">Muhlenbergia</tp:taxon-name-part><tp:taxon-name-part taxon-name-part-type="species" reg="spiciformis">spiciformis</tp:taxon-name-part></tp:taxon-name></italic> Trin. <bold>A</bold> habit <bold>B</bold> ligule <bold>C</bold> glumes <bold>D</bold> floret <bold>E</bold> stamens, pistil, and lodicules <bold>F–J</bold><italic><tp:taxon-name><tp:taxon-name-part taxon-name-part-type="genus" reg="Muhlenbergia">Muhlenbergia</tp:taxon-name-part><tp:taxon-name-part taxon-name-part-type="species" reg="setarioides">setarioides</tp:taxon-name-part></tp:taxon-name></italic> E. Fourn. <bold>F</bold> habit <bold>G</bold> ligule <bold>H</bold> glumes <bold>I</bold> floret <bold>J</bold> stamens, pistil, and lodicules. <bold>A–E</bold> drawn from <italic>P.M. Peterson &amp; C. R. Annable 8361</italic> (US) <bold>F–J</bold> drawn from <italic>D.E. Breedlove 9350</italic> (US).</p></caption><graphic xmlns:xlink="http://www.w3.org/1999/xlink" xlink:href="phytokeys-230-001_article-103882__-g021.jpg" position="float" orientation="portrait" xlink:type="simple" id="oo_887889.jpg"><uri content-type="original_file" xlink:type="simple">https://binary.pensoft.net/fig/887889</uri></graphic></fig></tp:treatment-sec><ref-list><ref id="B36"><mixed-citation xmlns:xlink="http://www.w3.org/1999/xlink" xlink:type="simple"><person-group><name name-style="western"><surname>Peterson</surname><given-names>P</given-names></name><name name-style="western"><surname>Valdés-Reyna</surname><given-names>J</given-names></name><name name-style="western"><surname>Herrera Arrieta</surname><given-names>Y</given-names></name></person-group> (<year>2007b</year>) <article-title><tp:taxon-name><tp:taxon-name-part taxon-name-part-type="subtribe">Muhlenbergiinae</tp:taxon-name-part></tp:taxon-name> (<tp:taxon-name><tp:taxon-name-part taxon-name-part-type="family">Poaceae</tp:taxon-name-part></tp:taxon-name>: <tp:taxon-name><tp:taxon-name-part taxon-name-part-type="subfamily">Chloridoideae</tp:taxon-name-part></tp:taxon-name>: <tp:taxon-name><tp:taxon-name-part taxon-name-part-type="tribe">Cynodonteae</tp:taxon-name-part></tp:taxon-name>): from northeastern México.</article-title><source>Journal of the Botanical Research Institute of Texas</source><volume>1</volume>(<issue>2</issue>): <fpage>933</fpage>–<lpage>1000</lpage>.</mixed-citation></ref><ref id="B53"><mixed-citation xmlns:xlink="http://www.w3.org/1999/xlink" xlink:type="simple"><person-group><name name-style="western"><surname>Sanchez-Ken</surname><given-names>JG</given-names></name></person-group> (<year>2018</year>) <article-title>Riqueza de especies, clasificación y listado de las gramíneas (<tp:taxon-name><tp:taxon-name-part taxon-name-part-type="family">Poaceae</tp:taxon-name-part></tp:taxon-name>) de México.</article-title><source>Acta Botánica Mexicana</source><volume>126</volume>(<issue>126</issue>): <fpage>1</fpage>–<lpage>115</lpage>. <ext-link xlink:href="10.21829/abm126.2019.1379" ext-link-type="doi" xlink:type="simple">https://doi.org/10.21829/abm126.2019.1379</ext-link></mixed-citation></ref><ref id="B41"><mixed-citation xmlns:xlink="http://www.w3.org/1999/xlink" xlink:type="simple"><person-group><name name-style="western"><surname>Peterson</surname><given-names>PM</given-names></name><name name-style="western"><surname>Roquet</surname><given-names>C</given-names></name><name name-style="western"><surname>Romaschenko</surname><given-names>K</given-names></name><name name-style="western"><surname>Herrera Arrieta</surname><given-names>Y</given-names></name><name name-style="western"><surname>Susanna</surname><given-names>A</given-names></name></person-group> (<year>2021</year>) <article-title>A biogeographical analysis of <italic><tp:taxon-name><tp:taxon-name-part taxon-name-part-type="genus">Muhlenbergia</tp:taxon-name-part></tp:taxon-name></italic> (<tp:taxon-name><tp:taxon-name-part taxon-name-part-type="family">Poaceae</tp:taxon-name-part></tp:taxon-name>: <tp:taxon-name><tp:taxon-name-part taxon-name-part-type="subfamily">Chloridoideae</tp:taxon-name-part></tp:taxon-name>: <tp:taxon-name><tp:taxon-name-part taxon-name-part-type="tribe">Cynodonteae</tp:taxon-name-part></tp:taxon-name>: <tp:taxon-name><tp:taxon-name-part taxon-name-part-type="subtribe">Muhlenbergiinae</tp:taxon-name-part></tp:taxon-name>).</article-title><source>Journal of Systematics and Evolution</source><volume>60</volume>(<issue>3</issue>): <fpage>621</fpage>–<lpage>629</lpage>. <ext-link xlink:href="10.1111/jse.12805" ext-link-type="doi" xlink:type="simple">https://doi.org/10.1111/jse.12805</ext-link></mixed-citation></ref></ref-list></tp:taxon-treatment>
