# Supplementary material for: ﻿Taxonomic revision of Muhlenbergia (Poaceae, Chloridoideae, Cynodonteae, Muhlenbergiinae) in Central America: phylogeny and classification
Source: PhytoKeys. 2023 Aug 3;230:1–106. doi: 10.3897/phytokeys.230.103882 (PMC10416094; doi:10.3897/phytokeys.230.103882)
Supplement: XML Treatment for Muhlenbergia tenella [file phytokeys.230.103882-treatment33.xml]

<!DOCTYPE tp:taxon-treatment
  PUBLIC "-//TaxonX//DTD Taxonomic Treatment Publishing DTD v0 20100105//EN" "tax-treatment-NSO.dtd">
<tp:taxon-treatment xmlns:tp="http://www.plazi.org/taxpub"><tp:treatment-meta><kwd-group><label>Taxon classification</label><kwd>
                <named-content content-type="kingdom">Plantae</named-content>
              </kwd><kwd>
                <named-content content-type="order">Poales</named-content>
              </kwd><kwd>
                <named-content content-type="family">Poaceae</named-content>
              </kwd></kwd-group><mixed-citation publication-type="journal"><person-group><name><surname>Peterson</surname><given-names>Paul M.</given-names></name><name><surname>Herrera Arrieta</surname><given-names>Yolanda</given-names></name><name><surname>Lobo Cabezas</surname><given-names>Silvia</given-names></name><name><surname>Romaschenko</surname><given-names>Konstantin</given-names></name></person-group><article-title>﻿Taxonomic revision of <italic><tp:taxon-name><tp:taxon-name-part taxon-name-part-type="genus" reg="Muhlenbergia">Muhlenbergia</tp:taxon-name-part></tp:taxon-name></italic> (<tp:taxon-name><tp:taxon-name-part taxon-name-part-type="family">Poaceae</tp:taxon-name-part></tp:taxon-name>, <tp:taxon-name><tp:taxon-name-part taxon-name-part-type="subfamily">Chloridoideae</tp:taxon-name-part></tp:taxon-name>, <tp:taxon-name><tp:taxon-name-part taxon-name-part-type="tribe">Cynodonteae</tp:taxon-name-part></tp:taxon-name>, <tp:taxon-name><tp:taxon-name-part taxon-name-part-type="subtribe">Muhlenbergiinae</tp:taxon-name-part></tp:taxon-name>) in Central America: phylogeny and classification</article-title><source>PhytoKeys</source><day>03</day><month>08</month><year>2023</year><volume>230</volume><fpage>1</fpage><lpage>106</lpage><pub-id pub-id-type="doi">10.3897/phytokeys.230.103882</pub-id></mixed-citation></tp:treatment-meta><tp:nomenclature><label>﻿32.</label><tp:taxon-name>
              <object-id xmlns:xlink="http://www.w3.org/1999/xlink" content-type="arpha" xlink:type="simple">C197AC23-BBEF-5310-9A0C-2CD2DE5E34F1</object-id>
              <tp:taxon-name-part taxon-name-part-type="genus" reg="Muhlenbergia">Muhlenbergia</tp:taxon-name-part>
              <tp:taxon-name-part taxon-name-part-type="species" reg="tenella">tenella</tp:taxon-name-part>
            </tp:taxon-name><tp:taxon-authority>(Kunth) Trin., Gram. Unifl. Sesquifl. p. 192. 1824.</tp:taxon-authority><xref ref-type="fig" rid="F17">Fig. 17C–F</xref><tp:nomenclature-citation-list><tp:nomenclature-citation><tp:taxon-name>
                  <tp:taxon-name-part taxon-name-part-type="genus" reg="Podosemum">Podosemum</tp:taxon-name-part>
                  <tp:taxon-name-part taxon-name-part-type="species" reg="tenellum">tenellum</tp:taxon-name-part>
                </tp:taxon-name><comment>Kunth, Nov. Gen. Sp. (quarto ed.) 1: 128. 1816. 1817. Type: México,Veracruz, inter Río Frío et Barranca Honda, <italic>F.W.H.A. Humboldt &amp; A.J.A. Bonpland s.n.</italic> (holotype: P-Bonpl!; isotypes P!, US-91922! fragm. ex P). ≡ <tp:taxon-name><tp:taxon-name-part taxon-name-part-type="genus" reg="Trichochloa">Trichochloa</tp:taxon-name-part><tp:taxon-name-part taxon-name-part-type="species" reg="tenella">tenella</tp:taxon-name-part></tp:taxon-name> (Kunth) Roem.&amp; Schult., Syst. Veg. 2: 385. 1817. ≡ <tp:taxon-name><tp:taxon-name-part taxon-name-part-type="genus" reg="Polypogon">Polypogon</tp:taxon-name-part><tp:taxon-name-part taxon-name-part-type="species" reg="tenellus">tenellus</tp:taxon-name-part></tp:taxon-name> (Kunth) Spreng., Syst. 1: 243. 1825. ≡ <tp:taxon-name><tp:taxon-name-part taxon-name-part-type="genus" reg="Polypogon">Polypogon</tp:taxon-name-part><tp:taxon-name-part taxon-name-part-type="species" reg="gracilis">gracilis</tp:taxon-name-part></tp:taxon-name> (Kunth) Spreng., Syst. 5: 558 (index).1828. Basionym:</comment></tp:nomenclature-citation><tp:nomenclature-citation><tp:taxon-name>
                  <tp:taxon-name-part taxon-name-part-type="status">=</tp:taxon-name-part>
                  <tp:taxon-name-part taxon-name-part-type="genus" reg="Muhlenbergia">Muhlenbergia</tp:taxon-name-part>
                  <tp:taxon-name-part taxon-name-part-type="species" reg="sprengelii">sprengelii</tp:taxon-name-part>
                </tp:taxon-name><comment> Trin., Gram. Unifl. Sesquilfl. 189. 1824. Type: México, <italic>F.W.H.A. Humboldt &amp; A.J.A. Bonpland s.n</italic>. (holotype: B-W!). ≡ <tp:taxon-name><tp:taxon-name-part taxon-name-part-type="genus" reg="Arundo">Arundo</tp:taxon-name-part><tp:taxon-name-part taxon-name-part-type="species" reg="tenella">tenella</tp:taxon-name-part></tp:taxon-name> Spreng., Pl. Min. Cogn. Pug. 2: 6. 1815, <italic>nom. Illeg. hom</italic>. </comment></tp:nomenclature-citation><tp:nomenclature-citation><tp:taxon-name>
                  <tp:taxon-name-part taxon-name-part-type="status">=</tp:taxon-name-part>
                  <tp:taxon-name-part taxon-name-part-type="genus" reg="Muhlenbergia">Muhlenbergia</tp:taxon-name-part>
                  <tp:taxon-name-part taxon-name-part-type="species" reg="exilis">exilis</tp:taxon-name-part>
                </tp:taxon-name><comment> E. Fourn., Mexic. Pl. 2: 84. 1886. Type: México, Barranca près Cuernavaca, Iturbide, 14 Nov 1865, <italic>E. Bourgeau 1298</italic> (<bold>lectotype, designated here</bold>: P-00644178 [image!]; isolectotypes: G-00099415 [image!], MPU-026954 [image!], P-00644177 [image!], US-87216!). </comment></tp:nomenclature-citation></tp:nomenclature-citation-list></tp:nomenclature><tp:treatment-sec sec-type="description" id="SECID0E4AGM"><title>Description.</title><p>Slender, delicate <bold><italic>annuals</italic></bold>, sometimes in small tufts. <bold><italic>Culms</italic></bold> 10–30 cm tall, erect or sprawling, glabrous, branching from the lower and middle nodes; 0.3–0.4 mm diameter just below the inflorescence; <bold><italic>internodes</italic></bold> 17–36 mm long. <bold><italic>Leaf sheaths</italic></bold> 12–37 mm long, mostly shorter than the internodes, glabrous or sparsely pilose especially near the apex and along the margins; <bold><italic>ligules</italic></bold> 0.3–0.9 mm long, a ciliate membrane; apex truncate; margin with a tuft of hairs up to 1 mm long; <bold><italic>blades</italic></bold> 2–5 cm long, 0.5–2.0 mm wide, flat, often secund or lying to one side of the culm, sparsely appressed pilose pubescent on both surfaces to almost glabrous. <bold><italic>Panicles</italic></bold> 3.0–12.6 cm long, 0.5–2.5 cm wide, slender, usually included in the upper sheath, terminal, with 7–12 nodes; <bold><italic>primary branches</italic></bold> 2–4.8 mm long, 1 per node, ascending and appressed to the culm axis, bearing spikelets to their base; <bold><italic>pedicels</italic></bold> 1–3 mm long, glabrous, to minutely scaberulous, appressed. <bold><italic>Spikelets</italic></bold> 1.7–2.7 mm long, overlapping, erect; <bold><italic>glumes</italic></bold> 0.5–1.8 mm long, unequal, mostly glabrous, 1-veined, the single greenish vein antrorsely scabrous; apex acute to acuminate, sometimes minutely pubescent, usually mucronate, the mucro up to 1 mm long; <bold><italic>lower</italic> glume</bold> 0.5–1.3 mm long; <bold><italic>upper</italic> glume</bold> 0.7–1.8 mm long, narrower; <bold><italic>lemmas</italic></bold> 1.7–2.7 mm long, slender, narrow lanceolate, awned, whitish, strongly 3-veined, veins greenish, the appearance of intermediate “veins” actually rows of short barbs on top of folded epidermal ridges, occasionally ciliate on the lateral veins on upper part but mostly glabrous, the awns 12–26 mm long, flexuous; <bold><italic>callus</italic></bold> minutely short pubescent; <bold><italic>paleas</italic></bold> 1.8–2.8 mm long, a little longer than the lemma, narrow lanceolate, glabrous to minutely antrorsely scabrous; <bold><italic>anthers</italic></bold> 0.4–0.5 mm long, yellowish. <bold><italic>Caryopses</italic></bold> 1.4–1.6 mm long, narrowly fusiform, light brownish. Cleistogamous spikelets absent. 2<italic>n</italic> = 20.</p></tp:treatment-sec><tp:treatment-sec sec-type="distribution" id="SECID0EMDGM"><title>Distribution.</title><p><italic><tp:taxon-name><tp:taxon-name-part taxon-name-part-type="genus" reg="Muhlenbergia">Muhlenbergia</tp:taxon-name-part><tp:taxon-name-part taxon-name-part-type="species" reg="tenella">tenella</tp:taxon-name-part></tp:taxon-name></italic> occurs throughout México ranging to Central America (Belize, Costa Rica, El Salvador, Guatemala, Honduras, Nicaragua, and Panama) and extending into Columbia (<xref ref-type="bibr" rid="B27">Peterson and Annable 1991</xref>; <xref ref-type="bibr" rid="B34">Peterson et al. 2001</xref>).</p></tp:treatment-sec><tp:treatment-sec sec-type="ecology" id="SECID0EFEGM"><title>Ecology.</title><p>Individuals of <italic><tp:taxon-name><tp:taxon-name-part taxon-name-part-type="genus" reg="Muhlenbergia">M.</tp:taxon-name-part><tp:taxon-name-part taxon-name-part-type="species" reg="tenella">tenella</tp:taxon-name-part></tp:taxon-name></italic> are usually restricted to perennial wet rocky cliffs, rock walls, and sandy or rocky places along water courses in tropical and subtropical forests and moist pine-oak woodlands; 250–2400 m.</p></tp:treatment-sec><tp:treatment-sec sec-type="comments" id="SECID0EWEGM"><title>Comments.</title><p><italic><tp:taxon-name><tp:taxon-name-part taxon-name-part-type="genus" reg="Muhlenbergia">Muhlenbergia</tp:taxon-name-part><tp:taxon-name-part taxon-name-part-type="species" reg="tenella">tenella</tp:taxon-name-part></tp:taxon-name></italic> can be separated from <italic><tp:taxon-name><tp:taxon-name-part taxon-name-part-type="genus" reg="Muhlenbergia">M.</tp:taxon-name-part><tp:taxon-name-part taxon-name-part-type="species" reg="ciliata">ciliata</tp:taxon-name-part></tp:taxon-name></italic> in having long-awned [12–26 mm long versus (1–)5–11(–18) mm long in the latter), mostly eciliate lemmas, appressed panicle branches, secund leaf blade insertion, and its affinity for perennially wet rocky cliffs and rock walls associated with small drainages (<xref ref-type="bibr" rid="B27">Peterson and Annable 1991</xref>).</p><p>Based on DNA sequence analyses <italic><tp:taxon-name><tp:taxon-name-part taxon-name-part-type="genus" reg="Muhlenbergia">Muhlenbergia</tp:taxon-name-part><tp:taxon-name-part taxon-name-part-type="species" reg="tenella">tenella</tp:taxon-name-part></tp:taxon-name></italic> forms a clade with <italic><tp:taxon-name><tp:taxon-name-part taxon-name-part-type="genus" reg="Muhlenbergia">M.</tp:taxon-name-part><tp:taxon-name-part taxon-name-part-type="species" reg="ciliata">ciliata</tp:taxon-name-part></tp:taxon-name></italic> and <italic><tp:taxon-name><tp:taxon-name-part taxon-name-part-type="genus" reg="Muhlenbergia">M.</tp:taxon-name-part><tp:taxon-name-part taxon-name-part-type="species" reg="pectinata">pectinata</tp:taxon-name-part></tp:taxon-name></italic> in <tp:taxon-name><tp:taxon-name-part taxon-name-part-type="genus" reg="Muhlenbergia">M.</tp:taxon-name-part><tp:taxon-name-part taxon-name-part-type="infraspecific-rank">subg.</tp:taxon-name-part><tp:taxon-name-part taxon-name-part-type="subgenus" reg="Muhlenbergia">Muhlenbergia</tp:taxon-name-part></tp:taxon-name> (Fig. <xref ref-type="fig" rid="F1">1</xref>; <xref ref-type="bibr" rid="B38">Peterson et al. 2010b</xref>, <xref ref-type="bibr" rid="B41">2021</xref>).</p></tp:treatment-sec><tp:treatment-sec sec-type="material" id="SECID0ESHGM"><title>Specimens examined.</title><p>Belize. <bold>Cayo</bold>: Raspaculo River to Macal River near the junction of both rivers, mixed tropical hardwood forest dominated by secondary species along the side of the river, <italic>T. Hawkins 1292</italic> (MO). Costa Rica. <bold>Alajuela</bold>: Carrillos de Poás, cerca del Río Poás, <italic>A.M. Brenes 17414</italic> (CR); Carrillos de Poás, Old road to Poás, <italic>A.M. Brenes 17390</italic> (CR); San Pedro de San Ramón (orillas del Río Barranca), <italic>A.M. Brenes 21894</italic> (CR); Naranjo, San Juan, <italic>R. Ocampo 764</italic> (CR); Atenas, alrededores de las Oficinas Administrativas, Escuela Centroamericana de Ganadería, <italic>J. Gómez 6102</italic> (CR); La Garita, dam on the Rio Grande de Tarcoles, W of Alajuela, <italic>R.W. Pohl &amp; G. Davidse 11353</italic> (US, CR); Aguacate, <italic>A.S. Oersted 14145</italic> (US), <italic>A.S. Oersted 14147</italic> (US), <italic>A.S. Oersted 14050</italic> (US); Grecia, <italic>E. Anderson 1324</italic> (US). <bold>Cartago</bold>: Turrialba, Terrenos del Instituto Interamericano de Ciencias Agrícolas, J. León 412 (MO); Growing on rocks along the Río Pacuare, between San Rafael and Moravia, <italic>R.W. Pohl &amp; G. Davidse 11476</italic> (CR); Turrialba, Terrenos del IICA, <italic>J. León 1485</italic> (CR), <italic>412</italic> (MO); Navarro, 1 km N of Puente Negro, <italic>R.W. Pohl &amp; G. Davidse 11184</italic> (US, CR); Tres Rios, <italic>H. Pittier 3029</italic> (US, CR). <bold>Guanacaste</bold>: Cañas, Finca La Pacífica, <italic>R. Daubenmire 345</italic> (USJ); Carrillo, <italic>J. A. Echeverría 289</italic> (CR); Nicoya, <italic>R. Ocampo 757</italic> (CR); Santa Rosa National Park, 30 km NW of Liberia, <italic>D. H. Janzen 12267</italic> (MO); Parque Nacional Guanacaste Sector Agua Buena, margen occidental del Río Animas, <italic>A. Chacón et al. 667</italic> (MO, INB, CR); Santa Rosa National Park. Nature trail, forest, <italic>R. Liesner 4313</italic> (MO, CR); La Cruz, Quebrada Costa Rica, Santa Rosa National Park, <italic>E.J. Judziewicz 4286</italic> (MO, CR); Bagaces, 7 km by road N of Bagaces. <tp:taxon-name><tp:taxon-name-part taxon-name-part-type="genus" reg="Quercus">Quercus</tp:taxon-name-part></tp:taxon-name>-Curtella savanna on volcanic tuff, <italic>R.W. Pohl &amp; M. Lucas 13077</italic> (MO, CR); Deciduous broad-leaf forest with tress to 20 m tall. Between Liberia and Bagaces near the Rio Potrero along the Interamerican hwy, <italic>W. Burger &amp; W. Ramirez 4120</italic> (US, CR). <bold>Heredia</bold>: 5 km al Oeste de San Joaquín de Flores, en un paredón, <italic>M. Montiel s.n.</italic> (CR); vicinity of horseback-riding facility at Tajo de Cariari, ca. 1 km SE of Ciudad Cariari, along Río Virilla, <italic>M. Grayum 4294</italic> (MO, CR); San Vicente, Bosques residuales en las vegas del Río Bermudez, <italic>J.A. González 2485</italic> (CR). <bold>Limón</bold>: Salamanca, Telire, <italic>R. Ocampo 3893</italic> (CR). <bold>Puntarenas</bold>: Montes de Oro, low cliffs along the Río Ciruelas at the Interamerican Hwy, 8 km N of the Puntarenas intersection, <italic>R.W. Pohl &amp; G. Davidse 11288</italic> (CR); Cordillera de Tilarán, Monteverde, cliff edge and descending ridge below Hotel de Montaña, <italic>W. Haber &amp; W. Zuchowski 10893</italic> (CR, MO, INB); Monteverde, 6 km SW Santa Elena on road to Inter American highway. Dry ridge above Río Lagarto, <italic>W. Haber &amp; W. Zuchowski 10155</italic> (INB, MO, CR); Montes de Oro, Quebrada Seca, Cerro Zapotal, Miramar, <italic>L. D. Gómez et al. 23988</italic> (MO); Barranca, 1.5 km S of the Puntarenas intersections on the Carretera Interamericana, <italic>R. W. Pohl &amp; G. Davidse 11346</italic> (CR). <bold>San Jose</bold>: Cul-de-sac at N. end of Calle 9, <italic>Khan et al. 142</italic> (MO, CR); On walls, Museo Nacional, <italic>R.W. Pohl 14168</italic> (MO); Sur un rocher au bord du rio Virilla, sous le pont du F. T. R., près San Juan, <italic>A. Tonduz 17557</italic> (CR); Techados y paredones de San José, <italic>O. Jiménez 50</italic> (CR) ; San Pedro, near Pulpería La Luz, along Avenida Central, <italic>R.W. Pohl &amp; G. Davidse 11248</italic> (US, CR); Acosta, <italic>R. Ocampo 1137</italic> (CR); Sur les mur a San José, <italic>H. Pittier 544</italic> (CR); Sur un rocher au bord d’un ruisseau a La Verbena, pres Alajuelita, <italic>A. Tonduz 9086</italic> (US, CR); Toits des maisons a San Jose, <italic>H. Pittier (Tonduz</italic>, <italic>A.) 3015</italic> (US, CR); vicinity of La Verbena, <italic>P. C. Standley 32288</italic> (US); Between San Pedro de Montes de Oca and Curridabat, <italic>P. C. Standley 32816</italic> (US); San José, <italic>P.C. Standley 41243</italic> (US); Toiss des maisons a San Jose, <italic>A. Tonduz 775</italic> (US); Hills SW of San Jose, <italic>E.W.D. Holway 304</italic> (US), <italic>408</italic> (US); San José, <italic>A.S. Hitchcock 8460</italic> (US), <italic>8501</italic> (US), <italic>8509</italic> (US); San José, <italic>H. Pittier 33</italic> (US, CR); Acosta, San Ignacio, <italic>R.A. Ocampo 792</italic> (CR); Acosta. Bajo Jupa, camino a Bajo Palma, <italic>J.F. Morales 7438</italic> (CR. INB); Cuenca del Pirrís-Damas. Valle del Río Candelaria, Quebrada Guápiles, antes del Soslayo, <italic>J.F. Morales 11629</italic> (INB, MO). El Salvador. <bold>Ahuachapán</bold>: San Benito, al E de la vuelta del río Aguachapio, <italic>E. Sandoval &amp; Chinchilla 793</italic> (MO); El Impossible, by Las Positas river, evergreen tropical moist forest, canopy height ca 30 m., <italic>A. Monro et al. 1912</italic> (MO); El Impossible, bosque el Pacayito, quebrada La Cascada, <italic>W.G. Berendsohn et al. 1332</italic> (LAGU, MO); San Fco. Menéndez, Hda. San Benito, Río Guayapa, <italic>E. Sandoval &amp; Chinchilla 102</italic> (MO); Ahuachapán, <italic>S.A. Padilla 133</italic> (US). <bold>Chalatenango</bold>: La Palma, Recreo Obrero El Refugio, <italic>P. Bernhardt &amp; E.A. Montalvo 41</italic> (MO, ITIC). <bold>La Libertad</bold>: Finca La Giralda, 5 km before Gomasagua, cafetal de sombra orgánica, hasta 12–20 m de alto, dominado por Inga, <italic>A. Monro et al. 3080</italic> (MO). <bold>Morazán</bold>: Arambala, A. P. Sapo, cantón Cumaro, camino a piedra x, <italic>R. A. Carballo &amp; J. Monterrosa 935</italic> (MO); <italic>L. Lara 240</italic> (MHES); <italic>J.F. Morales 14135</italic> (LAGU, MHES); Jocoaitique, río Araute, sector Las Raices, <italic>D. Rodríguez et al. DR-00537</italic> (B, BM, LAGU, MO). <bold>San Miguel</bold>: Finca El Pacayal, Volcán Chinameca, coffee farm, shade (60%) with low diversity of shade trees, canopy to ca. 12–14 m, <italic>A. Monro et al. 2940</italic> (MO). <bold>San Salvador</bold>: vicinity of San Salvador, <italic>P.C. Standley 22410</italic> (MO), <italic>21783</italic> (MO); <italic>19256</italic> (MO); San Salvador, <italic>S. Calderón 497</italic> (MO); San Salvador, <italic>N.L.H. Krauss 1002</italic> (US). <bold>San Vicente</bold>: vicinity of San Vicente, <italic>P.C. Standley 21208</italic> (US). <bold>Sonsonate</bold>: vicinity of Sonsonate, <italic>P.C. Standley 21783</italic> (MO); Coastal plain, rocks along river, <italic>A.S. Hitchcock 8974</italic> (US). <bold>Usulután</bold>: Laguna de Alegría, cerca de la entrada, <italic>D. Williams &amp; R.W. Herrera 361</italic> (MO), <italic>341</italic> (MO), <italic>D. Williams s.n.</italic> (MO); <italic>J. Menjívar et al. 639</italic> (MHES); Laguna de Alegría, <italic>D. Williams s.n.</italic> (MO). Guatemala. <bold>Chiquimula</bold>: Quebrada Shusho, above Chiquimula, <italic>P. C. Standley 74318</italic> (US). <bold>Escuintla</bold>: along Rio Guacalate, <italic>P.C. Standley 58243</italic> (US). <bold>Guatemala</bold>: San Raimundo, along National Hwy. 5, between Salamá and Guatemala City (via El Chol), 2 km past turnoff to San Raimundo (leaving paved road), dry oak forest, <italic>T.B. Croat &amp; D.P. Hannon 63517</italic> (MO); Damp wooded barranca 10 km south of San Raimundo, damp shaded bank, <italic>P.C. Standley 62868</italic> (US); Fiscal, near Guatemala, <italic>W.A. Kellerman 6244</italic> (MO). Santa Rosa: Santa Rosa, <italic>Heyde &amp; Lux 3913</italic> (MO). <bold>Jutiapa</bold>: Hills between Jutiapa and Plan de Urrutia, north of Jutiapa, <italic>P. C. Standley 75531</italic> (US). Santa Rosa: Santa Rosa, <italic>J. Donnell Smith 3913</italic> (US, MO). <bold>Suchitepéquez</bold>: Mazatenango, <italic>Bernoulli 35</italic> (US). Honduras. <bold>Comayagua</bold>: Ojo de Agua, orilla Río Humuya, 30 km N de ciudad Comayagua, bosque de vega tropical rodeado de pinares, <italic>C. Nelson et al. 6830</italic> (MO), <italic>7000</italic> (MO); Chichipates, orilla del Río Yure, bosque tropical de vega; 30 km E Lago Yojoa, pinares y robledales, <italic>C. Nelson et al. 6716</italic> (MO); Rio Yure, unión del río Yure con el Río Humuya, 100 km NO de Ciudad de Comayagua, bosque tropical de vega húmedo, pinares y robledales, <italic>C. Nelson et al. 6113</italic> (MO); Agua Caliente, vaguada de Ríos Chamo y Humuya, 35 km E Lago Yojoa, pinares y robledales, bosque de vega tropical, <italic>C. Nelson et al. 6391</italic> (MO); In stream course of Quebrada Cana, 3 km S and W of Las Flores, <italic>C.L. Johannessen 59</italic> (US). <bold>Copán</bold>: Santa Rosa, bosque de pinos, <italic>M.E. Villena 22</italic> (MO); Santa Rosa, damp shady places, also rock walls, <italic>W.A. Archer 3855</italic> (US); Santa Rosa de Copán, <italic>M.E. Villeda 22</italic> (MO). <bold>Cortés</bold>: Orilla del Río Humuya, 40 km N Santa Cruz de Yojoa, bosque de vega tropical, <italic>C. Nelson et al. 5840</italic> (MO). <bold>El Paraíso</bold>: 9 km S of Yuscaran, <italic>R.W. Pohl &amp; M. Gabel 13441</italic> (MO, CR). <bold>Francisco Morazán</bold>: San Antonio de Oriente, Campus of Escuela Agricola at El Zamorano, <italic>R.W. Pohl 12482</italic> (MO, CR); San Antonio de Oriente, Las Mesas, ca. 5 km E of El Zamorano, near Riachuelo Las Mesas, <italic>R.W. Pohl 12520</italic> (MO, CR); Distrito Central, Parque del Cerro El Picacho, pinares, bosque premontano húmedo, <italic>V.L. Ochoa 83</italic> (MO); Distrito Central, Cerro el Hatillo, 15 km al NE de Tegucigalpa; bosque premontano húmedo, <italic>L.M. Ordóñez 58</italic> (MO): Road toward San Antonio de Oriente, region El Jicarito, above El Zamorano, <italic>P.C. Standley 27477</italic> (MO); San Antonio de Oriente, Zamorano, bosque seco subtropical, <italic>D. Aguilar S. 38</italic> (MO); San Antonio de Oriente, near Las Mesas <italic>L.O. Williams &amp; A. Molina R. 10830</italic> (MO); vicinity of El Zamorano, rocky river banks, Galeras, <italic>J. R. Swallen 10775</italic> (US); bosque mixto entre Cuesta de los Muertos y Monte Obscuro, La Montañita, <italic>L. O. Williams &amp; A. Molina R. 11161</italic> (US); Drainage of the Rio Yaguare, Rivera del Rio Yaguare cerca de Finca San Francisco, Zamoran, <italic>A. Molina 1581</italic> (US); San Antonio del Oriente, moist shady bank, <italic>J.R. Swallen 10917</italic> (US); vicinity of Suyapa. Moist bank along road near Suyapa, <italic>J.R. Swallen 11294</italic> (US); Foothills of Mt. Uyuca, beyond Las Floras, moist open banks, <italic>J.R. Swallen 11297</italic> (US); Carretera a Valle Angeles, 15 km NO de Tega, <italic>L. Trochez 219</italic> (US). <bold>La Paz</bold>: Montaña de Opatoro, 36 km SE de Marcala, bosque húmedo subtropical, <italic>R. Martínez 284</italic> (MO); <bold>Olancho</bold>: Juticalpa, Rio Guayapa, between Jutiapa and Concordia, <italic>R.W. Pohl &amp; M. Gabel 13762</italic> (MO, CR). <bold>Santa Barbara</bold>: Alrededores de Santa Barbara, area de Pino-roble de Rio Ulua, <italic>A. Molina 3789</italic> (US). <bold>Yoro</bold>: Victoria, orilla del Río Sulaco, bosque de vega tropical, <italic>C. Nelson et al. 7217</italic> (MO). Mexico. <bold>Chiapas.</bold> Ocozocuautla, Cañada “El Aguacero”. Selva baja. En las laderas del cañón “La Venta”, <italic>J.J. Ortíz Díaz 1010</italic> (MO). <bold>Acala</bold>: Wooded slope along the Río Grijalva, 10 kilometers south of Mexican Highway 190 along the road to Acala at Nandaburri, <italic>R.M. Laughlin 2813</italic> (DS). <bold>Angel Albino Corzo</bold>: slopes of Río Cuxtepec below Finca Cuxtepec, <italic>D.E. Breedlove &amp; G. Davidse 54700</italic> (CAS, MO); slopes of Río Cuxtepec below Finca Cuxtepec, <italic>D.E. Breedlove &amp; G. Davidse 54675</italic> (CAS, MO). Arriaga: 13 km N of Arriaga along Mex. Hwy. 195, <italic>D. E. Breedlove 28273</italic> (NY). <bold>Chiapa de Corzo</bold>: El Chorreadero 5.6 miles east of Chiapa de Corzo along Mexican Highway 190, <italic>R.M. Laughlin 2608</italic> (DS). Frontera Comalapa: S of Frontera Comalapa on Mex hwy 211 and 18 mi SW of Jtn 190 and 211, small rocky water course which feeds Rio Grijalva, <italic>P.M. Peterson &amp; C.R. Annable 4704</italic> (ARIZ, ENCB, GH, MEXU, MICH, MO, NMC, NY, RSA, TAES, UC, UNLV, US, UTC, WIS, WS); 13 km N of Arriaga along Mex. Hwy. 195, <italic>D.E. Breedlove &amp; G. Davidse 54150</italic> (CAS, MO). Ixtapa: 1 km W of Ixtapa, <italic>F.W. Gould 12715</italic> (US, MO); along Mex 190 in the Zinacantán paraje of Muctajoc, <italic>D.E. Breedlove 13820</italic> (US, DS); near Ixtapa, <italic>D.E. Breedlove &amp; G. Davidse 54265</italic> (CAS, MO); at Escopetazo, <italic>D.E. Breedlove &amp; G. Davidse 54944</italic> (CAS, MO); at Esc opetazo, <italic>D.E. Breedlove &amp; G. Davidse 53944</italic> (CAS, MO). <bold>Ocosingo</bold>: near El Real, E of Ocosingo, <italic>D.E. Breedlove &amp; G. Davidse 56381</italic> (CAS, MO). <bold>Ocozocoautla de Espinoza</bold>: El Aguacero, canyon of the Río La Venta, <italic>G. Davidse et al. 30071</italic> (MO); El Aguacero en el río La Venta, <italic>E. Martínez 22006</italic> (MEXU). <bold>Tonalá</bold>: Cerro Vernal [Cerro Bernal], 21 km S of Tonalá, <italic>G. Davidse et al. 38123</italic> (MO). <bold>Tuxtla Gutiérrez</bold>: El Zapotal, <italic>Ruiz 017</italic> (MEXU); 16 mi W of Pan American Hwy, <italic>Carlson 2066</italic> (MICH). <bold>Villa Corzo</bold>: 65 km S of Mexican Highway 190 on road from Tuxtla Gutiérrez to Nueva Concordia, <italic>D.E. Breedlove &amp; G. Davidse 54464</italic> (CAS, MO); Above Colonia Vincente Guerrero on road to Finca Cuxtepec, <italic>D.E. Breedlove &amp; G. Davidse 54595</italic> (CAS, MO); near Colonia Vicente Guerrero, <italic>D.E. Breedlove 48607</italic> (CAS, MO); 58 km S of Mexican Highway 190 on road to Nueva Concordia, <italic>D.E. Breedlove 37645</italic> (MO). Nicaragua. <bold>Chontales</bold>: Hacienda Veracruz, including Cerro La Batea, pasture on rocky slopes and deciduous forest on basaltic mesas, <italic>W. D. Stevens 23359</italic> (MO), <italic>23309</italic> (MO); Hacienda San Martín, near confluence of Río El Jordán and Río La Pradera; remnant tall evergreen forest, <italic>W.D. Stevens 22862</italic> (MO, CR); Río El Bizcocho, along road from Juigalpa NE toward La Libertad, ca. 17.4 km NE of Río Mayales, at ford of Río El Bizcocho; pastures, gallery forest and steep cliffs S of river, <italic>W.D. Stevens 4033</italic> (MO). <bold>Granada</bold>: shore of Lago de Nicaragua, very dry soil except at water’s edge [Seymour series], <italic>J.T. Atwood 1078</italic> (MO). <bold>Jinotega</bold>: Salto Kayaska, Río Bocay, among rocks along river to top of hills SW of falls, tall evergreen forest on hill, limestone, <italic>W.D. Stevens et al. 16602</italic> (MO). <bold>Managua</bold>: Tipitapa, 22 km N of Managua [Seymour series], <italic>H. Zelaya M. 40A</italic> (MO). <bold>Matagalpa</bold>: Finca La Salvadora, Vuelta del Coyolito, bordeando el Río Yasica; zona boscosa, <italic>D. Castro C. 2217</italic> (MO). <bold>Nueva Segovia</bold>: Ocotal, 3 km W of city; mostly in deep ravine along dry river bed [Seymour series], <italic>J. T. Atwood 758</italic> (MO), <italic>C.E. Nichols 819</italic> (MO). <bold>Rivas</bold>: Southwest of La Virgen and northeast of San Juan del Sur, route 16 where road crossed brook, km 136 [Seymour series], <italic>J.T. Atwood 1174</italic> (MO). Panama. <bold>Chiriqui</bold>: vicinity of Boquete, from Boquete to 3 mi N., second growth, cultivared areas, and roadside, <italic>W.H. Lewis et al. 332</italic> (MO); On rocks along Río Cuvibora ca. 5 miles N of Tolé on road past Alto Caballero, <italic>B. Hammel 6256</italic> (MO); Río Caldera, NW of Boquete, just S of Horqueta, near a small waterfall, volcanic cliff, <italic>P.M. Peterson &amp; C.R. Annable 7375</italic> (MO, US); Cerro Vaca, eastern Chiriqui, in savannas, <italic>H. Pittier 5308</italic> (US); Foothills, vicinity of El Boquete, on bare rock, hilltop, <italic>A.S. Hitchcock 8316</italic> (US). <bold>Cocle</bold>: Valley of the upper Río Mata Ahogado, <italic>P.H. Allen 137</italic> (MO), <italic>141</italic> (MO); Hills south of El Valle de Antón, <italic>P.H. Allen 2806</italic> (MO).</p></tp:treatment-sec><tp:treatment-sec><!--Section generated to contain objects referenced in tp:taxon-treatment.--><fig id="F17" position="float" orientation="portrait"><object-id xmlns:xlink="http://www.w3.org/1999/xlink" content-type="doi" xlink:type="simple">10.3897/phytokeys.230.103882.figure17</object-id><object-id xmlns:xlink="http://www.w3.org/1999/xlink" content-type="arpha" xlink:type="simple">07DE4360-3D0A-5600-B3B7-C83BD085948E</object-id><label>Figure 17.</label><caption><p><bold>A, B</bold><italic><tp:taxon-name><tp:taxon-name-part taxon-name-part-type="genus" reg="Muhlenbergia">Muhlenbergia</tp:taxon-name-part><tp:taxon-name-part taxon-name-part-type="species" reg="phalaroides">phalaroides</tp:taxon-name-part></tp:taxon-name></italic> (Kunth) P.M. Peterson <bold>A</bold> culm with inflorescence <bold>B</bold> spikelet <bold>C–F</bold><italic><tp:taxon-name><tp:taxon-name-part taxon-name-part-type="genus" reg="Muhlenbergia">Muhlenbergia</tp:taxon-name-part><tp:taxon-name-part taxon-name-part-type="species" reg="tenella">tenella</tp:taxon-name-part></tp:taxon-name></italic> (Kunth) Trin. <bold>C</bold> habit <bold>D</bold> ligule <bold>E</bold> glumes <bold>F</bold> floret. <bold>A, B</bold> drawn from <italic>S. Lægaard 71419</italic> (AAU) <bold>C–F</bold> drawn from <italic>P.M. Peterson &amp; C.R. Annable 4755</italic> (US, WS).</p></caption><graphic xmlns:xlink="http://www.w3.org/1999/xlink" xlink:href="phytokeys-230-001_article-103882__-g017.jpg" position="float" orientation="portrait" xlink:type="simple" id="oo_887885.jpg"><uri content-type="original_file" xlink:type="simple">https://binary.pensoft.net/fig/887885</uri></graphic></fig><fig id="F1" position="float" orientation="portrait"><object-id xmlns:xlink="http://www.w3.org/1999/xlink" content-type="doi" xlink:type="simple">10.3897/phytokeys.230.103882.figure1</object-id><object-id xmlns:xlink="http://www.w3.org/1999/xlink" content-type="arpha" xlink:type="simple">FC661783-FDE1-5936-8E5A-A38F4C225278</object-id><label>Figure 1.</label><caption><p><bold>A, B</bold> Bayesian tree inferred from combined plastid (<italic>ndhA</italic> intron, <italic>rps16-trnK</italic>, <italic>rps16</italic> intron, <italic>rps3</italic>, and <italic>rpl32-trnL</italic>) and ITS sequences. Thick branches indicate posterior probabilities of 0.95–1; species in bold occur in Central America; Scale bar: 2%.</p></caption><graphic xmlns:xlink="http://www.w3.org/1999/xlink" xlink:href="phytokeys-230-001_article-103882__-g001.jpg" position="float" orientation="portrait" xlink:type="simple" id="oo_887869.jpg"><uri content-type="original_file" xlink:type="simple">https://binary.pensoft.net/fig/887869</uri></graphic></fig></tp:treatment-sec><ref-list><ref id="B27"><mixed-citation xmlns:xlink="http://www.w3.org/1999/xlink" xlink:type="simple"><person-group><name name-style="western"><surname>Peterson</surname><given-names>PM</given-names></name><name name-style="western"><surname>Annable</surname><given-names>CR</given-names></name></person-group> (<year>1991</year>) <article-title>Systematics of the annual species of <italic><tp:taxon-name><tp:taxon-name-part taxon-name-part-type="genus">Muhlenbergia</tp:taxon-name-part></tp:taxon-name></italic> (<tp:taxon-name><tp:taxon-name-part taxon-name-part-type="family">Poaceae</tp:taxon-name-part></tp:taxon-name>-<tp:taxon-name><tp:taxon-name-part taxon-name-part-type="tribe">Eragrostideae</tp:taxon-name-part></tp:taxon-name>).</article-title><source>Systematic Botany Monographs</source><volume>31</volume>: <fpage>1</fpage>–<lpage>109</lpage>. <ext-link xlink:href="10.2307/25027794" ext-link-type="doi" xlink:type="simple">https://doi.org/10.2307/25027794</ext-link></mixed-citation></ref><ref id="B34"><mixed-citation xmlns:xlink="http://www.w3.org/1999/xlink" xlink:type="simple"><person-group><name name-style="western"><surname>Peterson</surname><given-names>PM</given-names></name><name name-style="western"><surname>Soreng</surname><given-names>RJ</given-names></name><name name-style="western"><surname>Davidse</surname><given-names>G</given-names></name><name name-style="western"><surname>Filgueiras</surname><given-names>TS</given-names></name><name name-style="western"><surname>Zuloaga</surname><given-names>FO</given-names></name><name name-style="western"><surname>Judziewicz</surname><given-names>EJ</given-names></name></person-group> (<year>2001</year>) <article-title>Catalogue of New World grasses (<tp:taxon-name><tp:taxon-name-part taxon-name-part-type="family">Poaceae</tp:taxon-name-part></tp:taxon-name>): II. subfamily <tp:taxon-name><tp:taxon-name-part taxon-name-part-type="subfamily">Chloridoideae</tp:taxon-name-part></tp:taxon-name>.</article-title><source>Contributions from the United States National Herbarium</source><volume>41</volume>: <fpage>1</fpage>–<lpage>255</lpage>.</mixed-citation></ref><ref id="B38"><mixed-citation xmlns:xlink="http://www.w3.org/1999/xlink" xlink:type="simple"><person-group><name name-style="western"><surname>Peterson</surname><given-names>PM</given-names></name><name name-style="western"><surname>Romaschenko</surname><given-names>K</given-names></name><name name-style="western"><surname>Johnson</surname><given-names>G</given-names></name></person-group> (<year>2010b</year>) <article-title>A phylogeny and classification of the <tp:taxon-name><tp:taxon-name-part taxon-name-part-type="subtribe">Muhlenbergiinae</tp:taxon-name-part></tp:taxon-name> (<tp:taxon-name><tp:taxon-name-part taxon-name-part-type="family">Poaceae</tp:taxon-name-part></tp:taxon-name>: <tp:taxon-name><tp:taxon-name-part taxon-name-part-type="subfamily">Chloridoideae</tp:taxon-name-part></tp:taxon-name>: <tp:taxon-name><tp:taxon-name-part taxon-name-part-type="tribe">Cynodonteae</tp:taxon-name-part></tp:taxon-name>) based on plastid and nuclear DNA sequences.</article-title><source>American Journal of Botany</source><volume>97</volume>(<issue>9</issue>): <fpage>1532</fpage>–<lpage>1554</lpage>. <ext-link xlink:href="10.3732/ajb.0900359" ext-link-type="doi" xlink:type="simple">https://doi.org/10.3732/ajb.0900359</ext-link></mixed-citation></ref><ref id="B41"><mixed-citation xmlns:xlink="http://www.w3.org/1999/xlink" xlink:type="simple"><person-group><name name-style="western"><surname>Peterson</surname><given-names>PM</given-names></name><name name-style="western"><surname>Roquet</surname><given-names>C</given-names></name><name name-style="western"><surname>Romaschenko</surname><given-names>K</given-names></name><name name-style="western"><surname>Herrera Arrieta</surname><given-names>Y</given-names></name><name name-style="western"><surname>Susanna</surname><given-names>A</given-names></name></person-group> (<year>2021</year>) <article-title>A biogeographical analysis of <italic><tp:taxon-name><tp:taxon-name-part taxon-name-part-type="genus">Muhlenbergia</tp:taxon-name-part></tp:taxon-name></italic> (<tp:taxon-name><tp:taxon-name-part taxon-name-part-type="family">Poaceae</tp:taxon-name-part></tp:taxon-name>: <tp:taxon-name><tp:taxon-name-part taxon-name-part-type="subfamily">Chloridoideae</tp:taxon-name-part></tp:taxon-name>: <tp:taxon-name><tp:taxon-name-part taxon-name-part-type="tribe">Cynodonteae</tp:taxon-name-part></tp:taxon-name>: <tp:taxon-name><tp:taxon-name-part taxon-name-part-type="subtribe">Muhlenbergiinae</tp:taxon-name-part></tp:taxon-name>).</article-title><source>Journal of Systematics and Evolution</source><volume>60</volume>(<issue>3</issue>): <fpage>621</fpage>–<lpage>629</lpage>. <ext-link xlink:href="10.1111/jse.12805" ext-link-type="doi" xlink:type="simple">https://doi.org/10.1111/jse.12805</ext-link></mixed-citation></ref></ref-list></tp:taxon-treatment>
