# Supplementary material for: ﻿Taxonomic revision of Muhlenbergia (Poaceae, Chloridoideae, Cynodonteae, Muhlenbergiinae) in Central America: phylogeny and classification
Source: PhytoKeys. 2023 Aug 3;230:1–106. doi: 10.3897/phytokeys.230.103882 (PMC10416094; doi:10.3897/phytokeys.230.103882)
Supplement: XML Treatment for Muhlenbergia tenuissima [file phytokeys.230.103882-treatment34.xml]

<!DOCTYPE tp:taxon-treatment
  PUBLIC "-//TaxonX//DTD Taxonomic Treatment Publishing DTD v0 20100105//EN" "tax-treatment-NSO.dtd">
<tp:taxon-treatment xmlns:tp="http://www.plazi.org/taxpub"><tp:treatment-meta><kwd-group><label>Taxon classification</label><kwd>
                <named-content content-type="kingdom">Plantae</named-content>
              </kwd><kwd>
                <named-content content-type="order">Poales</named-content>
              </kwd><kwd>
                <named-content content-type="family">Poaceae</named-content>
              </kwd></kwd-group><mixed-citation publication-type="journal"><person-group><name><surname>Peterson</surname><given-names>Paul M.</given-names></name><name><surname>Herrera Arrieta</surname><given-names>Yolanda</given-names></name><name><surname>Lobo Cabezas</surname><given-names>Silvia</given-names></name><name><surname>Romaschenko</surname><given-names>Konstantin</given-names></name></person-group><article-title>﻿Taxonomic revision of <italic><tp:taxon-name><tp:taxon-name-part taxon-name-part-type="genus" reg="Muhlenbergia">Muhlenbergia</tp:taxon-name-part></tp:taxon-name></italic> (<tp:taxon-name><tp:taxon-name-part taxon-name-part-type="family">Poaceae</tp:taxon-name-part></tp:taxon-name>, <tp:taxon-name><tp:taxon-name-part taxon-name-part-type="subfamily">Chloridoideae</tp:taxon-name-part></tp:taxon-name>, <tp:taxon-name><tp:taxon-name-part taxon-name-part-type="tribe">Cynodonteae</tp:taxon-name-part></tp:taxon-name>, <tp:taxon-name><tp:taxon-name-part taxon-name-part-type="subtribe">Muhlenbergiinae</tp:taxon-name-part></tp:taxon-name>) in Central America: phylogeny and classification</article-title><source>PhytoKeys</source><day>03</day><month>08</month><year>2023</year><volume>230</volume><fpage>1</fpage><lpage>106</lpage><pub-id pub-id-type="doi">10.3897/phytokeys.230.103882</pub-id></mixed-citation></tp:treatment-meta><tp:nomenclature><label>﻿33.</label><tp:taxon-name>
              <object-id xmlns:xlink="http://www.w3.org/1999/xlink" content-type="arpha" xlink:type="simple">8B953268-A6A8-590F-AF79-FA1CA630508D</object-id>
              <tp:taxon-name-part taxon-name-part-type="genus" reg="Muhlenbergia">Muhlenbergia</tp:taxon-name-part>
              <tp:taxon-name-part taxon-name-part-type="species" reg="tenuissima">tenuissima</tp:taxon-name-part>
            </tp:taxon-name><tp:taxon-authority>(J. Presl) Kunth, Enum. Pl. 1:198 (1833).</tp:taxon-authority><xref ref-type="fig" rid="F19">Fig. 19E–H</xref><tp:nomenclature-citation-list><tp:nomenclature-citation><tp:taxon-name>
                  <tp:taxon-name-part taxon-name-part-type="genus" reg="Podosemum">Podosemum</tp:taxon-name-part>
                  <tp:taxon-name-part taxon-name-part-type="species" reg="tenuissimum">tenuissimum</tp:taxon-name-part>
                </tp:taxon-name><comment>Presl, Rel. Haenk. 1: 230. 1830. Type: Panama or México. <italic>Haenke s.n.</italic> (<bold>lectotype, designated here</bold>: PRC-450957 [image!]; isolectotypes: MO-2974335!, US-91923!, W-0002565!, W-0002566!, W-239298!). Basionym:</comment></tp:nomenclature-citation><tp:nomenclature-citation><tp:taxon-name>
                  <tp:taxon-name-part taxon-name-part-type="status">=</tp:taxon-name-part>
                  <tp:taxon-name-part taxon-name-part-type="genus" reg="Muhlenbergia">Muhlenbergia</tp:taxon-name-part>
                  <tp:taxon-name-part taxon-name-part-type="species" reg="nebulosa">nebulosa</tp:taxon-name-part>
                </tp:taxon-name><comment> Scribn. ex Beal, Grasses N. Amer. 2: 247. 1896. Type: México, Jalisco, wet places, hills near Guadalajra, 5 Nov 1889, <italic>C.G. Pringle 2366</italic> (holotype: MSC-11271!; isotypes: BR-0000006883102 [image!], BR-0000006883430 [image!], E-00373720 [image!], F-73212 [image!], GH!, GOET-006642 [image!], IBUG-0179259 [image!], K!, KFTA-0000118 [image!], LL-00370119 [image!], MEXU-00005184 [image!], MEXU-00005183 [image!], UC-122478 [image!], NY!, RSA!, S-G-4200 [image!], SI-002778 [image!], US!, VT!, W-1916-29044!, W-1890-597!). </comment></tp:nomenclature-citation></tp:nomenclature-citation-list></tp:nomenclature><tp:treatment-sec sec-type="description" id="SECID0EM3GM"><title>Description.</title><p>Delicate, slender, <bold><italic>annuals</italic></bold>. <bold><italic>Culms</italic></bold> 5–30(–38) cm tall, much branched near base and above often sprawling, glabrous or scaberulous below the nodes; 0.1–0.2 mm diameter just below the inflorescence; <bold><italic>internodes</italic></bold> 7–30 mm long. <bold><italic>Leaf sheaths</italic></bold> 4–20 mm long, glabrous or scaberulous, shorter than the internodes; margins membranous; <bold><italic>ligules</italic></bold> 0.6–1.5 mm long, membranous, thin, apex rounded to acute, sometimes lacerate; <bold><italic>blades</italic></bold> 1–5 cm long, 0.6–1.4 mm wide, flat or loosely involute, short pubescent above and glabrous to scaberulous below, margins and abaxial midvein often whitish-thickened. <bold><italic>Panicles</italic></bold> 6–16 cm long, 1.0–2.5(–6.0) cm wide, open, few-flowered with 9–16 nodes; <bold><italic>panicle branches</italic></bold> 0.5–4.0 cm long with ascending and spreading branches up to 70° from the culm axis; <bold><italic>pedicels</italic></bold> 1–4 mm long, scabrous, erect, ascending. <bold><italic>Spikelets</italic></bold> 1.3–1.9 mm long; <bold><italic>glumes</italic></bold> 0.4–0.8 mm long, subequal, subacute, mostly glabrous, 1-veined, minutely scabrous along veins and near apex; <bold><italic>lower glumes</italic></bold> 0.4–0.7 mm long, apex sometimes apiculate; <bold><italic>upper glumes</italic></bold> 0.6–0.8 mm long, apex sometimes mucronate, the mucro up to 0.2 mm long; <bold><italic>lemmas</italic></bold> 1.3–1.8 mm long, lanceolate, very thin, awned, pilose along the margins and midvein, the hairs up to 0.3 mm long, the awn 3–9 mm long, scabrous, mostly straight; callus short pilose; <bold><italic>paleas</italic></bold> 1.3–1.9 mm long, as long or slightly longer than the lemma, narrow lanceolate, loosely pilose between the two veins on the proximal 2/3; <bold><italic>anthers</italic></bold> 0.5–0.6 mm long, purplish or pale. Caryopses 0.8–1.1 mm long, fusiform, light reddish-brown.</p></tp:treatment-sec><tp:treatment-sec sec-type="distribution" id="SECID0EL5GM"><title>Distribution.</title><p><italic><tp:taxon-name><tp:taxon-name-part taxon-name-part-type="genus" reg="Muhlenbergia">Muhlenbergia</tp:taxon-name-part><tp:taxon-name-part taxon-name-part-type="species" reg="tenuissima">tenuissima</tp:taxon-name-part></tp:taxon-name></italic> ranges from México in Chiapas, Colima, Jalisco, Nayarit, and has been reported in Sonora and Sinaloa (<xref ref-type="bibr" rid="B7">Dávila et al. 2018</xref>; <xref ref-type="bibr" rid="B53">Sanchez-Ken 2018</xref>). It also extends into Costa Rica, Honduras, Nicaragua, and Panama.</p></tp:treatment-sec><tp:treatment-sec sec-type="ecology" id="SECID0EE6GM"><title>Ecology.</title><p>This species occurs in tropical forests, savannah grasslands with <italic><tp:taxon-name><tp:taxon-name-part taxon-name-part-type="genus" reg="Quercus">Quercus</tp:taxon-name-part></tp:taxon-name></italic> and <italic><tp:taxon-name><tp:taxon-name-part taxon-name-part-type="genus" reg="Acacia">Acacia</tp:taxon-name-part></tp:taxon-name></italic> often in calcareous derived soils in wet soils, moist depressions, and ephemeral moist flats; 50–1900 m.</p></tp:treatment-sec><tp:treatment-sec sec-type="comments" id="SECID0EY6GM"><title>Comments.</title><p>This distinctive species is under collected and confused with other ephemeral annuals. Distinguishing features include lemmas 1.3–1.8 mm long, pilose margins and midvein, apical awns 3–9 mm long, and short anthers 0.5–0.6 mm long (<xref ref-type="bibr" rid="B27">Peterson and Annable 1991</xref>).</p><p><italic><tp:taxon-name><tp:taxon-name-part taxon-name-part-type="genus" reg="Muhlenbergia">Muhlenbergia</tp:taxon-name-part><tp:taxon-name-part taxon-name-part-type="species" reg="tenuissima">tenuissima</tp:taxon-name-part></tp:taxon-name></italic> is a member of <tp:taxon-name><tp:taxon-name-part taxon-name-part-type="genus" reg="Muhlenbergia">M.</tp:taxon-name-part><tp:taxon-name-part taxon-name-part-type="infraspecific-rank">subg.</tp:taxon-name-part><tp:taxon-name-part taxon-name-part-type="subgenus" reg="Pseudosporobolus">Pseudosporobolus</tp:taxon-name-part></tp:taxon-name> where it is found to be sister to <italic><tp:taxon-name><tp:taxon-name-part taxon-name-part-type="genus" reg="Muhlenbergia">M.</tp:taxon-name-part><tp:taxon-name-part taxon-name-part-type="species" reg="wrightii">wrightii</tp:taxon-name-part></tp:taxon-name></italic> Vasey ex J.M. Coult., although the branches that unite these species are long suggesting a moderate amount of genetic divergence (<xref ref-type="bibr" rid="B41">Peterson et al. 2021</xref>).</p></tp:treatment-sec><tp:treatment-sec sec-type="material" id="SECID0ERBHM"><title>Specimens examined.</title><p>Costa Rica. <bold>Guanacaste</bold>: 5 km S of Liberia along the Carretera Interamericana, <italic>R.W. Pohl &amp; G. Davidse 11554</italic> (US); 2 km E of carretera Interamericana on road to Las Animas, <italic>R.W. Pohl &amp; G. Davidse 11530</italic> (CR, UD). Honduras. <bold>Comayagua</bold>: vicinity of Siguatepeque, <italic>P.C. Standley 55871</italic> (US). Morazán: Las Mesas, <italic>J.V. Rodriguez 3683</italic> (US). <bold>Olancho</bold>: tree infested savanna called Sav. Amate, ca. 14 km NE of Catacamas, <italic>C.L. Johannessen 964</italic> (US). <bold>Yoro</bold>: Savanna of Puentecita ca. 8 km N of Yoro, <italic>C. L. Johannessen 707</italic> (US). Mexico. <bold>Chiapas</bold>: <bold>Ixtapa</bold>: near Ixtapa, <italic>D.E. Breedlove &amp; G. Davidse 54331</italic> (CAS, MO). Nicaragua. <bold>Chontales</bold>: Quebrada Niscala, ca. 2.3 km SE of bridge over Quebrada Niscala along road between Acoyapa and Río Oyate; savanna, <italic>D.W. Stevens 19067</italic> (MO). Panama. <bold>Panamá</bold>: Panama City, along road between Panamá and Chepo, <italic>C.W. Dodge et al. 16687</italic> (MO); Juan Diaz, <italic><tp:taxon-name><tp:taxon-name-part taxon-name-part-type="genus" reg="Muhlenbergia">M.</tp:taxon-name-part></tp:taxon-name>A. Cornman 625</italic> (US); <italic>E.P. Killip 4214</italic> (ARIZ); Agricultural Experiment Station at Matías Hernandez, <italic>H. Pittier 6918</italic> (US); Meadows, Sabana of Panama, Canal Zone, <italic>H. Pittuer 2544</italic> (US); Rio Tecumen, <italic>P.C. Standley 29418</italic> (US); along road between Panama and Chepu, <italic>C.W. Dodge 16687</italic> (US).</p></tp:treatment-sec><tp:treatment-sec><!--Section generated to contain objects referenced in tp:taxon-treatment.--><fig id="F19" position="float" orientation="portrait"><object-id xmlns:xlink="http://www.w3.org/1999/xlink" content-type="doi" xlink:type="simple">10.3897/phytokeys.230.103882.figure19</object-id><object-id xmlns:xlink="http://www.w3.org/1999/xlink" content-type="arpha" xlink:type="simple">DFD2F7AB-D424-5251-9314-171EBF18A866</object-id><label>Figure 19.</label><caption><p><bold>A–D</bold><italic><tp:taxon-name><tp:taxon-name-part taxon-name-part-type="genus" reg="Muhlenbergia">Muhlenbergia</tp:taxon-name-part><tp:taxon-name-part taxon-name-part-type="species" reg="ramulosa">ramulosa</tp:taxon-name-part></tp:taxon-name></italic> (Kunth) Swallen <bold>A</bold> habit <bold>B</bold> floret <bold>C</bold> glumes <bold>D</bold> ligule <bold>E–H</bold><italic><tp:taxon-name><tp:taxon-name-part taxon-name-part-type="genus" reg="Muhlenbergia">Muhlenbergia</tp:taxon-name-part><tp:taxon-name-part taxon-name-part-type="species" reg="tenuissima">tenuissima</tp:taxon-name-part></tp:taxon-name></italic> (J. Presl) Kunth <bold>E</bold> habit <bold>F</bold> floret <bold>G</bold> glumes <bold>H</bold> ligule. <bold>A</bold> drawn from <italic>P.M. Peterson &amp; C.R. Annable 5602</italic> (US-3182911) <bold>B–D</bold> drawn from <italic>P.M. Peterson &amp; C.R. Annable 4661</italic> (US, WS) <bold>E–H</bold> drawn from <italic>P.M. Peterson &amp; C.R. Annable 4751</italic> (US, WS).</p></caption><graphic xmlns:xlink="http://www.w3.org/1999/xlink" xlink:href="phytokeys-230-001_article-103882__-g019.jpg" position="float" orientation="portrait" xlink:type="simple" id="oo_887887.jpg"><uri content-type="original_file" xlink:type="simple">https://binary.pensoft.net/fig/887887</uri></graphic></fig></tp:treatment-sec><ref-list><ref id="B7"><mixed-citation xmlns:xlink="http://www.w3.org/1999/xlink" xlink:type="simple"><person-group><name name-style="western"><surname>Dávila</surname><given-names>P</given-names></name><name name-style="western"><surname>Mejia-Saulés</surname><given-names>MT</given-names></name><name name-style="western"><surname>Soriano-Martínez</surname><given-names>AM</given-names></name><name name-style="western"><surname>Herrera-Arrieta</surname><given-names>Y</given-names></name></person-group> (<year>2018</year>) <article-title>Conocimiento taxonómico de la <tp:taxon-name><tp:taxon-name-part taxon-name-part-type="family">Poaceae</tp:taxon-name-part></tp:taxon-name><tp:taxon-name><tp:taxon-name-part taxon-name-part-type="family">Poaceae</tp:taxon-name-part></tp:taxon-name> en México.</article-title><source>Botanical Sciences</source><volume>96</volume>(<issue>3</issue>): <fpage>462</fpage>–<lpage>514</lpage>. <ext-link xlink:href="10.17129/botsci.1894" ext-link-type="doi" xlink:type="simple">https://doi.org/10.17129/botsci.1894</ext-link></mixed-citation></ref><ref id="B53"><mixed-citation xmlns:xlink="http://www.w3.org/1999/xlink" xlink:type="simple"><person-group><name name-style="western"><surname>Sanchez-Ken</surname><given-names>JG</given-names></name></person-group> (<year>2018</year>) <article-title>Riqueza de especies, clasificación y listado de las gramíneas (<tp:taxon-name><tp:taxon-name-part taxon-name-part-type="family">Poaceae</tp:taxon-name-part></tp:taxon-name>) de México.</article-title><source>Acta Botánica Mexicana</source><volume>126</volume>(<issue>126</issue>): <fpage>1</fpage>–<lpage>115</lpage>. <ext-link xlink:href="10.21829/abm126.2019.1379" ext-link-type="doi" xlink:type="simple">https://doi.org/10.21829/abm126.2019.1379</ext-link></mixed-citation></ref><ref id="B27"><mixed-citation xmlns:xlink="http://www.w3.org/1999/xlink" xlink:type="simple"><person-group><name name-style="western"><surname>Peterson</surname><given-names>PM</given-names></name><name name-style="western"><surname>Annable</surname><given-names>CR</given-names></name></person-group> (<year>1991</year>) <article-title>Systematics of the annual species of <italic><tp:taxon-name><tp:taxon-name-part taxon-name-part-type="genus">Muhlenbergia</tp:taxon-name-part></tp:taxon-name></italic> (<tp:taxon-name><tp:taxon-name-part taxon-name-part-type="family">Poaceae</tp:taxon-name-part></tp:taxon-name>-<tp:taxon-name><tp:taxon-name-part taxon-name-part-type="tribe">Eragrostideae</tp:taxon-name-part></tp:taxon-name>).</article-title><source>Systematic Botany Monographs</source><volume>31</volume>: <fpage>1</fpage>–<lpage>109</lpage>. <ext-link xlink:href="10.2307/25027794" ext-link-type="doi" xlink:type="simple">https://doi.org/10.2307/25027794</ext-link></mixed-citation></ref><ref id="B41"><mixed-citation xmlns:xlink="http://www.w3.org/1999/xlink" xlink:type="simple"><person-group><name name-style="western"><surname>Peterson</surname><given-names>PM</given-names></name><name name-style="western"><surname>Roquet</surname><given-names>C</given-names></name><name name-style="western"><surname>Romaschenko</surname><given-names>K</given-names></name><name name-style="western"><surname>Herrera Arrieta</surname><given-names>Y</given-names></name><name name-style="western"><surname>Susanna</surname><given-names>A</given-names></name></person-group> (<year>2021</year>) <article-title>A biogeographical analysis of <italic><tp:taxon-name><tp:taxon-name-part taxon-name-part-type="genus">Muhlenbergia</tp:taxon-name-part></tp:taxon-name></italic> (<tp:taxon-name><tp:taxon-name-part taxon-name-part-type="family">Poaceae</tp:taxon-name-part></tp:taxon-name>: <tp:taxon-name><tp:taxon-name-part taxon-name-part-type="subfamily">Chloridoideae</tp:taxon-name-part></tp:taxon-name>: <tp:taxon-name><tp:taxon-name-part taxon-name-part-type="tribe">Cynodonteae</tp:taxon-name-part></tp:taxon-name>: <tp:taxon-name><tp:taxon-name-part taxon-name-part-type="subtribe">Muhlenbergiinae</tp:taxon-name-part></tp:taxon-name>).</article-title><source>Journal of Systematics and Evolution</source><volume>60</volume>(<issue>3</issue>): <fpage>621</fpage>–<lpage>629</lpage>. <ext-link xlink:href="10.1111/jse.12805" ext-link-type="doi" xlink:type="simple">https://doi.org/10.1111/jse.12805</ext-link></mixed-citation></ref></ref-list></tp:taxon-treatment>
