# Supplementary material for: ﻿Taxonomic revision of Muhlenbergia (Poaceae, Chloridoideae, Cynodonteae, Muhlenbergiinae) in Central America: phylogeny and classification
Source: PhytoKeys. 2023 Aug 3;230:1–106. doi: 10.3897/phytokeys.230.103882 (PMC10416094; doi:10.3897/phytokeys.230.103882)
Supplement: XML Treatment for Muhlenbergia uniseta [file phytokeys.230.103882-treatment35.xml]

<!DOCTYPE tp:taxon-treatment
  PUBLIC "-//TaxonX//DTD Taxonomic Treatment Publishing DTD v0 20100105//EN" "tax-treatment-NSO.dtd">
<tp:taxon-treatment xmlns:tp="http://www.plazi.org/taxpub"><tp:treatment-meta><kwd-group><label>Taxon classification</label><kwd>
                <named-content content-type="kingdom">Plantae</named-content>
              </kwd><kwd>
                <named-content content-type="order">Poales</named-content>
              </kwd><kwd>
                <named-content content-type="family">Poaceae</named-content>
              </kwd></kwd-group><mixed-citation publication-type="journal"><person-group><name><surname>Peterson</surname><given-names>Paul M.</given-names></name><name><surname>Herrera Arrieta</surname><given-names>Yolanda</given-names></name><name><surname>Lobo Cabezas</surname><given-names>Silvia</given-names></name><name><surname>Romaschenko</surname><given-names>Konstantin</given-names></name></person-group><article-title>﻿Taxonomic revision of <italic><tp:taxon-name><tp:taxon-name-part taxon-name-part-type="genus" reg="Muhlenbergia">Muhlenbergia</tp:taxon-name-part></tp:taxon-name></italic> (<tp:taxon-name><tp:taxon-name-part taxon-name-part-type="family">Poaceae</tp:taxon-name-part></tp:taxon-name>, <tp:taxon-name><tp:taxon-name-part taxon-name-part-type="subfamily">Chloridoideae</tp:taxon-name-part></tp:taxon-name>, <tp:taxon-name><tp:taxon-name-part taxon-name-part-type="tribe">Cynodonteae</tp:taxon-name-part></tp:taxon-name>, <tp:taxon-name><tp:taxon-name-part taxon-name-part-type="subtribe">Muhlenbergiinae</tp:taxon-name-part></tp:taxon-name>) in Central America: phylogeny and classification</article-title><source>PhytoKeys</source><day>03</day><month>08</month><year>2023</year><volume>230</volume><fpage>1</fpage><lpage>106</lpage><pub-id pub-id-type="doi">10.3897/phytokeys.230.103882</pub-id></mixed-citation></tp:treatment-meta><tp:nomenclature><label>﻿34.</label><tp:taxon-name>
              <object-id xmlns:xlink="http://www.w3.org/1999/xlink" content-type="arpha" xlink:type="simple">0F8337F6-2DBE-5BE5-9E2E-57984BD086C9</object-id>
              <tp:taxon-name-part taxon-name-part-type="genus" reg="Muhlenbergia">Muhlenbergia</tp:taxon-name-part>
              <tp:taxon-name-part taxon-name-part-type="species" reg="uniseta">uniseta</tp:taxon-name-part>
            </tp:taxon-name><tp:taxon-authority>(Lag.) Columbus, Aliso 28: 66. 2010.</tp:taxon-authority><xref ref-type="fig" rid="F20">Fig. 20F, G</xref><tp:nomenclature-citation-list><tp:nomenclature-citation><tp:taxon-name>
                  <tp:taxon-name-part taxon-name-part-type="genus" reg="Hymenothecium">Hymenothecium</tp:taxon-name-part>
                  <tp:taxon-name-part taxon-name-part-type="species" reg="unisetum">unisetum</tp:taxon-name-part>
                </tp:taxon-name><comment>Lag., Gen. Sp. Pl. 4. 1816. Type: México, cultivated from seed at MA, <italic>D. Sessé &amp; Mociño s.n.</italic> (holotype: MA). ≡ <tp:taxon-name><tp:taxon-name-part taxon-name-part-type="genus" reg="Aegopogon">Aegopogon</tp:taxon-name-part><tp:taxon-name-part taxon-name-part-type="species" reg="geminiflorus">geminiflorus</tp:taxon-name-part><tp:taxon-name-part taxon-name-part-type="infraspecific-rank">var.</tp:taxon-name-part><tp:taxon-name-part taxon-name-part-type="variety" reg="unisetus">unisetus</tp:taxon-name-part></tp:taxon-name> (Lag.) E. Fourn., Mexic. Pl. 2: 71. 1886. Basionym:</comment></tp:nomenclature-citation><tp:nomenclature-citation><tp:taxon-name>
                  <tp:taxon-name-part taxon-name-part-type="status">=</tp:taxon-name-part>
                  <tp:taxon-name-part taxon-name-part-type="genus" reg="Lamarckia">Lamarckia</tp:taxon-name-part>
                  <tp:taxon-name-part taxon-name-part-type="species" reg="tenella">tenella</tp:taxon-name-part>
                </tp:taxon-name><comment> DC., Cat. Pl. Horti Monsp. 120. 1813. Type: cult. hort. Monsp., <italic>De Candolle s.n.</italic> (<bold>lectotype, designated here</bold>: US-75926! ex MPU; isolectotype: US-75925! ex MPU). ≡ <tp:taxon-name><tp:taxon-name-part taxon-name-part-type="genus" reg="Hymenothecium">Hymenothecium</tp:taxon-name-part><tp:taxon-name-part taxon-name-part-type="species" reg="tenellum">tenellum</tp:taxon-name-part></tp:taxon-name> (DC.) Lag., Gen. Sp. Pl. 4. 1816. ≡ <tp:taxon-name><tp:taxon-name-part taxon-name-part-type="genus" reg="Aegopogon">Aegopogon</tp:taxon-name-part><tp:taxon-name-part taxon-name-part-type="species" reg="tenellus">tenellus</tp:taxon-name-part></tp:taxon-name> (DC.) Trin., Gram. Unifl. Sesquifl. 164. 1824. </comment></tp:nomenclature-citation><tp:nomenclature-citation><tp:taxon-name>
                  <tp:taxon-name-part taxon-name-part-type="status">=</tp:taxon-name-part>
                  <tp:taxon-name-part taxon-name-part-type="genus" reg="Schellingia">Schellingia</tp:taxon-name-part>
                  <tp:taxon-name-part taxon-name-part-type="species" reg="tenera">tenera</tp:taxon-name-part>
                </tp:taxon-name><comment> Steud., Flora 33: 232. 1850. Type: México, Oaxaca, Cordillera, 1840, <italic>H. Galeotti 5750</italic> (<bold>lectotype, designated here</bold>: P-00745714 [image!]; isolectotypes: P-00745713 [image!], P-00745715 [image!], W-18890117307 [image!], W-0001035 [image!]). </comment></tp:nomenclature-citation></tp:nomenclature-citation-list></tp:nomenclature><tp:treatment-sec sec-type="description" id="SECID0ELHHM"><title>Description.</title><p>Slender often sprawling, caespitose <bold><italic>annuals</italic></bold>. <bold><italic>Culms</italic></bold> (2–)6–30 cm tall, glabrous below the nodes; <bold><italic>internodes</italic></bold> 0.6–6 cm long, glabrous to pilose. <bold><italic>Leaf sheaths</italic></bold> mostly 0.5–4.8 cm long, shorter than the internodes, glabrous to sparsely pilose; <bold><italic>ligules</italic></bold> 0.6–1.5 mm long, apex mostly truncate, lacerate; <bold><italic>blades</italic></bold> 1.5–6 cm long, 0.5–1.5(–1.7) mm wide, flat, scaberulent and pubescent above, smooth beneath. <bold><italic>Panicles</italic></bold> 2–6 cm long, 0.5–1.2 cm wide, open, loosely-flowered with racemose branches; <bold><italic>primary branches</italic></bold> 3–5 mm long, excluding the awns, one per node; one short-pedicelled spikelet (perfect) with <bold><italic>pedicels</italic></bold> 0.2–0.6 mm long and the other two spikelets (staminate or sterile) short-pedicelled, the <bold><italic>pedicels</italic></bold> about 0.7–1.5 mm long. <bold><italic>Spikelets</italic></bold> 1.5–3.2 mm long, often greenish or purplish; <bold><italic>glumes</italic></bold> (1–)1.3–2 mm long, oblong and wider distally, apex deeply notched, entire or mucronate, the mucro 0.2–1 mm long, lobes obtuse or rounded; <bold><italic>lemmas</italic></bold> 2.5–3.2 mm long, 3-awned, the central awns 3–8(–11) mm long, lateral awns usually mucronate or awned up to 2 mm long or missing; <bold><italic>paleas</italic></bold> 2.2–3 mm long, puberulent, apex 2-mucronate, the mucros less than 0.8 mm long; <bold><italic>anthers</italic></bold> 0.5–0.8 mm long, yellowish. <bold><italic>Caryopses</italic></bold> 1.1–1.3 mm long, obovoid, light brownish. 2<italic>n</italic> = 20, 60.</p></tp:treatment-sec><tp:treatment-sec sec-type="distribution" id="SECID0EMJHM"><title>Distribution.</title><p><italic><tp:taxon-name><tp:taxon-name-part taxon-name-part-type="genus" reg="Muhlenbergia">Muhlenbergia</tp:taxon-name-part><tp:taxon-name-part taxon-name-part-type="species" reg="uniseta">uniseta</tp:taxon-name-part></tp:taxon-name></italic> ranges from southern Arizona throughout most of México and Central America (Belize, Costa Rica, El Salvador, Guatemala, Honduras, México, and Panama) [<xref ref-type="bibr" rid="B43">Pohl 1994a</xref>; <xref ref-type="bibr" rid="B34">Peterson et al. 2001</xref>].</p></tp:treatment-sec><tp:treatment-sec sec-type="ecology" id="SECID0EFKHM"><title>Ecology.</title><p><italic><tp:taxon-name><tp:taxon-name-part taxon-name-part-type="genus" reg="Muhlenbergia">Muhlenbergia</tp:taxon-name-part><tp:taxon-name-part taxon-name-part-type="species" reg="uniseta">uniseta</tp:taxon-name-part></tp:taxon-name></italic> grows on moist slopes, cliffs, barrancas, canyons, roadsides, and along or near springs usually in shaded areas associated with <italic><tp:taxon-name><tp:taxon-name-part taxon-name-part-type="genus" reg="Pinus">Pinus</tp:taxon-name-part></tp:taxon-name></italic> and <italic><tp:taxon-name><tp:taxon-name-part taxon-name-part-type="genus" reg="Quercus">Quercus</tp:taxon-name-part></tp:taxon-name></italic>; 1300–2860 m.</p></tp:treatment-sec><tp:treatment-sec sec-type="comments" id="SECID0EELHM"><title>Comments.</title><p><italic><tp:taxon-name><tp:taxon-name-part taxon-name-part-type="genus" reg="Muhlenbergia">Muhlenbergia</tp:taxon-name-part><tp:taxon-name-part taxon-name-part-type="species" reg="uniseta">uniseta</tp:taxon-name-part></tp:taxon-name></italic> can be separated morphologically from <italic><tp:taxon-name><tp:taxon-name-part taxon-name-part-type="genus" reg="Muhlenbergia">M.</tp:taxon-name-part><tp:taxon-name-part taxon-name-part-type="species" reg="cenchroides">cenchroides</tp:taxon-name-part></tp:taxon-name></italic> in having glumes with obtuse or rounded lobes (acute in <italic><tp:taxon-name><tp:taxon-name-part taxon-name-part-type="genus" reg="Muhlenbergia">M.</tp:taxon-name-part><tp:taxon-name-part taxon-name-part-type="species" reg="cenchroides">cenchroides</tp:taxon-name-part></tp:taxon-name></italic>) that are entire or mucronate (awned 2–4 mm long in <italic><tp:taxon-name><tp:taxon-name-part taxon-name-part-type="genus" reg="Muhlenbergia">M.</tp:taxon-name-part><tp:taxon-name-part taxon-name-part-type="species" reg="cenchroides">cenchroides</tp:taxon-name-part></tp:taxon-name></italic>) and by being annual (versus perennial).</p><p><italic><tp:taxon-name><tp:taxon-name-part taxon-name-part-type="genus" reg="Muhlenbergia">Muhlenbergia</tp:taxon-name-part><tp:taxon-name-part taxon-name-part-type="species" reg="uniseta">uniseta</tp:taxon-name-part></tp:taxon-name></italic> is a member of <tp:taxon-name><tp:taxon-name-part taxon-name-part-type="genus" reg="Muhlenbergia">M.</tp:taxon-name-part><tp:taxon-name-part taxon-name-part-type="infraspecific-rank">subg.</tp:taxon-name-part><tp:taxon-name-part taxon-name-part-type="subgenus" reg="Muhlenbergia">Muhlenbergia</tp:taxon-name-part></tp:taxon-name> and forms a clade with <italic><tp:taxon-name><tp:taxon-name-part taxon-name-part-type="genus" reg="Muhlenbergia">M.</tp:taxon-name-part><tp:taxon-name-part taxon-name-part-type="species" reg="cenchroides">cenchroides</tp:taxon-name-part></tp:taxon-name></italic> and <italic><tp:taxon-name><tp:taxon-name-part taxon-name-part-type="genus" reg="Muhlenbergia">M.</tp:taxon-name-part><tp:taxon-name-part taxon-name-part-type="species" reg="bryophilus">bryophilus</tp:taxon-name-part></tp:taxon-name></italic> (Fig. <xref ref-type="fig" rid="F1">1</xref>; <xref ref-type="bibr" rid="B41">Peterson et al. 2021</xref>).</p></tp:treatment-sec><tp:treatment-sec sec-type="material" id="SECID0EOOHM"><title>Specimens examined.</title><p>Costa Rica. <bold>Heredia</bold>: San Isidro, Concepción, Calle Leones, <italic>E. Alfaro 4724</italic> (INB). <bold>San José</bold>: Dota, R.F. Los Santos. Cuenca del Pirris-Damas, Río Blanco, cabeceras Quebrada Vueltas, <italic>J.F. Morales 7088</italic> (MO); vicinity of Santa María de Dota, <italic>P.C. Standley 41720</italic> (US); Aserrí, Cuenca del Pirris-Damas, Cerros Caraigres, Falda S, Quebrada Concha, en el camino viejo a Bijagual, <italic>J.F. Morales 5914</italic> (MO, INB); Aserri, Z.P. Cerros Escazú, Cuenca del Tárcoles, bosques primarios y secundarios en la cima del Cerro Daser (Alto Hierbabuena), <italic>J.F. Morales 6707</italic> (MO,INB); Acosta, Alto Reflis, Falda NE, Fila de Cal, <italic>J.F. Morales 7486</italic> (CR, INB); Desamparados, Tablazo, <italic>J.A. Echeverría 1210</italic> (CR); Entre San Isidro y División, <italic>s.c 3855</italic> (CR); Cord. Talamanca, 14 km S of Division along the Interamericana Hwy., roadside through oak forest, <italic>R.W. Pohl &amp; G. Davidse 11615</italic> (US). El Salvador. <bold>La libertad</bold>: <italic>E. Montalvo et al. 6425</italic> (LAGU). <bold>Santa Ana</bold>: <italic>O. Rohweder 2394</italic> (MO). <bold>Usulután</bold>: <italic>J. Menjívar et al. 3591</italic> (LAGU, MHES, MO); <italic>G. Cerén et al. 3276</italic> (MHES, MO). Guatemala. <bold>Guatemala</bold>: Volcán de Pacaya, above Las Calderas, <italic>P. C. Standley 58340</italic> (US); Volcán de Acatenango, <italic>J. &amp; M. Véliz 93.3425</italic> (MEXU). <bold>Sacatepéquez</bold>: Ciudad Vieja, <italic>H. Bethancourt &amp; M. Véliz 94.4181</italic> (MEXU, MO). <bold>Sololá</bold>: near Sololá, <italic>A. Gentry 6504</italic> (MO); slopes of Volcán de Agua, south of Santa Maria de Jesús, <italic>P.C. Standley 59361</italic> (US). Honduras. <bold>Francisco Morazán</bold>: El Zamorano, North side of Cerro Uyuca, near the farmhouse, <italic>R. W. Pohl &amp; M. Gabel 13413</italic> (CR); On open slopes near Hoya Grande, <italic>L.O. Williams &amp; A. Molina 10994</italic> (US); Open slopes in cloud forest area in mountains above San Juancito, <italic>L.O. Williams &amp; A. Molina 13366</italic> (US); Santa Lucía, camino entre la montañita y Santa Lucía, <italic>J.L. Linares &amp; J. Alana 1901</italic> (MEXU); Escuela Agrícola Panamericana, Faldas de La Montañita, <italic>A. Molina R. 1612A</italic> (US). Mexico. <bold>Chiapas</bold>: <bold>Huixtlán</bold>: 10 km E of Huistan, <italic>D.E. Breedlove &amp; G. Davidse 55169</italic> (MEXU); <italic>D.E. Breedlove &amp; G. Davidse 53853</italic> (MO). <bold>Larráinzar</bold>: NE of Bochil, <italic>D.E. Breedlove 29276</italic> (MEXU). <bold>San Cristóbal de las Casas</bold>: 16 km al NW de San Cristobal de las Casas, sobre el camino a Tenejapa, <italic>E. Cabrera &amp; H. de Cabrera 5733</italic> (MEXU). <bold>Zinacantan</bold>: hwy 190 between paraajes of Nachic and Navenshauk, <italic>D.E. Breedlove 7304</italic> (US). Panama. <bold>Chiriquí</bold>: Large old lava flow ca. 3 km NE of El Hato del Volcán at base of Volcán de Chiriquí (Barú), 1–3 km E of highway, <italic>G. Davidse &amp; W.G. D’Arcy 10386</italic> (MO).</p></tp:treatment-sec><tp:treatment-sec><!--Section generated to contain objects referenced in tp:taxon-treatment.--><fig id="F20" position="float" orientation="portrait"><object-id xmlns:xlink="http://www.w3.org/1999/xlink" content-type="doi" xlink:type="simple">10.3897/phytokeys.230.103882.figure20</object-id><object-id xmlns:xlink="http://www.w3.org/1999/xlink" content-type="arpha" xlink:type="simple">4892C6A3-FA68-5C11-A170-3064DEE5DFAE</object-id><label>Figure 20.</label><caption><p><bold>A–E</bold><italic><tp:taxon-name><tp:taxon-name-part taxon-name-part-type="genus" reg="Muhlenbergia">Muhlenbergia</tp:taxon-name-part><tp:taxon-name-part taxon-name-part-type="species" reg="robusta">robusta</tp:taxon-name-part></tp:taxon-name></italic> (E. Fourn.) Hitchc. <bold>A</bold> habit <bold>B</bold> ligule <bold>C</bold> glumes <bold>D</bold> floret <bold>E</bold> stamens, pistil, and lodicules <bold>F, G</bold><italic><tp:taxon-name><tp:taxon-name-part taxon-name-part-type="genus" reg="Muhlenbergia">Muhlenbergia</tp:taxon-name-part><tp:taxon-name-part taxon-name-part-type="species" reg="uniseta">uniseta</tp:taxon-name-part></tp:taxon-name></italic> (Lag.) Columbus <bold>F</bold> habit <bold>G</bold> primary inflorescence branch with three spikelets. <bold>A–E</bold> drawn from <italic>P.M. Peterson &amp; C.R. Annable 6131</italic> (US) <bold>F, G</bold> drawn from <italic>F.W. Gould 10391</italic> (US-3000113).</p></caption><graphic xmlns:xlink="http://www.w3.org/1999/xlink" xlink:href="phytokeys-230-001_article-103882__-g020.jpg" position="float" orientation="portrait" xlink:type="simple" id="oo_887888.jpg"><uri content-type="original_file" xlink:type="simple">https://binary.pensoft.net/fig/887888</uri></graphic></fig><fig id="F1" position="float" orientation="portrait"><object-id xmlns:xlink="http://www.w3.org/1999/xlink" content-type="doi" xlink:type="simple">10.3897/phytokeys.230.103882.figure1</object-id><object-id xmlns:xlink="http://www.w3.org/1999/xlink" content-type="arpha" xlink:type="simple">FC661783-FDE1-5936-8E5A-A38F4C225278</object-id><label>Figure 1.</label><caption><p><bold>A, B</bold> Bayesian tree inferred from combined plastid (<italic>ndhA</italic> intron, <italic>rps16-trnK</italic>, <italic>rps16</italic> intron, <italic>rps3</italic>, and <italic>rpl32-trnL</italic>) and ITS sequences. Thick branches indicate posterior probabilities of 0.95–1; species in bold occur in Central America; Scale bar: 2%.</p></caption><graphic xmlns:xlink="http://www.w3.org/1999/xlink" xlink:href="phytokeys-230-001_article-103882__-g001.jpg" position="float" orientation="portrait" xlink:type="simple" id="oo_887869.jpg"><uri content-type="original_file" xlink:type="simple">https://binary.pensoft.net/fig/887869</uri></graphic></fig></tp:treatment-sec><ref-list><ref id="B43"><mixed-citation xmlns:xlink="http://www.w3.org/1999/xlink" xlink:type="simple"><person-group><name name-style="western"><surname>Pohl</surname><given-names>RW</given-names></name></person-group> (<year>1994a</year>) <article-title>104. <italic><tp:taxon-name><tp:taxon-name-part taxon-name-part-type="genus">Aegopogon</tp:taxon-name-part></tp:taxon-name></italic> Humb. &amp; Bonpl. ex Willd.</article-title> In: <person-group><name name-style="western"><surname>Davidse</surname><given-names>G</given-names></name><name name-style="western"><surname>Sousa</surname><given-names>SM</given-names></name><name name-style="western"><surname>Chater</surname><given-names>AO</given-names></name></person-group> (<role>Eds</role>) <issue-title>Flora Mesoamericana, Volume 6, Alismataceae a Cyperaceae.</issue-title><source>Universidad Nacional Autónoma de México, Instituto de Biología, México, D.F.</source>, <fpage>296</fpage>–<lpage>297</lpage>.</mixed-citation></ref><ref id="B34"><mixed-citation xmlns:xlink="http://www.w3.org/1999/xlink" xlink:type="simple"><person-group><name name-style="western"><surname>Peterson</surname><given-names>PM</given-names></name><name name-style="western"><surname>Soreng</surname><given-names>RJ</given-names></name><name name-style="western"><surname>Davidse</surname><given-names>G</given-names></name><name name-style="western"><surname>Filgueiras</surname><given-names>TS</given-names></name><name name-style="western"><surname>Zuloaga</surname><given-names>FO</given-names></name><name name-style="western"><surname>Judziewicz</surname><given-names>EJ</given-names></name></person-group> (<year>2001</year>) <article-title>Catalogue of New World grasses (<tp:taxon-name><tp:taxon-name-part taxon-name-part-type="family">Poaceae</tp:taxon-name-part></tp:taxon-name>): II. subfamily <tp:taxon-name><tp:taxon-name-part taxon-name-part-type="subfamily">Chloridoideae</tp:taxon-name-part></tp:taxon-name>.</article-title><source>Contributions from the United States National Herbarium</source><volume>41</volume>: <fpage>1</fpage>–<lpage>255</lpage>.</mixed-citation></ref><ref id="B41"><mixed-citation xmlns:xlink="http://www.w3.org/1999/xlink" xlink:type="simple"><person-group><name name-style="western"><surname>Peterson</surname><given-names>PM</given-names></name><name name-style="western"><surname>Roquet</surname><given-names>C</given-names></name><name name-style="western"><surname>Romaschenko</surname><given-names>K</given-names></name><name name-style="western"><surname>Herrera Arrieta</surname><given-names>Y</given-names></name><name name-style="western"><surname>Susanna</surname><given-names>A</given-names></name></person-group> (<year>2021</year>) <article-title>A biogeographical analysis of <italic><tp:taxon-name><tp:taxon-name-part taxon-name-part-type="genus">Muhlenbergia</tp:taxon-name-part></tp:taxon-name></italic> (<tp:taxon-name><tp:taxon-name-part taxon-name-part-type="family">Poaceae</tp:taxon-name-part></tp:taxon-name>: <tp:taxon-name><tp:taxon-name-part taxon-name-part-type="subfamily">Chloridoideae</tp:taxon-name-part></tp:taxon-name>: <tp:taxon-name><tp:taxon-name-part taxon-name-part-type="tribe">Cynodonteae</tp:taxon-name-part></tp:taxon-name>: <tp:taxon-name><tp:taxon-name-part taxon-name-part-type="subtribe">Muhlenbergiinae</tp:taxon-name-part></tp:taxon-name>).</article-title><source>Journal of Systematics and Evolution</source><volume>60</volume>(<issue>3</issue>): <fpage>621</fpage>–<lpage>629</lpage>. <ext-link xlink:href="10.1111/jse.12805" ext-link-type="doi" xlink:type="simple">https://doi.org/10.1111/jse.12805</ext-link></mixed-citation></ref></ref-list></tp:taxon-treatment>
