# Supplementary material for: ﻿Taxonomic revision of Muhlenbergia (Poaceae, Chloridoideae, Cynodonteae, Muhlenbergiinae) in Central America: phylogeny and classification
Source: PhytoKeys. 2023 Aug 3;230:1–106. doi: 10.3897/phytokeys.230.103882 (PMC10416094; doi:10.3897/phytokeys.230.103882)
Supplement: XML Treatment for Muhlenbergia utilis [file phytokeys.230.103882-treatment36.xml]

<!DOCTYPE tp:taxon-treatment
  PUBLIC "-//TaxonX//DTD Taxonomic Treatment Publishing DTD v0 20100105//EN" "tax-treatment-NSO.dtd">
<tp:taxon-treatment xmlns:tp="http://www.plazi.org/taxpub"><tp:treatment-meta><kwd-group><label>Taxon classification</label><kwd>
                <named-content content-type="kingdom">Plantae</named-content>
              </kwd><kwd>
                <named-content content-type="order">Poales</named-content>
              </kwd><kwd>
                <named-content content-type="family">Poaceae</named-content>
              </kwd></kwd-group><mixed-citation publication-type="journal"><person-group><name><surname>Peterson</surname><given-names>Paul M.</given-names></name><name><surname>Herrera Arrieta</surname><given-names>Yolanda</given-names></name><name><surname>Lobo Cabezas</surname><given-names>Silvia</given-names></name><name><surname>Romaschenko</surname><given-names>Konstantin</given-names></name></person-group><article-title>﻿Taxonomic revision of <italic><tp:taxon-name><tp:taxon-name-part taxon-name-part-type="genus" reg="Muhlenbergia">Muhlenbergia</tp:taxon-name-part></tp:taxon-name></italic> (<tp:taxon-name><tp:taxon-name-part taxon-name-part-type="family">Poaceae</tp:taxon-name-part></tp:taxon-name>, <tp:taxon-name><tp:taxon-name-part taxon-name-part-type="subfamily">Chloridoideae</tp:taxon-name-part></tp:taxon-name>, <tp:taxon-name><tp:taxon-name-part taxon-name-part-type="tribe">Cynodonteae</tp:taxon-name-part></tp:taxon-name>, <tp:taxon-name><tp:taxon-name-part taxon-name-part-type="subtribe">Muhlenbergiinae</tp:taxon-name-part></tp:taxon-name>) in Central America: phylogeny and classification</article-title><source>PhytoKeys</source><day>03</day><month>08</month><year>2023</year><volume>230</volume><fpage>1</fpage><lpage>106</lpage><pub-id pub-id-type="doi">10.3897/phytokeys.230.103882</pub-id></mixed-citation></tp:treatment-meta><tp:nomenclature><label>﻿35.</label><tp:taxon-name>
              <object-id xmlns:xlink="http://www.w3.org/1999/xlink" content-type="arpha" xlink:type="simple">86EE4133-6F9C-5977-A4ED-47B0E7B2AB8E</object-id>
              <tp:taxon-name-part taxon-name-part-type="genus" reg="Muhlenbergia">Muhlenbergia</tp:taxon-name-part>
              <tp:taxon-name-part taxon-name-part-type="species" reg="utilis">utilis</tp:taxon-name-part>
            </tp:taxon-name><tp:taxon-authority>(Torr.) Hitchc., J. Wash. Acad. Sci. 23(10): 453. 1933.</tp:taxon-authority><xref ref-type="fig" rid="F18">Fig. 18 F–K</xref><tp:nomenclature-citation-list><tp:nomenclature-citation><tp:taxon-name>
                  <tp:taxon-name-part taxon-name-part-type="genus" reg="Vilfa">Vilfa</tp:taxon-name-part>
                  <tp:taxon-name-part taxon-name-part-type="species" reg="utilis">utilis</tp:taxon-name-part>
                </tp:taxon-name><comment>Torr., Pacif. Railr. Rep. 5(2):365–366. 1857. Type: U.S.A., California, Lost Mountain Spring, from Tejon to the Lost Hills, in stony places, <italic>W.P. Blake s.n.</italic> (holotype: NY-00431757 [image!]; isotypes: GH-00023997 [image!], MO-992072!). ≡ <tp:taxon-name><tp:taxon-name-part taxon-name-part-type="genus" reg="Sporobolus">Sporobolus</tp:taxon-name-part><tp:taxon-name-part taxon-name-part-type="species" reg="utilis">utilis</tp:taxon-name-part></tp:taxon-name> (Torr.) Scribn., Bull. Div. Agrostol., U.S.D.A. 17:171, f. 467. 1899. Basionym.</comment></tp:nomenclature-citation></tp:nomenclature-citation-list></tp:nomenclature><tp:treatment-sec sec-type="description" id="SECID0EEUHM"><title>Description.</title><p><bold><italic>Perennials</italic></bold>; with slender, scaly rhizomes. <bold><italic>Culms</italic></bold> 7–30 cm tall, erect to decumbent, older plants trailing, up to 1 m long, minutely pubescent to glabrous below the nodes; <bold><italic>internodes</italic></bold> mostly smooth to lightly nodulose roughened. <bold><italic>Leaf sheaths</italic></bold> 0.3–2.4 cm long, shorter or longer than the internodes, glabrous, margins hyaline; <bold><italic>ligules</italic></bold> 0.2–0.8 mm long, membranous, decurrent, apex truncate; <bold><italic>blades</italic></bold> 0.5–4.7 cm long, 0.2–1.8 mm wide, involute, sometimes flat, straight or arcuate-spreading, the blades often at right angles to culms, mostly glabrous abaxially and hirsutulous adaxially. <bold><italic>Panicles</italic></bold> 1–5 cm long, 0.1–0.4 cm wide, narrow, contracted, interrupted between each branch, partially included in the upper sheaths; <bold><italic>primary branches</italic></bold> 0.2–1.2 cm long, appressed, rarely ascending to spreading 30° from the rachises; rachises usually visible between the branches; <bold><italic>pedicels</italic></bold> 0.1–1.1 mm long, glabrous. <bold><italic>Spikelets</italic></bold> 1.4–2.4 mm long, erect; <bold><italic>glumes</italic></bold> 0.5–1.4 mm long, ⅓ to as long as the lemma, subequal, unawned, glabrous, 1-veined, occasionally 2-to 3-veined, yellowish to light green, apex acute; <bold><italic>lemmas</italic></bold> 1.3–2.4 mm long, lanceolate, unawned, glabrous or with minute appressed pubescence along the margins and the base, the hairs about 0.1 mm long, green or purplish, apex acute; <bold><italic>paleas</italic></bold> 1–2 mm long, lanceolate, glabrous, apex acute; <bold><italic>anthers</italic></bold> 0.7–1.4 mm long, yellow to purplish. <bold><italic>Caryopses</italic></bold> 0.7–1.2 mm long, ellipsoid to ovoid, brown. 2<italic>n</italic> = 20.</p></tp:treatment-sec><tp:treatment-sec sec-type="distribution" id="SECID0ENWHM"><title>Distribution.</title><p><italic><tp:taxon-name><tp:taxon-name-part taxon-name-part-type="genus" reg="Muhlenbergia">Muhlenbergia</tp:taxon-name-part><tp:taxon-name-part taxon-name-part-type="species" reg="utilis">utilis</tp:taxon-name-part></tp:taxon-name></italic> ranges from the southern United States to México in Chiapas, Chihuahua, Durango, Guanajuato, Hidalgo, Jalisco, México, Ciudad de México, Michoacán, Puebla, Querétaro, Sonora, Veracruz, and Zacatecas, and Central America (Guatemala and México) [Herrera Arrieta and Peterson 2018].</p></tp:treatment-sec><tp:treatment-sec sec-type="ecology" id="SECID0E5WHM"><title>Ecology.</title><p>This species occurs in wet soils along streams, ponds, depressions in grasslands, and alkaline or gypsiferous plains associated with <italic><tp:taxon-name><tp:taxon-name-part taxon-name-part-type="genus" reg="Quercus">Quercus</tp:taxon-name-part></tp:taxon-name></italic> spp.; 200–2500 m.</p></tp:treatment-sec><tp:treatment-sec sec-type="comments" id="SECID0EPXHM"><title>Comments.</title><p>Morphologically, <italic><tp:taxon-name><tp:taxon-name-part taxon-name-part-type="genus" reg="Muhlenbergia">Muhlenbergia</tp:taxon-name-part><tp:taxon-name-part taxon-name-part-type="species" reg="utilis">utilis</tp:taxon-name-part></tp:taxon-name></italic> can be confused with <italic><tp:taxon-name><tp:taxon-name-part taxon-name-part-type="genus" reg="Muhlenbergia">M.</tp:taxon-name-part><tp:taxon-name-part taxon-name-part-type="species" reg="vaginata">vaginata</tp:taxon-name-part></tp:taxon-name></italic> but the former differs in having slender, scaly rhizomes, (<italic><tp:taxon-name><tp:taxon-name-part taxon-name-part-type="genus" reg="Muhlenbergia">M.</tp:taxon-name-part><tp:taxon-name-part taxon-name-part-type="species" reg="vaginata">vaginata</tp:taxon-name-part></tp:taxon-name></italic> without rhizomes but culms decumbent and rooting below can sometimes be mistaken for rhizomes) and unawned lemmas (mucronate in <italic><tp:taxon-name><tp:taxon-name-part taxon-name-part-type="genus" reg="Muhlenbergia">M.</tp:taxon-name-part><tp:taxon-name-part taxon-name-part-type="species" reg="vaginata">vaginata</tp:taxon-name-part></tp:taxon-name></italic>).</p><p><italic><tp:taxon-name><tp:taxon-name-part taxon-name-part-type="genus" reg="Muhlenbergia">Muhlenbergia</tp:taxon-name-part><tp:taxon-name-part taxon-name-part-type="species" reg="utilis">utilis</tp:taxon-name-part></tp:taxon-name></italic> is a member of <tp:taxon-name><tp:taxon-name-part taxon-name-part-type="genus" reg="Muhlenbergia">M.</tp:taxon-name-part><tp:taxon-name-part taxon-name-part-type="infraspecific-rank">subg.</tp:taxon-name-part><tp:taxon-name-part taxon-name-part-type="subgenus" reg="Pseudosporobolus">Pseudosporobolus</tp:taxon-name-part></tp:taxon-name> and forms a clade with <italic><tp:taxon-name><tp:taxon-name-part taxon-name-part-type="genus" reg="Muhlenbergia">M.</tp:taxon-name-part><tp:taxon-name-part taxon-name-part-type="species" reg="repens">repens</tp:taxon-name-part></tp:taxon-name></italic> and <italic><tp:taxon-name><tp:taxon-name-part taxon-name-part-type="genus" reg="Muhlenbergia">M.</tp:taxon-name-part><tp:taxon-name-part taxon-name-part-type="species" reg="villiflora">villiflora</tp:taxon-name-part></tp:taxon-name></italic> Hitchc. (Fig. <xref ref-type="fig" rid="F1">1</xref>; <xref ref-type="bibr" rid="B41">Peterson et al. 2021</xref>).</p></tp:treatment-sec><tp:treatment-sec sec-type="material" id="SECID0EZ1HM"><title>Specimens examined.</title><p>Mexico. <bold>Chiapas</bold>: <bold>San Cristóbal de las Casas</bold>: Marsh at S end of San Cristóbal de las Casas, <italic>D.E. Breedlove 54373</italic> (ENCB, SLPM, CAS, MO).</p></tp:treatment-sec><tp:treatment-sec><!--Section generated to contain objects referenced in tp:taxon-treatment.--><fig id="F18" position="float" orientation="portrait"><object-id xmlns:xlink="http://www.w3.org/1999/xlink" content-type="doi" xlink:type="simple">10.3897/phytokeys.230.103882.figure18</object-id><object-id xmlns:xlink="http://www.w3.org/1999/xlink" content-type="arpha" xlink:type="simple">BDD27750-E945-5791-AD3A-0EF9E538AFE1</object-id><label>Figure 18.</label><caption><p><bold>A–E</bold><italic><tp:taxon-name><tp:taxon-name-part taxon-name-part-type="genus" reg="Muhlenbergia">Muhlenbergia</tp:taxon-name-part><tp:taxon-name-part taxon-name-part-type="species" reg="plumbea">plumbea</tp:taxon-name-part></tp:taxon-name></italic> (Trin.) Hitchc. <bold>A</bold> habit <bold>B</bold> ligule <bold>C</bold> glumes <bold>D</bold> floret <bold>E</bold> stamens and lodicules <bold>F–L</bold><italic><tp:taxon-name><tp:taxon-name-part taxon-name-part-type="genus" reg="Muhlenbergia">Muhlenbergia</tp:taxon-name-part><tp:taxon-name-part taxon-name-part-type="species" reg="utilis">utilis</tp:taxon-name-part></tp:taxon-name></italic> (Torr.) Hitchc. <bold>F</bold> habit <bold>G</bold> rhizome <bold>H</bold> ligule <bold>I</bold> glumes <bold>J</bold> floret <bold>K</bold> stamens, pistil, and lodicules. <bold>A–E</bold> drawn from <italic>C.G. Pringle 9581</italic> (US-396634) <bold>F–L</bold> drawn from <italic>A</italic>,<italic>S. Hitchcock 5652</italic> (US).</p></caption><graphic xmlns:xlink="http://www.w3.org/1999/xlink" xlink:href="phytokeys-230-001_article-103882__-g018.jpg" position="float" orientation="portrait" xlink:type="simple" id="oo_887886.jpg"><uri content-type="original_file" xlink:type="simple">https://binary.pensoft.net/fig/887886</uri></graphic></fig><fig id="F1" position="float" orientation="portrait"><object-id xmlns:xlink="http://www.w3.org/1999/xlink" content-type="doi" xlink:type="simple">10.3897/phytokeys.230.103882.figure1</object-id><object-id xmlns:xlink="http://www.w3.org/1999/xlink" content-type="arpha" xlink:type="simple">FC661783-FDE1-5936-8E5A-A38F4C225278</object-id><label>Figure 1.</label><caption><p><bold>A, B</bold> Bayesian tree inferred from combined plastid (<italic>ndhA</italic> intron, <italic>rps16-trnK</italic>, <italic>rps16</italic> intron, <italic>rps3</italic>, and <italic>rpl32-trnL</italic>) and ITS sequences. Thick branches indicate posterior probabilities of 0.95–1; species in bold occur in Central America; Scale bar: 2%.</p></caption><graphic xmlns:xlink="http://www.w3.org/1999/xlink" xlink:href="phytokeys-230-001_article-103882__-g001.jpg" position="float" orientation="portrait" xlink:type="simple" id="oo_887869.jpg"><uri content-type="original_file" xlink:type="simple">https://binary.pensoft.net/fig/887869</uri></graphic></fig></tp:treatment-sec><ref-list><ref id="B41"><mixed-citation xmlns:xlink="http://www.w3.org/1999/xlink" xlink:type="simple"><person-group><name name-style="western"><surname>Peterson</surname><given-names>PM</given-names></name><name name-style="western"><surname>Roquet</surname><given-names>C</given-names></name><name name-style="western"><surname>Romaschenko</surname><given-names>K</given-names></name><name name-style="western"><surname>Herrera Arrieta</surname><given-names>Y</given-names></name><name name-style="western"><surname>Susanna</surname><given-names>A</given-names></name></person-group> (<year>2021</year>) <article-title>A biogeographical analysis of <italic><tp:taxon-name><tp:taxon-name-part taxon-name-part-type="genus">Muhlenbergia</tp:taxon-name-part></tp:taxon-name></italic> (<tp:taxon-name><tp:taxon-name-part taxon-name-part-type="family">Poaceae</tp:taxon-name-part></tp:taxon-name>: <tp:taxon-name><tp:taxon-name-part taxon-name-part-type="subfamily">Chloridoideae</tp:taxon-name-part></tp:taxon-name>: <tp:taxon-name><tp:taxon-name-part taxon-name-part-type="tribe">Cynodonteae</tp:taxon-name-part></tp:taxon-name>: <tp:taxon-name><tp:taxon-name-part taxon-name-part-type="subtribe">Muhlenbergiinae</tp:taxon-name-part></tp:taxon-name>).</article-title><source>Journal of Systematics and Evolution</source><volume>60</volume>(<issue>3</issue>): <fpage>621</fpage>–<lpage>629</lpage>. <ext-link xlink:href="10.1111/jse.12805" ext-link-type="doi" xlink:type="simple">https://doi.org/10.1111/jse.12805</ext-link></mixed-citation></ref></ref-list></tp:taxon-treatment>
