# Supplementary material for: ﻿Taxonomic revision of Muhlenbergia (Poaceae, Chloridoideae, Cynodonteae, Muhlenbergiinae) in Central America: phylogeny and classification
Source: PhytoKeys. 2023 Aug 3;230:1–106. doi: 10.3897/phytokeys.230.103882 (PMC10416094; doi:10.3897/phytokeys.230.103882)
Supplement: XML Treatment for Muhlenbergia vaginata [file phytokeys.230.103882-treatment37.xml]

<!DOCTYPE tp:taxon-treatment
  PUBLIC "-//TaxonX//DTD Taxonomic Treatment Publishing DTD v0 20100105//EN" "tax-treatment-NSO.dtd">
<tp:taxon-treatment xmlns:tp="http://www.plazi.org/taxpub"><tp:treatment-meta><kwd-group><label>Taxon classification</label><kwd>
                <named-content content-type="kingdom">Plantae</named-content>
              </kwd><kwd>
                <named-content content-type="order">Poales</named-content>
              </kwd><kwd>
                <named-content content-type="family">Poaceae</named-content>
              </kwd></kwd-group><mixed-citation publication-type="journal"><person-group><name><surname>Peterson</surname><given-names>Paul M.</given-names></name><name><surname>Herrera Arrieta</surname><given-names>Yolanda</given-names></name><name><surname>Lobo Cabezas</surname><given-names>Silvia</given-names></name><name><surname>Romaschenko</surname><given-names>Konstantin</given-names></name></person-group><article-title>﻿Taxonomic revision of <italic><tp:taxon-name><tp:taxon-name-part taxon-name-part-type="genus" reg="Muhlenbergia">Muhlenbergia</tp:taxon-name-part></tp:taxon-name></italic> (<tp:taxon-name><tp:taxon-name-part taxon-name-part-type="family">Poaceae</tp:taxon-name-part></tp:taxon-name>, <tp:taxon-name><tp:taxon-name-part taxon-name-part-type="subfamily">Chloridoideae</tp:taxon-name-part></tp:taxon-name>, <tp:taxon-name><tp:taxon-name-part taxon-name-part-type="tribe">Cynodonteae</tp:taxon-name-part></tp:taxon-name>, <tp:taxon-name><tp:taxon-name-part taxon-name-part-type="subtribe">Muhlenbergiinae</tp:taxon-name-part></tp:taxon-name>) in Central America: phylogeny and classification</article-title><source>PhytoKeys</source><day>03</day><month>08</month><year>2023</year><volume>230</volume><fpage>1</fpage><lpage>106</lpage><pub-id pub-id-type="doi">10.3897/phytokeys.230.103882</pub-id></mixed-citation></tp:treatment-meta><tp:nomenclature><label>﻿36.</label><tp:taxon-name>
              <object-id xmlns:xlink="http://www.w3.org/1999/xlink" content-type="arpha" xlink:type="simple">6C2DA1AC-5621-5A13-A8A0-74AB87D27E46</object-id>
              <tp:taxon-name-part taxon-name-part-type="genus" reg="Muhlenbergia">Muhlenbergia</tp:taxon-name-part>
              <tp:taxon-name-part taxon-name-part-type="species" reg="vaginata">vaginata</tp:taxon-name-part>
            </tp:taxon-name><tp:taxon-authority>Swallen, Contr. U.S. Natl. Herb. 29(9): 406. 1950.</tp:taxon-authority></tp:nomenclature><tp:treatment-sec sec-type="material" id="SECID0EJ3HM"><title>Type.</title><p>Guatemala, San Marcos, road between San Sebastián and San Marcos, 2700–3800 m, 15 Feb 1940, <italic>J.A. Steyermark 35598</italic> (holotype: F-1046643!; isotypes: US-2240531!, US-2236472!).</p></tp:treatment-sec><tp:treatment-sec sec-type="description" id="SECID0ER3HM"><title>Description.</title><p><bold><italic>Annuals</italic></bold> or short-lived <bold><italic>perennials</italic></bold>. <bold><italic>Culms</italic></bold> 16–40 cm tall, lax, slender, glabrous, decumbent, rooting at the lower nodes. <bold><italic>Leaf sheaths</italic></bold> 0.7–1.6 cm long, shorter than the internodes, glabrous; <bold><italic>ligules</italic></bold> 1.3–3 mm long, hyaline, apex acute to obtuse, decurrent; <bold><italic>blades</italic></bold> 0.5–3.5 (–4) cm long, 0.6–1.8 (–2) mm wide, mostly cauline, flatted or folded, with navicular apex, glabrous to scabrous. <bold><italic>Panicles</italic></bold> 0.5–3 cm long, 3–7 mm wide, frequently partially included in the upper sheath; <bold><italic>primary branches</italic></bold> 3–10 mm long, ascending or appressed; <bold><italic>pedicels</italic></bold> 0.5–3 mm long, appressed, scabrous. <bold><italic>Spikelets</italic></bold> 1.6–2.5 mm long; glumes 0.6–1 mm long, subequal, glabrous, 1-veined, oblong to ovate, light green to green-grayish, apex obtuse, rounded to subacute, occasionally erose; <bold><italic>lower glumes</italic></bold> 0.6–0.8 mm long; <bold><italic>upper glumes</italic></bold> 0.6–1 mm long; <bold><italic>lemmas</italic></bold> 1.6–2.5 mm long, lanceolate, sparsely pubescent below and along the midvein and margins, mottled with olive-green spots, often purplish, apex scabrous, acuminate, sometimes mucronate, the mucro 0.2 mm long; <bold><italic>paleas</italic></bold> 1.5–2.5 mm long, lanceolate, glabrous or with a few hairs between the veins; <bold><italic>anthers</italic></bold> 0.5–0.8 mm long, purplish. <bold><italic>Caryopses</italic></bold> 1–1.2 mm long, ellipsoid to fusiform, brown. <italic>n</italic> = 9.</p></tp:treatment-sec><tp:treatment-sec sec-type="distribution" id="SECID0EU5HM"><title>Distribution.</title><p><italic><tp:taxon-name><tp:taxon-name-part taxon-name-part-type="genus" reg="Muhlenbergia">Muhlenbergia</tp:taxon-name-part><tp:taxon-name-part taxon-name-part-type="species" reg="vaginata">vaginata</tp:taxon-name-part></tp:taxon-name></italic> ranges from México to Guatemala in Central America (In México it is found in Chiapas, Chihuahua, Ciudad de México, Durango, Hidalgo, Jalisco, México, Michoacán, Morelos, Puebla, Querétaro, Sinaloa, Tlaxcala, and Veracruz (<xref ref-type="bibr" rid="B27">Peterson and Annable 1991</xref>).</p></tp:treatment-sec><tp:treatment-sec sec-type="ecology" id="SECID0EJ6HM"><title>Ecology.</title><p>This species is found in wet meadows, wet depressions, open flats, sandy flats along creeks, and rivers in pine or pine–oak woodlands; 1500–3800 m.</p></tp:treatment-sec><tp:treatment-sec sec-type="comments" id="SECID0EO6HM"><title>Comments.</title><p>Morphologically, <italic><tp:taxon-name><tp:taxon-name-part taxon-name-part-type="genus" reg="Muhlenbergia">M.</tp:taxon-name-part><tp:taxon-name-part taxon-name-part-type="species" reg="vaginata">vaginata</tp:taxon-name-part></tp:taxon-name></italic> can be separated from <italic><tp:taxon-name><tp:taxon-name-part taxon-name-part-type="genus" reg="Muhlenbergia">M.</tp:taxon-name-part><tp:taxon-name-part taxon-name-part-type="species" reg="ligularis">ligularis</tp:taxon-name-part></tp:taxon-name></italic> in having contracted, narrow panicles up to 0.7 cm wide (0.4–1.5 cm wide in <italic><tp:taxon-name><tp:taxon-name-part taxon-name-part-type="genus" reg="Muhlenbergia">M.</tp:taxon-name-part><tp:taxon-name-part taxon-name-part-type="species" reg="ligularis">ligularis</tp:taxon-name-part></tp:taxon-name></italic>) and culms often rooting at the lower nodes (not rooting at lower nodes in <italic><tp:taxon-name><tp:taxon-name-part taxon-name-part-type="genus" reg="Muhlenbergia">M.</tp:taxon-name-part><tp:taxon-name-part taxon-name-part-type="species" reg="ligularis">ligularis</tp:taxon-name-part></tp:taxon-name></italic>) [<xref ref-type="bibr" rid="B27">Peterson and Annable 1991</xref>]. <italic><tp:taxon-name><tp:taxon-name-part taxon-name-part-type="genus" reg="Muhlenbergia">Muhlenbergia</tp:taxon-name-part><tp:taxon-name-part taxon-name-part-type="species" reg="ligularis">ligularis</tp:taxon-name-part></tp:taxon-name></italic> can be separated morphologically from <italic><tp:taxon-name><tp:taxon-name-part taxon-name-part-type="genus" reg="Muhlenbergia">M.</tp:taxon-name-part><tp:taxon-name-part taxon-name-part-type="species" reg="filiformis">filiformis</tp:taxon-name-part></tp:taxon-name></italic> in having inconspicuous panicles partly enclosed in the sheath (conspicuous, long-exerted panicles in <italic><tp:taxon-name><tp:taxon-name-part taxon-name-part-type="genus" reg="Muhlenbergia">M.</tp:taxon-name-part><tp:taxon-name-part taxon-name-part-type="species" reg="filiformis">filiformis</tp:taxon-name-part></tp:taxon-name></italic>) and leaf blades that are well developed along the entire length of the culm (versus leaf blades most numerous near the base of the culm) [<xref ref-type="bibr" rid="B27">Peterson and Annable 1991</xref>].</p><p>Based on DNA sequence analysis, <italic><tp:taxon-name><tp:taxon-name-part taxon-name-part-type="genus" reg="Muhlenbergia">Muhlenbergia</tp:taxon-name-part><tp:taxon-name-part taxon-name-part-type="species" reg="vaginata">vaginata</tp:taxon-name-part></tp:taxon-name></italic> is in <tp:taxon-name><tp:taxon-name-part taxon-name-part-type="genus" reg="Muhlenbergia">M.</tp:taxon-name-part><tp:taxon-name-part taxon-name-part-type="infraspecific-rank">subg.</tp:taxon-name-part><tp:taxon-name-part taxon-name-part-type="subgenus" reg="Bealia">Bealia</tp:taxon-name-part></tp:taxon-name> and forms a clade with <italic><tp:taxon-name><tp:taxon-name-part taxon-name-part-type="genus" reg="Muhlenbergia">M.</tp:taxon-name-part><tp:taxon-name-part taxon-name-part-type="species" reg="filiformis">filiformis</tp:taxon-name-part></tp:taxon-name></italic> and <italic><tp:taxon-name><tp:taxon-name-part taxon-name-part-type="genus" reg="Muhlenbergia">M.</tp:taxon-name-part><tp:taxon-name-part taxon-name-part-type="species" reg="ligularis">ligularis</tp:taxon-name-part></tp:taxon-name></italic> (Fig. <xref ref-type="fig" rid="F1">1</xref>; <xref ref-type="bibr" rid="B41">Peterson et al. 2021</xref>).</p></tp:treatment-sec><tp:treatment-sec sec-type="material" id="SECID0E3EIM"><title>Specimens examined.</title><p>Guatemala. <bold>Huehuetenango</bold>: La Capellania, Sierra de los Cuchumatanes, 3.3 mi NW of La Capellania on hwy 9N and 14.6 mi N of Huehuetenango, <italic>P.M. Peterson &amp; C.R. Annable 4685</italic> (GH, MO, NY, RSA, UC, US, WS); El Mirador, at the summit of the road leading from Huehuetenango to Sierra de los Cuchumatanes, <italic>P.C. Standley 81872</italic> (US); Sierra de los Cuchumatanes. 1.1 mi E of Santa Eulalia on road to San Sebastian Coatan, <italic>P.M. Peterson &amp; C.R. Annable 4690</italic> (US, WS); meadow at Tojah on hwy 9N, <italic>P.M. Peterson &amp; C.R. Annable 4697</italic> (US, WS). <bold>Quetzaltenango</bold>: along eastern side of Rio Somala opposite Santa Maria de Jesus, <italic>J.A. Steyermark 35049</italic> (US). <bold>San Marcos</bold>: San Sebastian, along road between San Sebastian at km 21 and km 8, 8–18 mi NW of San Marcos, 4 km from San Sebastián, NW of San Marcos, <italic>J.A. Steyermark 35598</italic> (MO). <bold>Zinacantán</bold>: near Paraje Nachij, <italic>D.E. Breedlove &amp; G. Davidse 53877</italic> (CAS, MO). Mexico. <bold>Chiapas: Chamula</bold>: large sphagnum bog at Paraje Muk’in ha, <italic>D.E. Breedlove &amp; B. Bartholomew 55504</italic> (SLPM, CAS, MO). <bold>Chenalhó</bold>: edge of pasture 1 mile south of Chenalho Center, <italic>D.E. Breedlove &amp; P.H. Raven 8254</italic> (DS). <bold>Huixtán</bold>: Chilil, SE de San Cristóbal de Las Casas, <italic><tp:taxon-name><tp:taxon-name-part taxon-name-part-type="genus" reg="Muhlenbergia">M.</tp:taxon-name-part></tp:taxon-name> González et al. 405</italic> (SLPM); 10.5 mi SE of San Cristobal de las Casas, <italic>P.M. Peterson &amp; C.R. Annable 4723</italic> (GH, MO, NY, US, WS).</p></tp:treatment-sec><tp:treatment-sec><!--Section generated to contain objects referenced in tp:taxon-treatment.--><fig id="F1" position="float" orientation="portrait"><object-id xmlns:xlink="http://www.w3.org/1999/xlink" content-type="doi" xlink:type="simple">10.3897/phytokeys.230.103882.figure1</object-id><object-id xmlns:xlink="http://www.w3.org/1999/xlink" content-type="arpha" xlink:type="simple">FC661783-FDE1-5936-8E5A-A38F4C225278</object-id><label>Figure 1.</label><caption><p><bold>A, B</bold> Bayesian tree inferred from combined plastid (<italic>ndhA</italic> intron, <italic>rps16-trnK</italic>, <italic>rps16</italic> intron, <italic>rps3</italic>, and <italic>rpl32-trnL</italic>) and ITS sequences. Thick branches indicate posterior probabilities of 0.95–1; species in bold occur in Central America; Scale bar: 2%.</p></caption><graphic xmlns:xlink="http://www.w3.org/1999/xlink" xlink:href="phytokeys-230-001_article-103882__-g001.jpg" position="float" orientation="portrait" xlink:type="simple" id="oo_887869.jpg"><uri content-type="original_file" xlink:type="simple">https://binary.pensoft.net/fig/887869</uri></graphic></fig></tp:treatment-sec><ref-list><ref id="B27"><mixed-citation xmlns:xlink="http://www.w3.org/1999/xlink" xlink:type="simple"><person-group><name name-style="western"><surname>Peterson</surname><given-names>PM</given-names></name><name name-style="western"><surname>Annable</surname><given-names>CR</given-names></name></person-group> (<year>1991</year>) <article-title>Systematics of the annual species of <italic><tp:taxon-name><tp:taxon-name-part taxon-name-part-type="genus">Muhlenbergia</tp:taxon-name-part></tp:taxon-name></italic> (<tp:taxon-name><tp:taxon-name-part taxon-name-part-type="family">Poaceae</tp:taxon-name-part></tp:taxon-name>-<tp:taxon-name><tp:taxon-name-part taxon-name-part-type="tribe">Eragrostideae</tp:taxon-name-part></tp:taxon-name>).</article-title><source>Systematic Botany Monographs</source><volume>31</volume>: <fpage>1</fpage>–<lpage>109</lpage>. <ext-link xlink:href="10.2307/25027794" ext-link-type="doi" xlink:type="simple">https://doi.org/10.2307/25027794</ext-link></mixed-citation></ref><ref id="B41"><mixed-citation xmlns:xlink="http://www.w3.org/1999/xlink" xlink:type="simple"><person-group><name name-style="western"><surname>Peterson</surname><given-names>PM</given-names></name><name name-style="western"><surname>Roquet</surname><given-names>C</given-names></name><name name-style="western"><surname>Romaschenko</surname><given-names>K</given-names></name><name name-style="western"><surname>Herrera Arrieta</surname><given-names>Y</given-names></name><name name-style="western"><surname>Susanna</surname><given-names>A</given-names></name></person-group> (<year>2021</year>) <article-title>A biogeographical analysis of <italic><tp:taxon-name><tp:taxon-name-part taxon-name-part-type="genus">Muhlenbergia</tp:taxon-name-part></tp:taxon-name></italic> (<tp:taxon-name><tp:taxon-name-part taxon-name-part-type="family">Poaceae</tp:taxon-name-part></tp:taxon-name>: <tp:taxon-name><tp:taxon-name-part taxon-name-part-type="subfamily">Chloridoideae</tp:taxon-name-part></tp:taxon-name>: <tp:taxon-name><tp:taxon-name-part taxon-name-part-type="tribe">Cynodonteae</tp:taxon-name-part></tp:taxon-name>: <tp:taxon-name><tp:taxon-name-part taxon-name-part-type="subtribe">Muhlenbergiinae</tp:taxon-name-part></tp:taxon-name>).</article-title><source>Journal of Systematics and Evolution</source><volume>60</volume>(<issue>3</issue>): <fpage>621</fpage>–<lpage>629</lpage>. <ext-link xlink:href="10.1111/jse.12805" ext-link-type="doi" xlink:type="simple">https://doi.org/10.1111/jse.12805</ext-link></mixed-citation></ref></ref-list></tp:taxon-treatment>
