# Supplementary material for: ﻿Taxonomic revision of Muhlenbergia (Poaceae, Chloridoideae, Cynodonteae, Muhlenbergiinae) in Central America: phylogeny and classification
Source: PhytoKeys. 2023 Aug 3;230:1–106. doi: 10.3897/phytokeys.230.103882 (PMC10416094; doi:10.3897/phytokeys.230.103882)
Supplement: XML Treatment for Muhlenbergia versicolor [file phytokeys.230.103882-treatment38.xml]

<!DOCTYPE tp:taxon-treatment
  PUBLIC "-//TaxonX//DTD Taxonomic Treatment Publishing DTD v0 20100105//EN" "tax-treatment-NSO.dtd">
<tp:taxon-treatment xmlns:tp="http://www.plazi.org/taxpub"><tp:treatment-meta><kwd-group><label>Taxon classification</label><kwd>
                <named-content content-type="kingdom">Plantae</named-content>
              </kwd><kwd>
                <named-content content-type="order">Poales</named-content>
              </kwd><kwd>
                <named-content content-type="family">Poaceae</named-content>
              </kwd></kwd-group><mixed-citation publication-type="journal"><person-group><name><surname>Peterson</surname><given-names>Paul M.</given-names></name><name><surname>Herrera Arrieta</surname><given-names>Yolanda</given-names></name><name><surname>Lobo Cabezas</surname><given-names>Silvia</given-names></name><name><surname>Romaschenko</surname><given-names>Konstantin</given-names></name></person-group><article-title>﻿Taxonomic revision of <italic><tp:taxon-name><tp:taxon-name-part taxon-name-part-type="genus" reg="Muhlenbergia">Muhlenbergia</tp:taxon-name-part></tp:taxon-name></italic> (<tp:taxon-name><tp:taxon-name-part taxon-name-part-type="family">Poaceae</tp:taxon-name-part></tp:taxon-name>, <tp:taxon-name><tp:taxon-name-part taxon-name-part-type="subfamily">Chloridoideae</tp:taxon-name-part></tp:taxon-name>, <tp:taxon-name><tp:taxon-name-part taxon-name-part-type="tribe">Cynodonteae</tp:taxon-name-part></tp:taxon-name>, <tp:taxon-name><tp:taxon-name-part taxon-name-part-type="subtribe">Muhlenbergiinae</tp:taxon-name-part></tp:taxon-name>) in Central America: phylogeny and classification</article-title><source>PhytoKeys</source><day>03</day><month>08</month><year>2023</year><volume>230</volume><fpage>1</fpage><lpage>106</lpage><pub-id pub-id-type="doi">10.3897/phytokeys.230.103882</pub-id></mixed-citation></tp:treatment-meta><tp:nomenclature><label>﻿37.</label><tp:taxon-name>
              <object-id xmlns:xlink="http://www.w3.org/1999/xlink" content-type="arpha" xlink:type="simple">8020220F-5593-5F8B-9685-D07E789D962C</object-id>
              <tp:taxon-name-part taxon-name-part-type="genus" reg="Muhlenbergia">Muhlenbergia</tp:taxon-name-part>
              <tp:taxon-name-part taxon-name-part-type="species" reg="versicolor">versicolor</tp:taxon-name-part>
            </tp:taxon-name><tp:taxon-authority>Swallen, Contr. U.S. Natl. Herb. 29(4): 412. 1950.</tp:taxon-authority><xref ref-type="fig" rid="F10">Fig. 10A–F</xref></tp:nomenclature><tp:treatment-sec sec-type="material" id="SECID0EWIIM"><title>Type.</title><p>México, Oaxaca, 170 km N of Oaxaca, 13 Dec 1945, <italic>E. Hernandez-Xolocotzi &amp; J.A. Jenkins X-810</italic> (holotype: US-1961991!).</p></tp:treatment-sec><tp:treatment-sec sec-type="description" id="SECID0E5IIM"><title>Description.</title><p>Caespitose <bold><italic>perennials</italic></bold>. <bold><italic>Culms</italic></bold> (80–)100–150 cm tall, erect, with 3 or 4 nodes, strigulose below the nodes; <bold><italic>internodes</italic></bold> mostly glabrous. <bold><italic>Leaf sheaths</italic></bold> longer than the internodes, basal sheaths compressed but not strongly keeled, the old sheaths brown becoming fibrillose with age, lower sheaths short pilose; <bold><italic>sheath auricles</italic></bold> 3–10 mm long, hyaline, wide, becoming frayed at the apex when mature; <bold><italic>ligules</italic></bold> (4–)7–22 mm long, hyaline above and firm and brown below; <bold><italic>blades</italic></bold> 25–40 cm long, 3–5 mm wide, blades arising near the middle of the culm 12–27 cm long, often shorter than those below, conduplicate or flat, finely scaberulous to scabrous, prominently veined on the upper surface. <bold><italic>Panicles</italic></bold> 20–50 cm long, 1.5–6 cm wide, erect, dark green to plumbeous, sometimes tinged in purple; <bold><italic>primary branches</italic></bold> 4–12 cm long, ascending or spreading up to 30° from the rachis; <bold><italic>pedicels</italic></bold> 1–2.5 mm long. <bold><italic>Spikelets</italic></bold> (2.5–)3–3.5 mm long; <bold><italic>glumes</italic></bold> (2.5)3–3.5 mm long, subequal, unveined or faintly 1-veined, apex erose-toothed, scabrous, unawned or awned; <bold><italic>upper glumes</italic></bold> mostly awned, the awn 1–1.2 mm long; <bold><italic>lemmas</italic></bold> 2.5–3(–3.5) mm long, villous on the lower ½ to 2/3, mostly pilose along the margins near the base, the awns 10–15(–25) mm long, flexuous; <bold><italic>callus</italic></bold> long-pilose; <bold><italic>paleas</italic></bold> equal to the lemmas, moderate to densely pilose between the keels; <bold><italic>anthers</italic></bold> up to 1.5 mm long, purple. <bold><italic>Caryopses</italic></bold> 1.5 mm long, 0.3 mm wide, fusiform, reddish-brown.</p></tp:treatment-sec><tp:treatment-sec sec-type="distribution" id="SECID0E5LIM"><title>Distribution.</title><p><italic><tp:taxon-name><tp:taxon-name-part taxon-name-part-type="genus" reg="Muhlenbergia">Muhlenbergia</tp:taxon-name-part><tp:taxon-name-part taxon-name-part-type="species" reg="versicolor">versicolor</tp:taxon-name-part></tp:taxon-name></italic> ranges from Central México (Colima, Ciudad de México, Guanajuato, Jalisco, México, Michoacán, Morelos, Nayarit, Oaxaca, Puebla, Veracruz) to el Salvador, Guatemala, and Honduras (<xref ref-type="bibr" rid="B53">Sanchez-Ken 2018</xref>).</p></tp:treatment-sec><tp:treatment-sec sec-type="ecology" id="SECID0ETMIM"><title>Ecology.</title><p>This species is mainly found in oak forests, less frequent in pine-oak woodlands, rain forests, and grasslands on slopes and disturbed roadsides associated with <italic><tp:taxon-name><tp:taxon-name-part taxon-name-part-type="genus" reg="Alnus">Alnus</tp:taxon-name-part></tp:taxon-name></italic>, <italic><tp:taxon-name><tp:taxon-name-part taxon-name-part-type="genus" reg="Salvia">Salvia</tp:taxon-name-part></tp:taxon-name></italic>, <italic><tp:taxon-name><tp:taxon-name-part taxon-name-part-type="genus" reg="Rubus">Rubus</tp:taxon-name-part></tp:taxon-name></italic>, and <italic><tp:taxon-name><tp:taxon-name-part taxon-name-part-type="genus" reg="Thalictrum">Thalictrum</tp:taxon-name-part></tp:taxon-name></italic>; 900–2850 m.</p></tp:treatment-sec><tp:treatment-sec sec-type="comments" id="SECID0EVNIM"><title>Comments.</title><p>Morphologically, <italic><tp:taxon-name><tp:taxon-name-part taxon-name-part-type="genus" reg="Muhlenbergia">Muhlenbergia</tp:taxon-name-part><tp:taxon-name-part taxon-name-part-type="species" reg="versicolor">versicolor</tp:taxon-name-part></tp:taxon-name></italic> resembles <italic><tp:taxon-name><tp:taxon-name-part taxon-name-part-type="genus" reg="Muhlenbergia">M.</tp:taxon-name-part><tp:taxon-name-part taxon-name-part-type="species" reg="distichophylla">distichophylla</tp:taxon-name-part></tp:taxon-name></italic> but differs in having longer lemmas 2.5–3(–3.5) mm long (1.4–2.7 mm long in <italic><tp:taxon-name><tp:taxon-name-part taxon-name-part-type="genus" reg="Muhlenbergia">M.</tp:taxon-name-part><tp:taxon-name-part taxon-name-part-type="species" reg="distichophylla">distichophylla</tp:taxon-name-part></tp:taxon-name></italic>) and shorter sheath auricles 3–10 mm long (versus 4–26 mm long).</p><p><italic><tp:taxon-name><tp:taxon-name-part taxon-name-part-type="genus" reg="Muhlenbergia">Muhlenbergia</tp:taxon-name-part><tp:taxon-name-part taxon-name-part-type="species" reg="versicolor">versicolor</tp:taxon-name-part></tp:taxon-name></italic> is a member of <tp:taxon-name><tp:taxon-name-part taxon-name-part-type="genus" reg="Muhlenbergia">M.</tp:taxon-name-part><tp:taxon-name-part taxon-name-part-type="infraspecific-rank">subg.</tp:taxon-name-part><tp:taxon-name-part taxon-name-part-type="subgenus" reg="Trichochloa">Trichochloa</tp:taxon-name-part></tp:taxon-name> and is found in the clade with <italic><tp:taxon-name><tp:taxon-name-part taxon-name-part-type="genus" reg="Muhlenbergia">M.</tp:taxon-name-part><tp:taxon-name-part taxon-name-part-type="species" reg="breviligula">breviligula</tp:taxon-name-part></tp:taxon-name></italic>, <italic><tp:taxon-name><tp:taxon-name-part taxon-name-part-type="genus" reg="Muhlenbergia">M.</tp:taxon-name-part><tp:taxon-name-part taxon-name-part-type="species" reg="maxima">maxima</tp:taxon-name-part></tp:taxon-name></italic>, <italic><tp:taxon-name><tp:taxon-name-part taxon-name-part-type="genus" reg="Muhlenbergia">M.</tp:taxon-name-part><tp:taxon-name-part taxon-name-part-type="species" reg="articulata">articulata</tp:taxon-name-part></tp:taxon-name></italic> Scribn., <italic><tp:taxon-name><tp:taxon-name-part taxon-name-part-type="genus" reg="Muhlenbergia">M.</tp:taxon-name-part><tp:taxon-name-part taxon-name-part-type="species" reg="lehmanniana">lehmanniana</tp:taxon-name-part></tp:taxon-name></italic>, and <tp:taxon-name><tp:taxon-name-part taxon-name-part-type="genus" reg="Muhlenbergia">M.</tp:taxon-name-part><tp:taxon-name-part taxon-name-part-type="species" reg="longiglumis">longiglumis</tp:taxon-name-part></tp:taxon-name> Vasey (Fig. <xref ref-type="fig" rid="F1">1</xref>; <xref ref-type="bibr" rid="B41">Peterson et al. 2021</xref>).</p></tp:treatment-sec><tp:treatment-sec sec-type="material" id="SECID0ESRIM"><title>Specimens examined.</title><p>El Salvador. <bold>Santa Ana</bold>: <italic>P. Galán et al. 3920</italic> (LAGU); <italic>R. A. Carballo et al. 965</italic> (LAGU, MO). Guatemala. <bold>Huehuetenango</bold>: San Lorenzo, 7 km S. of San Lorenzo, <italic>W.E. Harmon &amp; J.A. Fuentes 4786</italic> (MO); Aguacatan road, 10 km east of Huehuetenango, <italic>P.C. Standley 82073</italic> (US); Barranco “Palo Negro” about 10 km W of Aguacatan, <italic>L.O. Williams et al. 21850</italic> (US). <bold>Sololá</bold>: Lago Atitlan, <italic>M. De Koninck 146</italic> (US). Honduras. <bold>El Paraíso</bold>: In forest on Mt. Yuscaran, <italic>A. Molina R. 605</italic> (US). <bold>Francisco Morazán</bold>: San Antonio de Oriente, Guayabillas, pine forest of Guayabillas on road to Ojo de Agua, <italic>A.R. Molina 25899</italic> (MO); Distrito Central, Tegucigalpa, alrededores de la Universidad Nacional Autonoma de Honduras, <italic>K.J. Cantarero 48</italic> (MO, TEFH); vicinity of Suyapa, hills above Suyapa, <italic>J.R. Swallen 11277</italic> (US). Mexico. <bold>Chiapas</bold>: <bold>Cintalapa</bold>: Slope, near La Cienega de León 30 km N of Las Cruces, <italic>D.E. Breedlove &amp; F. Almeda 48070</italic> (CAS, MO). <bold>Ixtapa</bold>: Ixtapa, at Escopetazo, <italic>D.E. Breedlove &amp; G. Davidse 53960</italic> (SLPM, CAS, MO); near Ixtapa, <italic>D.E. Breedlove &amp; G. Davidse 54364</italic> (CAS, MO), <italic>D.E. Breedlove &amp; G. Davidse 54363</italic> (CAS, MO). <bold>Motozintla</bold>: SW side of Cerro Mozotal, 11 km NW of the junction of the road to Motozintla along the road to El Porvenir and Siltepec, <italic>D.E. Breedlove &amp; B.M. Bartholomew 55785</italic> (CAS, MO). La Trinitaria, 12 km al S de la Trinitaria, camino a Cd. Cuauhtemoc, <italic>E. Martínez-Salas 23905</italic> (MEXU). <italic>D.E. Breedlove &amp; G. Davidse 54631</italic> (CAS) citada en Flora Mesoamericana. <bold>Teopisca</bold>: Marsh near Teopisca, <italic>D.E. Breedlove &amp; G. Davidse 54813</italic> (CAS, MO); slopes at W edge of Teopisca, <italic>D.E. Breedlove &amp; J.L. Strother 46378</italic> (CAS, MO). <bold>Villa Corzo</bold>: Above Colonia Vincente Guerrero on road to Finca Cuxtepec, <italic>D.E. Breedlove &amp; G. Davidse 54642</italic> (CAS, MO), <italic>D.E. Breedlove &amp; G. Davidse 54631</italic> (CAS, MO).</p></tp:treatment-sec><tp:treatment-sec><!--Section generated to contain objects referenced in tp:taxon-treatment.--><fig id="F10" position="float" orientation="portrait"><object-id xmlns:xlink="http://www.w3.org/1999/xlink" content-type="doi" xlink:type="simple">10.3897/phytokeys.230.103882.figure10</object-id><object-id xmlns:xlink="http://www.w3.org/1999/xlink" content-type="arpha" xlink:type="simple">1B5CA6D9-C7CA-5AD4-B27A-66FB656A458C</object-id><label>Figure 10.</label><caption><p><bold>A–F</bold><italic><tp:taxon-name><tp:taxon-name-part taxon-name-part-type="genus" reg="Muhlenbergia">Muhlenbergia</tp:taxon-name-part><tp:taxon-name-part taxon-name-part-type="species" reg="versicolor">versicolor</tp:taxon-name-part></tp:taxon-name></italic> Swallen <bold>A</bold> habit <bold>B</bold> ligule <bold>C</bold> glumes <bold>D</bold> lemma <bold>E</bold> palea <bold>F</bold> stamens, pistil, and lodicules <bold>G–K</bold><italic><tp:taxon-name><tp:taxon-name-part taxon-name-part-type="genus" reg="Muhlenbergia">Muhlenbergia</tp:taxon-name-part><tp:taxon-name-part taxon-name-part-type="species" reg="lehmanniana">lehmanniana</tp:taxon-name-part></tp:taxon-name></italic> Henrard <bold>G</bold> habit, <bold>H</bold> ligule <bold>I</bold> glumes <bold>J</bold> floret <bold>K</bold> stamens, pistil, and lodicules. <bold>A</bold> drawn from <italic>G.B. Hinton 2324</italic> (US-1840807) <bold>B–F</bold> drawn from <italic>G.B. Hinton 14808</italic> (US-1842654) <bold>G–K</bold> drawn from <italic>H. Pittier 1468</italic> (US).</p></caption><graphic xmlns:xlink="http://www.w3.org/1999/xlink" xlink:href="phytokeys-230-001_article-103882__-g010.jpg" position="float" orientation="portrait" xlink:type="simple" id="oo_887878.jpg"><uri content-type="original_file" xlink:type="simple">https://binary.pensoft.net/fig/887878</uri></graphic></fig><fig id="F1" position="float" orientation="portrait"><object-id xmlns:xlink="http://www.w3.org/1999/xlink" content-type="doi" xlink:type="simple">10.3897/phytokeys.230.103882.figure1</object-id><object-id xmlns:xlink="http://www.w3.org/1999/xlink" content-type="arpha" xlink:type="simple">FC661783-FDE1-5936-8E5A-A38F4C225278</object-id><label>Figure 1.</label><caption><p><bold>A, B</bold> Bayesian tree inferred from combined plastid (<italic>ndhA</italic> intron, <italic>rps16-trnK</italic>, <italic>rps16</italic> intron, <italic>rps3</italic>, and <italic>rpl32-trnL</italic>) and ITS sequences. Thick branches indicate posterior probabilities of 0.95–1; species in bold occur in Central America; Scale bar: 2%.</p></caption><graphic xmlns:xlink="http://www.w3.org/1999/xlink" xlink:href="phytokeys-230-001_article-103882__-g001.jpg" position="float" orientation="portrait" xlink:type="simple" id="oo_887869.jpg"><uri content-type="original_file" xlink:type="simple">https://binary.pensoft.net/fig/887869</uri></graphic></fig></tp:treatment-sec><ref-list><ref id="B53"><mixed-citation xmlns:xlink="http://www.w3.org/1999/xlink" xlink:type="simple"><person-group><name name-style="western"><surname>Sanchez-Ken</surname><given-names>JG</given-names></name></person-group> (<year>2018</year>) <article-title>Riqueza de especies, clasificación y listado de las gramíneas (<tp:taxon-name><tp:taxon-name-part taxon-name-part-type="family">Poaceae</tp:taxon-name-part></tp:taxon-name>) de México.</article-title><source>Acta Botánica Mexicana</source><volume>126</volume>(<issue>126</issue>): <fpage>1</fpage>–<lpage>115</lpage>. <ext-link xlink:href="10.21829/abm126.2019.1379" ext-link-type="doi" xlink:type="simple">https://doi.org/10.21829/abm126.2019.1379</ext-link></mixed-citation></ref><ref id="B41"><mixed-citation xmlns:xlink="http://www.w3.org/1999/xlink" xlink:type="simple"><person-group><name name-style="western"><surname>Peterson</surname><given-names>PM</given-names></name><name name-style="western"><surname>Roquet</surname><given-names>C</given-names></name><name name-style="western"><surname>Romaschenko</surname><given-names>K</given-names></name><name name-style="western"><surname>Herrera Arrieta</surname><given-names>Y</given-names></name><name name-style="western"><surname>Susanna</surname><given-names>A</given-names></name></person-group> (<year>2021</year>) <article-title>A biogeographical analysis of <italic><tp:taxon-name><tp:taxon-name-part taxon-name-part-type="genus">Muhlenbergia</tp:taxon-name-part></tp:taxon-name></italic> (<tp:taxon-name><tp:taxon-name-part taxon-name-part-type="family">Poaceae</tp:taxon-name-part></tp:taxon-name>: <tp:taxon-name><tp:taxon-name-part taxon-name-part-type="subfamily">Chloridoideae</tp:taxon-name-part></tp:taxon-name>: <tp:taxon-name><tp:taxon-name-part taxon-name-part-type="tribe">Cynodonteae</tp:taxon-name-part></tp:taxon-name>: <tp:taxon-name><tp:taxon-name-part taxon-name-part-type="subtribe">Muhlenbergiinae</tp:taxon-name-part></tp:taxon-name>).</article-title><source>Journal of Systematics and Evolution</source><volume>60</volume>(<issue>3</issue>): <fpage>621</fpage>–<lpage>629</lpage>. <ext-link xlink:href="10.1111/jse.12805" ext-link-type="doi" xlink:type="simple">https://doi.org/10.1111/jse.12805</ext-link></mixed-citation></ref></ref-list></tp:taxon-treatment>
