# Supplementary material for: ﻿Taxonomic revision of Muhlenbergia (Poaceae, Chloridoideae, Cynodonteae, Muhlenbergiinae) in Central America: phylogeny and classification
Source: PhytoKeys. 2023 Aug 3;230:1–106. doi: 10.3897/phytokeys.230.103882 (PMC10416094; doi:10.3897/phytokeys.230.103882)
Supplement: XML Treatment for Muhlenbergia xanthodas [file phytokeys.230.103882-treatment39.xml]

<!DOCTYPE tp:taxon-treatment
  PUBLIC "-//TaxonX//DTD Taxonomic Treatment Publishing DTD v0 20100105//EN" "tax-treatment-NSO.dtd">
<tp:taxon-treatment xmlns:tp="http://www.plazi.org/taxpub"><tp:treatment-meta><kwd-group><label>Taxon classification</label><kwd>
                <named-content content-type="kingdom">Plantae</named-content>
              </kwd><kwd>
                <named-content content-type="order">Poales</named-content>
              </kwd><kwd>
                <named-content content-type="family">Poaceae</named-content>
              </kwd></kwd-group><mixed-citation publication-type="journal"><person-group><name><surname>Peterson</surname><given-names>Paul M.</given-names></name><name><surname>Herrera Arrieta</surname><given-names>Yolanda</given-names></name><name><surname>Lobo Cabezas</surname><given-names>Silvia</given-names></name><name><surname>Romaschenko</surname><given-names>Konstantin</given-names></name></person-group><article-title>﻿Taxonomic revision of <italic><tp:taxon-name><tp:taxon-name-part taxon-name-part-type="genus" reg="Muhlenbergia">Muhlenbergia</tp:taxon-name-part></tp:taxon-name></italic> (<tp:taxon-name><tp:taxon-name-part taxon-name-part-type="family">Poaceae</tp:taxon-name-part></tp:taxon-name>, <tp:taxon-name><tp:taxon-name-part taxon-name-part-type="subfamily">Chloridoideae</tp:taxon-name-part></tp:taxon-name>, <tp:taxon-name><tp:taxon-name-part taxon-name-part-type="tribe">Cynodonteae</tp:taxon-name-part></tp:taxon-name>, <tp:taxon-name><tp:taxon-name-part taxon-name-part-type="subtribe">Muhlenbergiinae</tp:taxon-name-part></tp:taxon-name>) in Central America: phylogeny and classification</article-title><source>PhytoKeys</source><day>03</day><month>08</month><year>2023</year><volume>230</volume><fpage>1</fpage><lpage>106</lpage><pub-id pub-id-type="doi">10.3897/phytokeys.230.103882</pub-id></mixed-citation></tp:treatment-meta><tp:nomenclature><label>﻿38.</label><tp:taxon-name>
              <object-id xmlns:xlink="http://www.w3.org/1999/xlink" content-type="arpha" xlink:type="simple">5DEED452-F4BD-5AD4-B43A-967EDEBCC4EC</object-id>
              <tp:taxon-name-part taxon-name-part-type="genus" reg="Muhlenbergia">Muhlenbergia</tp:taxon-name-part>
              <tp:taxon-name-part taxon-name-part-type="species" reg="xanthodas">xanthodas</tp:taxon-name-part>
            </tp:taxon-name><tp:taxon-authority>Soderst., Contr. U.S. Natl. Herb. 34: 173. 1967.</tp:taxon-authority><xref ref-type="fig" rid="F2">Fig. 2F–H</xref></tp:nomenclature><tp:treatment-sec sec-type="material" id="SECID0EOVIM"><title>Type.</title><p>México, Chiapas, collected on rock on Mt. Ovando, 2300 m, 14–18 Nov 1939, <italic>E. Matuda 4003</italic> (holotype: US-1817864!; isotypes: F-64101, F-64108!, GH-00024052 [image!], NY-00381481 [image!], NY-00381482 [image!], US-2075810!).</p></tp:treatment-sec><tp:treatment-sec sec-type="description" id="SECID0EWVIM"><title>Description.</title><p>Densely caespitose <bold><italic>perennials</italic>. <italic>Culms</italic></bold> 50–100 cm tall, glabrous. <bold><italic>Leaf sheaths</italic></bold> compressed-keeled, glabrous, minutely scabrillose near the collar; <bold><italic>sheath auricles</italic></bold> absent; <bold><italic>ligules</italic></bold> (3–) 6–13 mm long, delicate, hyaline, frayed with age, scarcely decurrent, becoming somewhat firm at base; <bold><italic>blades</italic></bold> 30–50(–70) cm long, 2–4 mm wide, conduplicate, becoming involute towards the apex, scabrous, apically long attenuate, the margins scabrous. <bold><italic>Panicles</italic></bold> 20–45(–55) cm long, 2–3(–4) cm wide, erect, golden yellow to yellowish-brown; <bold><italic>primary branches</italic></bold> 4–6 (–7) cm long, tightly appressed with spikelets to the base; <bold><italic>pedicels</italic></bold> shorter than the spikelets, thin, usually straight, scaberulous and often with a few hairs near the apex. <bold><italic>Spikelets</italic></bold> 2–3 mm long; <bold><italic>glumes</italic></bold> 2–2.5(–3) mm long, about equal in length, mostly smooth, somewhat lustrous and shining, translucent, unveined, apex acute; <bold><italic>lemmas</italic></bold> (2–)2.5–2.9 mm long, as long as the glumes or shorter, mostly glabrous or with a few appressed and very short trichomes at the base of the central vein, the awns (5–)6–20 mm long, golden; <bold><italic>callus</italic></bold> short-pilose; <bold><italic>paleas</italic></bold> as long as the lemma or a little longer, glabrous; <bold><italic>anthers</italic></bold> 1.5–2 mm long. <bold><italic>Caryopses</italic></bold> not seen.</p></tp:treatment-sec><tp:treatment-sec sec-type="distribution" id="SECID0EUXIM"><title>Distribution.</title><p><italic><tp:taxon-name><tp:taxon-name-part taxon-name-part-type="genus" reg="Muhlenbergia">Muhlenbergia</tp:taxon-name-part><tp:taxon-name-part taxon-name-part-type="species" reg="xanthodas">xanthodas</tp:taxon-name-part></tp:taxon-name></italic> is known from Guatemala and Chiapas, México (<xref ref-type="bibr" rid="B53">Sanchez-Ken 2018</xref>).</p></tp:treatment-sec><tp:treatment-sec sec-type="ecology" id="SECID0EJYIM"><title>Ecology.</title><p>This species is found on rocky limestone slopes in deciduous tropical forests; 1500–2300 m.</p></tp:treatment-sec><tp:treatment-sec sec-type="comments" id="SECID0EOYIM"><title>Comments.</title><p>Morphologically, <italic><tp:taxon-name><tp:taxon-name-part taxon-name-part-type="genus" reg="Muhlenbergia">M.</tp:taxon-name-part><tp:taxon-name-part taxon-name-part-type="species" reg="xanthodas">xanthodas</tp:taxon-name-part></tp:taxon-name></italic> is similar to <italic><tp:taxon-name><tp:taxon-name-part taxon-name-part-type="genus" reg="Muhlenbergia">M.</tp:taxon-name-part><tp:taxon-name-part taxon-name-part-type="species" reg="aurea">aurea</tp:taxon-name-part></tp:taxon-name></italic> but differs in having longer spikelets 2–3 mm long (1.7–2.2 mm long in <italic><tp:taxon-name><tp:taxon-name-part taxon-name-part-type="genus" reg="Muhlenbergia">M.</tp:taxon-name-part><tp:taxon-name-part taxon-name-part-type="species" reg="aurea">aurea</tp:taxon-name-part></tp:taxon-name></italic>) and veinless glumes (1-veined in <italic><tp:taxon-name><tp:taxon-name-part taxon-name-part-type="genus" reg="Muhlenbergia">M.</tp:taxon-name-part><tp:taxon-name-part taxon-name-part-type="species" reg="aurea">aurea</tp:taxon-name-part></tp:taxon-name></italic>) with the upper mucronate.</p></tp:treatment-sec><tp:treatment-sec sec-type="material" id="SECID0EA1IM"><title>Specimens examined.</title><p>Guatemala. <bold>Huehuetenango.</bold> Clearings and mixed forest in mountains near El Reposo, about 8 km from Mexican frontier, <italic>L.O. Williams et al.41241</italic> (MEXU); Canyon of Río Seligua, in “El Tapón” near Monos bridge, 40 km, NW of Huehuetenango, <italic>L.O. Williams et al.41263</italic> (MEXU). Mexico. <bold>Chiapas. Altamirano</bold>: 15 km Norte a colonia Puebla Nueva, <italic>A. Pérez M. 221</italic> (MEXU); <bold>Ixtapa</bold>: Intersection of the Tuxtla Gutiérrez-San Cristóbal de las Casas and the Villahermosa highways, <italic>G. Davidse et al. 30101</italic> (MEXU); <bold>San Fernando</bold>: Parque Nacional del Sumidero, 222 km NW of Tuxtla Gutiérrez, along the road to the canyon outlook, <italic>G. Davidse et al. 29764</italic> (MEXU); <bold>Tenejapa</bold>: Ojo del Río Yash zanal, <italic>Alush Méndez Ton 5322</italic> (MEXU); <bold>Tuxtla Gutiérrez</bold>: 18 km NE de Tuxtla Gutiérrez, carr al cañón del Sumidero, <italic>A.J. Zenón</italic>, <italic>Ruíz y Valle # 2</italic> (CIIDIR); Between Escuiplas and Cañada Honda, <italic>Hernández X. &amp; Sharp X-311</italic> (US).</p></tp:treatment-sec><tp:treatment-sec><!--Section generated to contain objects referenced in tp:taxon-treatment.--><fig id="F2" position="float" orientation="portrait"><object-id xmlns:xlink="http://www.w3.org/1999/xlink" content-type="doi" xlink:type="simple">10.3897/phytokeys.230.103882.figure2</object-id><object-id xmlns:xlink="http://www.w3.org/1999/xlink" content-type="arpha" xlink:type="simple">6B541F8D-92DC-55D4-A6C2-9215F07582B9</object-id><label>Figure 2.</label><caption><p><bold>A–E</bold><italic><tp:taxon-name><tp:taxon-name-part taxon-name-part-type="genus" reg="Muhlenbergia">Muhlenbergia</tp:taxon-name-part><tp:taxon-name-part taxon-name-part-type="species" reg="aurea">aurea</tp:taxon-name-part></tp:taxon-name></italic> Swallen <bold>A</bold> habit <bold>B</bold> inflorescence <bold>C</bold> ligule <bold>D</bold> Spikelet <bold>E</bold> immature lemma <bold>F–H</bold><italic><tp:taxon-name><tp:taxon-name-part taxon-name-part-type="genus" reg="Muhlenbergia">Muhlenbergia</tp:taxon-name-part><tp:taxon-name-part taxon-name-part-type="species" reg="xanthodas">xanthodas</tp:taxon-name-part></tp:taxon-name></italic> Soderstr. <bold>F</bold> ligule <bold>G</bold> spikelet <bold>H</bold> lemma. <bold>A</bold> drawn from <italic>J.A. Steyermark 33175</italic> (F-1057948) <bold>B–E</bold> drawn from <italic>M. de Koninck 241</italic> (US-2182672) <bold>F–H</bold> drawn from <italic>E. Matuda 4003</italic> (US-1817864).</p></caption><graphic xmlns:xlink="http://www.w3.org/1999/xlink" xlink:href="phytokeys-230-001_article-103882__-g002.jpg" position="float" orientation="portrait" xlink:type="simple" id="oo_887870.jpg"><uri content-type="original_file" xlink:type="simple">https://binary.pensoft.net/fig/887870</uri></graphic></fig></tp:treatment-sec><ref-list><ref id="B53"><mixed-citation xmlns:xlink="http://www.w3.org/1999/xlink" xlink:type="simple"><person-group><name name-style="western"><surname>Sanchez-Ken</surname><given-names>JG</given-names></name></person-group> (<year>2018</year>) <article-title>Riqueza de especies, clasificación y listado de las gramíneas (<tp:taxon-name><tp:taxon-name-part taxon-name-part-type="family">Poaceae</tp:taxon-name-part></tp:taxon-name>) de México.</article-title><source>Acta Botánica Mexicana</source><volume>126</volume>(<issue>126</issue>): <fpage>1</fpage>–<lpage>115</lpage>. <ext-link xlink:href="10.21829/abm126.2019.1379" ext-link-type="doi" xlink:type="simple">https://doi.org/10.21829/abm126.2019.1379</ext-link></mixed-citation></ref></ref-list></tp:taxon-treatment>
