# Supplementary material for: ﻿Taxonomic revision of Muhlenbergia (Poaceae, Chloridoideae, Cynodonteae, Muhlenbergiinae) in Central America: phylogeny and classification
Source: PhytoKeys. 2023 Aug 3;230:1–106. doi: 10.3897/phytokeys.230.103882 (PMC10416094; doi:10.3897/phytokeys.230.103882)
Supplement: XML Treatment for Muhlenbergia subg. Ramulosae P.M. Peterson, subgen. nov. [file phytokeys.230.103882-treatment40.xml]

<!DOCTYPE tp:taxon-treatment
  PUBLIC "-//TaxonX//DTD Taxonomic Treatment Publishing DTD v0 20100105//EN" "tax-treatment-NSO.dtd">
<tp:taxon-treatment xmlns:tp="http://www.plazi.org/taxpub"><tp:treatment-meta><kwd-group><label>Taxon classification</label><kwd>
                <named-content content-type="kingdom">Plantae</named-content>
              </kwd><kwd>
                <named-content content-type="order">Poales</named-content>
              </kwd><kwd>
                <named-content content-type="family">Poaceae</named-content>
              </kwd></kwd-group><mixed-citation publication-type="journal"><person-group><name><surname>Peterson</surname><given-names>Paul M.</given-names></name><name><surname>Herrera Arrieta</surname><given-names>Yolanda</given-names></name><name><surname>Lobo Cabezas</surname><given-names>Silvia</given-names></name><name><surname>Romaschenko</surname><given-names>Konstantin</given-names></name></person-group><article-title>﻿Taxonomic revision of <italic><tp:taxon-name><tp:taxon-name-part taxon-name-part-type="genus" reg="Muhlenbergia">Muhlenbergia</tp:taxon-name-part></tp:taxon-name></italic> (<tp:taxon-name><tp:taxon-name-part taxon-name-part-type="family">Poaceae</tp:taxon-name-part></tp:taxon-name>, <tp:taxon-name><tp:taxon-name-part taxon-name-part-type="subfamily">Chloridoideae</tp:taxon-name-part></tp:taxon-name>, <tp:taxon-name><tp:taxon-name-part taxon-name-part-type="tribe">Cynodonteae</tp:taxon-name-part></tp:taxon-name>, <tp:taxon-name><tp:taxon-name-part taxon-name-part-type="subtribe">Muhlenbergiinae</tp:taxon-name-part></tp:taxon-name>) in Central America: phylogeny and classification</article-title><source>PhytoKeys</source><day>03</day><month>08</month><year>2023</year><volume>230</volume><fpage>1</fpage><lpage>106</lpage><pub-id pub-id-type="doi">10.3897/phytokeys.230.103882</pub-id></mixed-citation></tp:treatment-meta><tp:nomenclature><tp:taxon-name>
              <object-id xmlns:xlink="http://www.w3.org/1999/xlink" content-type="arpha" xlink:type="simple">59162961-3AB4-5107-AAEC-05E20FE69006</object-id>
              <tp:taxon-name-part taxon-name-part-type="genus" reg="Muhlenbergia">Muhlenbergia</tp:taxon-name-part>
              <tp:taxon-name-part taxon-name-part-type="infraspecific-rank">subg.</tp:taxon-name-part>
              <tp:taxon-name-part taxon-name-part-type="subgenus" reg="Ramulosae">Ramulosae</tp:taxon-name-part>
              <tp:taxon-name-part taxon-name-part-type="authority">P.M. Peterson,</tp:taxon-name-part>
              <tp:taxon-name-part taxon-name-part-type="infraspecific-rank">subgen. nov.</tp:taxon-name-part>
              <object-id xmlns:xlink="http://www.w3.org/1999/xlink" content-type="ipni" xlink:type="simple">urn:lsid:ipni.org:names:77324812-1</object-id>
            </tp:taxon-name></tp:nomenclature><tp:treatment-sec sec-type="description" id="SECID0EV5IM"><title>Description.</title><p>Delicate <bold><italic>annuals</italic>. <italic>Culms</italic></bold> (3–)5–25 cm tall, erect or spreading, not rooting at the lower nodes. <bold><italic>Leaf sheaths</italic></bold> 3–30 cm long, usually shorter than the internodes; <bold><italic>ligules</italic></bold> 0.2–0.5 mm long, hyaline, apex truncate; <bold><italic>blades</italic></bold> 0.5–3.0 cm long, 0.8–1.2 mm wide, involute or flat. <bold><italic>Panicles</italic></bold> (1–)2–9 cm long, 0.6–2.7 mm wide, exserted, ovoid or deltoid, <bold>branches</bold> loosely contracted, ascending or spreading. <bold><italic>Spikelets</italic></bold> 1-flowered; <bold><italic>glumes</italic></bold> 0.4–0.7 mm long, shorter than the lemma, 1-veined, glabrous, apex obtuse to subacute; <bold><italic>lemmas</italic></bold> 0.8–1.3 mm long, oval, plump, 3-veined, awnless, mottled with greenish-black and greenish-white areas, apex acute. <bold><italic>Stamens</italic></bold> 3; <bold><italic>anthers</italic></bold> 0.2–0.3 mm long. <bold><italic>Caryopses</italic></bold> 0.5–1 mm long, ellipsoid.</p></tp:treatment-sec></tp:taxon-treatment>
